# Supplementary material for: Genome-Wide Investigation Using sRNA-Seq, Degradome-Seq and Transcriptome-Seq Reveals Regulatory Networks of microRNAs and Their Target Genes in Soybean during Soybean mosaic virus Infection
Source: PLoS One. 2016 Mar 10;11(3):e0150582. doi: 10.1371/journal.pone.0150582 (PMC4786119; doi:10.1371/journal.pone.0150582)
Supplement: S1 Table — (XLSX) [file pone.0150582.s005.xlsx]

## Sheet: 1-4 small RNA Alignment_Report 
Table S1. Summary of small RNAs (sRNA-Seq) library datasets from mock- and virus-infected sobean
Alignment Statistics	Mock	G2-L	G2-LRB	G7
Total number of readsa	6,418,379 (100%)	7,193,291 (100%)	7,234,118 (100%)	7,289,723 (100%)
Aligned reads to genomeb	3,394,198 (52.9%)	3,911,468 (54.4%)	3,383,927 (46.8%)	3,240,966 (44.5%)
- Uniquely matched readsc	1,984,653 (30.9%)	2,014,305 (28%)	1,810,019 (25%)	1,558,874 (21.4%)
- Multiple match reads	1,409,545 (22%)	1,897,163 (26.4%)	1,573,908 (21.8%)	1,682,092 (23.1%)
Read distribution in chromosomes
chr1	208745	252851	119163	141909
chr2	218292	232876	262975	189757
chr3	150212	148366	115899	125622
chr4	151829	219873	143994	161897
chr5	147352	132107	180473	151899
chr6	563268	435552	530063	641096
chr7	299698	258365	195114	180941
chr8	239922	188405	346485	265815
chr9	345466	435081	227697	286177
chr10	191924	217665	141930	158056
chr11	158418	131123	114023	118858
chr12	152068	323114	191894	168115
chr13	631311	1105611	674466	730050
chr14	238487	290898	216081	288351
chr15	189551	309834	262459	234995
chr16	159947	260530	347562	165978
chr17	420510	855205	541433	495818
chr18	407925	408772	416355	513296
chr19	174283	170707	177849	178936
chr20	316900	255251	264339	384248
aTotal number of reads from each library after trimming.
bAligned reads with perfect match to the soybean genome.
cNumber of unique reads with no mismatch to the soybean genome.
