# Supplementary material for: Genome-Wide Investigation Using sRNA-Seq, Degradome-Seq and Transcriptome-Seq Reveals Regulatory Networks of microRNAs and Their Target Genes in Soybean during Soybean mosaic virus Infection
Source: PLoS One. 2016 Mar 10;11(3):e0150582. doi: 10.1371/journal.pone.0150582 (PMC4786119; doi:10.1371/journal.pone.0150582)
Supplement: S2 Table — (XLTX) [file pone.0150582.s006.xltx]

## Sheet: 253 SMV-responsive DEMs
Table S2. List of differentially expressed miRNAs (DEMs) in response to infections by SMV G2-L, G2-LRB and G7 in soybean
Accession	Sequence (5′---3′)	DB Refs	Chromosome	Start	End	Strand	Log2FC ([G2-L)] vs [Mock])	Log2FC ([G2-LRB)] vs [Mock])	Log2FC ([G7] vs [Mock])
gma-miR156a	UGACAGAAGAGAGUGAGCAC	miRBase:MI0001784	chr17	6150045	6150064	-	0.923425	0.738734	1.79231
gma-miR156c	UUGACAGAAGAUAGAGAGCAC	miRBase:MI0001772	chr16	5331691	5331711	-	2.22298	-0.0686206	0.332879
gma-miR156d	UUGACAGAAGAUAGAGAGCAC	miRBase:MI0001770	chr8	3891372	3891392	+	0	0	1.44316
gma-miR156i	UUGACAGAAGAUAGAGAGCAC	miRBase:MI0017820	chr5	38621786	38621806	-	1.91823	0.0416625	0
gma-miR156j	UUGACAGAAGAUAGAGAGCAC	miRBase:MI0018651	chr2	7812536	7812556	+	0	0	1.44316
gma-miR156k	UUGACAGAAGAGAGUGAGCAC	miRBase:MI0018652	chr6	4699216	4699236	-	0.776921	1.62472	0.744075
gma-miR156l	UUGACAGAAGAUAGAGAGCAC	miRBase:MI0018653	chr7	9347149	9347169	+	0	0	1.44316
gma-miR156m	UUGACAGAAGAUAGAGAGCAC	miRBase:MI0018654	chr9	37843837	37843857	-	1.91823	0.0416625	0
gma-miR156n	UUGACAGAAGAGAGUGAGCAC	miRBase:MI0018655	chr14	10664577	10664597	-	0.776921	1.62472	0.744075
gma-miR156o	UUGACAGAAGAGAGUGAGCAC	miRBase:MI0018656	chr17	37759449	37759469	+	0.771684	1.63418	0.732487
gma-miR156p	UUGACAGAAGAAAGGGAGCAC	miRBase:MI0019741	chr11	453282	453302	-	1.91823	1.04166	0.443162
gma-miR156q	UGACAGAAGAGAGUGAGCACU	miRBase:MI0019748	chr13	20521472	20521492	+	0.837862	0.876773	1.96913
gma-miR156r	CUGACAGAAGAUAGAGAGCAU	miRBase:MI0019757	chr16	6487209	6487229	+	-0.777015	-1.11028	-0.667121
gma-miR156s	UGACAGAAGAGAGUGAGCACU	miRBase:MI0019761	chr17	4291732	4291752	-	0.835016	0.877089	1.97148
gma-miR156t	UUGACAGAAGAAAGGGAGCAC	miRBase:MI0019770	chr1	55282681	55282701	+	1.91823	1.04166	2.02812
gma-miR156u	UGACAGAAGAGAGUGAGCAC	miRBase:MI0021674	chr2	41864174	41864193	+	0.682416	0.516342	1.5028
gma-miR156v	UGACAGAAGAGAGUGAGCAC	miRBase:MI0021675	chr4	4257067	4257086	+	0	1.62662	0.443162
gma-miR156w	UGACAGAAGAGAGUGAGCAC	miRBase:MI0021676	chr6	4013580	4013599	+	0	1.62662	0.443162
gma-miR156x	UGACAGAAGAGAGUGAGCAC	miRBase:MI0021677	chr14	9431608	9431627	+	0	1.62662	0.443162
gma-miR159d	AGCUGCUUAGCUAUGGAUCCC	miRBase:MI0016581	chr9	37672455	37672475	+	4.11279	2.43767	1.24407
gma-miR159e-3p	UUUGGAUUGAAGGGAGCUCUA	miRBase:MI0018657	chr7	9524936	9524956	-	-1.34968	-1.45525	-0.768196
gma-miR159e-5p	GAGCUCCUUGAAGUCCAAUU	miRBase:MI0018657	chr7	9525089	9525108	-	2.6923	1.62152	1.97528
gma-miR160a-3p	GCGUAUGAGGAGCCAAGCAUA	miRBase:MI0001774	chr10	43851656	43851676	-	1.84189	2.27377	0.612987
gma-miR162a	UCGAUAAACCUCUGCAUCCA	miRBase:MI0007208	chr6	20176248	20176267	-	2.21693	0.164392	1.44324
gma-miR162b	UCGAUAAACCUCUGCAUCCAG	miRBase:MI0017825	chr17	10181572	10181592	+	2.22785	0.162293	1.44718
gma-miR162c	UCGAUAAACCUCUGCAUCCAG	miRBase:MI0018659	chr5	7692602	7692622	-	2.21693	0.164392	1.44324
gma-miR164c	UGGAGAAGCAGGGCACGUGC	miRBase:MI0017827	chr3	5292029	5292048	-	0.222985	-0.110283	1.33288
gma-miR164h	UGGAGAAGCAGGGCACGUGCA	miRBase:MI0021686	chr9	46253974	46253994	-	-0.110283	-0.110283	1.33288
gma-miR164i	UGGAGAAGCAGGGCACGUGCA	miRBase:MI0021687	chr18	53779004	53779024	+	-0.110283	-0.110283	1.33288
gma-miR166a-5p	GGAAUGUUGUCUGGCUCGAGG	miRBase:MI0001775	chr16	1912673	1912693	-	1.54491	-1.06862	0.917841
gma-miR166c-5p	GGAAUGUUGUCUGGCUCGAGG	miRBase:MI0017829	chr7	4453746	4453766	-	1.54491	-1.06862	0.917841
gma-miR166d	UCGGACCAGGCUUCAUUCCCC	miRBase:MI0017830	chr20	43105401	43105421	-	-1.36198	-1.69525	1.06984
gma-miR166f	UCGGACCAGGCUUCAUUCCCC	miRBase:MI0017832	chr10	41243438	41243458	+	-1.09894	-2.39055	1.01095
gma-miR166h-5p	GGAAUGUUGUUUGGCUCGAGG	miRBase:MI0017834	chr8	14990555	14990575	+	4.59554	2.42781	2.61299
gma-miR166i-3p	UCGGACCAGGCUUCAUUCCCC	miRBase:MI0018660	chr2	14340838	14340858	+	0	0	1.44316
gma-miR166i-5p	GGAAUGUCGUCUGGUUCGAG	miRBase:MI0018660	chr2	14340774	14340793	+	3.52297	1.69858	1.92911
gma-miR166j-3p	UCGGACCAGGCUUCAUUCCCG	miRBase:MI0018661	chr15	3688770	3688790	-	2.39948	-0.0133238	0.646759
gma-miR166j-5p	GGAAUGUUGUUUGGCUCGAGG	miRBase:MI0018661	chr15	3688903	3688923	-	4.59554	2.42781	2.61299
gma-miR166k	UCUCGGACCAGGCUUCAUUCC	miRBase:MI0019768	chr19	36649700	36649720	-	-1.93848	-2.33505	0.355334
gma-miR166o	UCGGACCAGGCUUCAUUCCCC	miRBase:MI0021691	chr6	12992823	12992843	-	-2.11028	-2.11028	-0.667121
gma-miR166q	UCGGACCAGGCUUCAUUCCCC	miRBase:MI0021693	chr4	44850306	44850325	+	-1.77702	-2.65358	0.332879
gma-miR166r	UCGGACCAGGCUUCAUUCCC	miRBase:MI0021694	chr6	10985854	10985873	+	1.63823	-1.47064	1.34904
gma-miR166s	UCGGACCAGGCUUCAUUCCC	miRBase:MI0021695	chr7	10198914	10198933	+	0	0	2.02812
gma-miR166t	UCGGACCAGGCUUCAUUCCC	miRBase:MI0021696	chr9	37125232	37125251	-	0	0	1.44316
gma-miR167a	UGAAGCUGCCAGCAUGAUCUA	miRBase:MI0001777	chr19	41871251	41871271	+	-1.77702	-0.483658	-0.529618
gma-miR167b	UGAAGCUGCCAGCAUGAUCUA	miRBase:MI0001778	chr2	14635694	14635714	-	-2.05712	-0.834155	-2.16962
gma-miR167c	UGAAGCUGCCAGCAUGAUCUG	miRBase:MI0007210	chr7	39778522	39778542	+	-1.46504	-0.693266	-1.35739
gma-miR167d	UGAAGCUGCCAGCAUGAUCUA	miRBase:MI0010571	chr10	2640290	2640310	+	-2.05712	-0.834155	-2.16962
gma-miR167e	UGAAGCUGCCAGCAUGAUCUU	miRBase:MI0010725	chr20	37901914	37901934	+	-1.23792	-0.77644	-1.64956
gma-miR167f	UGAAGCUGCCAGCAUGAUCUU	miRBase:MI0010726	chr10	46574320	46574340	-	-1.24015	-0.770539	-1.64366
gma-miR167g	UGAAGCUGCCAGCAUGAUCUGA	miRBase:MI0016548	chr10	39044884	39044905	+	-1.31617	-0.498201	-1.02172
gma-miR167j	UGAAGCUGCCAGCAUGAUCUG	miRBase:MI0018686	chr20	44765103	44765123	+	-1.31617	-0.498201	-1.02172
gma-miR168a	UCGCUUGGUGCAGGUCGGGAA	miRBase:MI0001779	chr9	41353312	41353332	-	3.31593	0.244382	2.2983
gma-miR168b	UCGCUUGGUGCAGGUCGGG	miRBase:MI0017835	chr1	48070391	48070409	-	3.31593	0.244382	2.2983
gma-miR169a	CAGCCAAGGAUGACUUGCCGG	miRBase:MI0001791	chr9	35771824	35771844	+	-1.69525	0.346417	-1.69525
gma-miR169f	CAGCCAAGGAUGACUUGCCGG	miRBase:MI0017836	chr10	40332893	40332913	-	-1.69525	0.346417	-1.69525
gma-miR169g	CAGCCAAGGAUGACUUGCCGG	miRBase:MI0017837	chr17	4861924	4861944	-	-1.11028	1.25331	-1.11028
gma-miR169j-3p	UUUCGACGAGUUGUUCUUGGC	miRBase:MI0018662	chr2	46876646	46876666	-	-0.110283	-0.0686206	1.33288
gma-miR169j-5p	UAGCCAAGAAUGACUUGCCGG	miRBase:MI0018662	chr2	46876706	46876726	-	-1.11028	-0.0686206	-1.11028
gma-miR169k	CAGCCAAGAAUGACUUGCCGG	miRBase:MI0018663	chr9	5264002	5264022	+	0	1.62662	0
gma-miR169l-5p	CAGCCAAGAAUGACUUGCCGG	miRBase:MI0018664	chr14	5324808	5324828	+	0	1.62662	0
gma-miR169m	CAGCCAAGGAUGACUUGCCGG	miRBase:MI0018665	chr13	368531	368551	-	-1.11028	1.25331	-1.11028
gma-miR169o	UGAGCCAGGAUGGCUUGCCGGC	miRBase:MI0019751	chr13	363912	363933	-	-2.11028	4.21678	-2.11028
gma-miR169r	UGAGCCAGGAUGGCUUGCCGGC	miRBase:MI0019762	chr17	4857157	4857178	-	-2.11028	4.21678	-2.11028
gma-miR169v	CAGCCAAGGAUGACUUGCC	miRBase:MI0021699	chr13	5838684	5838702	+	-1.69525	0.346417	-1.69525
gma-miR171b-3p	CGAGCCGAAUCAAUAUCACUC	miRBase:MI0007217	chr4	46988640	46988660	+	1.54491	4.78936	0.332879
gma-miR171c-3p	UUGAGCCGUGCCAAUAUCACA	miRBase:MI0016575	chr7	43679657	43679677	-	0.445377	0.406199	-1.84819
gma-miR171c-5p	AGAUAUUGGUGCGGUUCAAUC	miRBase:MI0016575	chr7	43679720	43679740	-	5.15844	3.69691	1.18088
gma-miR171d	UGAUUGAGUCGUGUCAAUAUC	miRBase:MI0017838	chr1	49100268	49100288	-	1.6552	1.62662	0
gma-miR171i-3p	UUGAGCCGUGCCAAUAUCACG	miRBase:MI0017907	chr6	48920631	48920651	-	2.2682	1.26416	0.774884
gma-miR171j-3p	UGAUUGAGCCGUGCCAAUAUC	miRBase:MI0018641	chr2	4014016	4014036	-	-1.36198	-0.0686207	-0.252084
gma-miR171j-5p	UAUUGGCCUGGUUCACUCAGA	miRBase:MI0018641	chr2	4014115	4014135	-	5.44299	2.74759	2.57819
gma-miR171k-3p	UUGAGCCGCGCCAAUAUCACU	miRBase:MI0018667	chr13	26271207	26271227	+	-2.70301	-1.85712	-2.91505
gma-miR171k-5p	CGAUGUUGGUGAGGUUCAAUC	miRBase:MI0018667	chr13	26271142	26271162	+	-3.28021	-0.653583	-0.252084
gma-miR171l	CGAUGUUGGUGAGGUUCAAUC	miRBase:MI0018687	chr17	9101771	9101791	-	-3.28021	-0.653583	-0.252084
gma-miR171m	UUGAGCCGCGUCAAUAUCUCA	miRBase:MI0019745	chr12	8398904	8398924	+	1.8377	0.273772	-0.152548
gma-miR171o	AGAUAUUGGUACGGUUCAAUC	miRBase:MI0019749	chr13	30650862	30650882	+	0.147116	0.25803	-1.7905
gma-miR171q	UUGAGCCGUGCCAAUAUCACA	miRBase:MI0019760	chr17	1007534	1007554	+	0.138452	0.24153	-1.82828
gma-miR171r	CGAGCCGAAUCAAUACCACUC	miRBase:MI0019774	chr4	46988963	46988983	+	-0.110283	1.93138	-0.110283
gma-miR171s	CGAGCCGAAUCAAUACCACUC	miRBase:MI0019779	chr6	10859300	10859320	-	-0.110283	1.93138	-0.110283
gma-miR171t	UUGAGCCGCGUCAAUAUCUCA	miRBase:MI0019781	chr6	48964784	48964804	-	1.81636	0.248237	-0.178083
gma-miR172b-5p	GUAGCAUCAUCAAGAUUCAC	miRBase:MI0001781	chr13	40401784	40401803	-	1.87422	1.02968	1.24715
gma-miR172c	GGAAUCUUGAUGAUGCUGCAG	miRBase:MI0010727	chr18	2969099	2969119	+	0	2.36359	0
gma-miR172d	GGAAUCUUGAUGAUGCUGCAGCAG	miRBase:MI0010728	chr14	5548862	5548885	+	0	2.36359	0
gma-miR172e	GGAAUCUUGAUGAUGCUGCAGCAG	miRBase:MI0010729	chr11	35957824	35957847	-	0	2.36359	0
gma-miR172g	GCAGCACCAUCAAGAUUCAC	miRBase:MI0018668	chr10	31592664	31592683	-	2.8229	1.45494	2.5161
gma-miR172h-5p	GCAGCAGCAUCAAGAUUCACA	miRBase:MI0018669	chr10	43474739	43474759	+	1.65432	1.39478	0.375947
gma-miR172i-5p	GCAGCAGCAUCAAGAUUCACA	miRBase:MI0018670	chr15	2893096	2893116	-	1.65432	1.39478	0.332879
gma-miR172j	GCAGCAGCAUCAAGAUUCACA	miRBase:MI0018671	chr20	40895810	40895830	-	1.65432	1.39478	0.332879
gma-miR172k	UGAAUCUUGAUGAUGCUGCAU	miRBase:MI0019746	chr12	33560724	33560744	+	-1.77702	-0.483658	-2.11028
gma-miR1507c-5p	GAGGUGUUUGGGAUGAGAGAA	miRBase:MI0017854	chr9	16565997	16566017	-	4.29766	3.45494	2.40327
gma-miR1508a	UCUAGAAAGGGAAAUAGCAGUUG	miRBase:MI0007220	chr16	32903799	32903821	+	-0.554623	-1.06862	-1.25208
gma-miR1509a	UUAAUCAAGGAAAUCACGGUCG	miRBase:MI0007221	chr17	10099769	10099790	+	-1.07958	0.753145	-1.9131
gma-miR1510a-5p	AGGGAUAGGUAAAACAAUGACUGC	miRBase:MI0007222	chr16	31518920	31518943	+	1.69001	2.34624	-0.132923
gma-miR1510b-5p	AGGGAUAGGUAAAACAACUACU	miRBase:MI0010575	chr2	6599312	6599333	+	1.26945	1.27303	0.639905
gma-miR1511	AACCAGGCUCUGAUACCAUG	miRBase:MI0007223	chr18	21161305	21161324	+	2.04331	2.82497	1.66234
gma-miR1512b	UAACUGGAAAUUCUUAAAGCAU	miRBase:MI0018682	chr2	8618752	8618773	-	0	3.21159	1.44316
gma-miR1513a-5p	UGAGAGAAAGCCAUGACUUAC	miRBase:MI0007225	chr7	43245819	43245839	+	1.98901	1.64467	0.776979
gma-miR1513b	UGAGAGAAAGCCAUGACUUAC	miRBase:MI0017856	chr20	223694	223714	-	1.98654	1.64467	0.776979
gma-miR1513c	UAUGAGAGAAAGCCAUGAC	miRBase:MI0018683	chr17	1401498	1401516	-	1.03034	3.3237	-0.667121
gma-miR1514a	UUCAUUUUUAAAAUAGGCAUU	miRBase:MI0007226	chr7	43175878	43175898	-	1.94671	2.00792	1.94834
gma-miR1515a	UCAUUUUGCGUGCAAUGAUCUG	miRBase:MI0007228	chr1	48531391	48531412	+	1.37722	1.23532	0.843617
gma-miR1515b	UCAUUUUGCGUGCAAUGAUCUG	miRBase:MI0021720	chr11	6646909	6646930	-	1.35191	1.21517	0.836117
gma-miR1524	CGAGUCCGAGGAAGGAACUCC	miRBase:MI0007241	chr8	3715535	3715555	+	1.91823	1.04166	0
gma-miR2109	UGCGAGUGUCUUCGCCUCUG	miRBase:MI0010579	chr4	28532503	28532522	-	-1.26723	0.255217	-0.0789776
gma-miR2111a	GUCCUUGGGAUGCAGAUUACG	miRBase:MI0019269	chr1	31787510	31787530	+	0.333268	0.0416625	2.44316
gma-miR2111b	UAAUCUGCAUCCUGAGGUUUA	miRBase:MI0019765	chr18	49934446	49934466	-	-2.18928	-2.32003	-0.434047
gma-miR2111c	UAAUCUGCAUCCUGAGGUUUA	miRBase:MI0019766	chr18	49962737	49962757	-	-2.18928	-2.32003	-0.434047
gma-miR2111e	UAAUCUGCAUCCUGAGGUUUA	miRBase:MI0019782	chr7	16377851	16377871	-	-2.18928	-2.32003	-0.434047
gma-miR2111f	UAAUCUGCAUCCUGAGGUUUA	miRBase:MI0019783	chr7	16402403	16402423	-	-2.18928	-2.32003	-0.434047
gma-miR2118a-3p	UUGCCGAUUCCACCCAUUCCU	miRBase:MI0017849	chr20	35349844	35349864	+	-0.520387	-4.47003	-0.0163288
gma-miR2118a-5p	GGAGAUGGGAGGGUCGGUAAAG	miRBase:MI0017849	chr20	35349759	35349780	+	5.22098	3.97316	2.74967
gma-miR2118b-3p	UUGCCGAUUCCACCCAUUCCU	miRBase:MI0017850	chr10	48574034	48574054	-	-0.517637	-4.47045	-0.0146046
gma-miR2118b-5p	GGAGAUGGGAGGGUCGGUAAAG	miRBase:MI0017850	chr10	48574098	48574119	-	5.21817	3.97256	2.75016
gma-miR319a	UUGGACUGAAGGGAGCUCCC	miRBase:MI0001782	chr5	40832252	40832271	+	-2.36619	-6.32076	-0.83652
gma-miR319b	UUGGACUGAAGGGAGCUCCC	miRBase:MI0001783	chr8	1647817	1647836	-	-2.34312	-6.31655	-0.832308
gma-miR319d	UGGACUGAAGGGGAGCUCCUUC	miRBase:MI0017842	chr15	40230225	40230246	-	-0.319367	-1.06684	-0.502158
gma-miR319e	UUGGACUGAAGGGAGCUCCC	miRBase:MI0017843	chr14	47959509	47959528	+	-2.68391	-4.01717	0.0109506
gma-miR319f	UUGGACUGAAGGGGCCUCUU	miRBase:MI0017844	chr10	48317385	48317404	-	-2.96966	-6.65358	0.0698442
gma-miR319g	UUGGACUGAAGGGAGCUCCUUC	miRBase:MI0018672	chr2	43885561	43885582	+	0.0854816	-1.17755	0.371698
gma-miR319h	UUGGACUGAAGGGAGCUCCCU	miRBase:MI0018673	chr2	45704386	45704406	+	-2.68391	-4.01717	0.0109506
gma-miR319i	UUGGACUGAAGGGGAGCUCCUUC	miRBase:MI0018674	chr4	46348961	46348983	+	-2.13547	-1.66808	0.196817
gma-miR319j	UUGGACUGAAGGGAGCUCCCU	miRBase:MI0018675	chr11	1374173	1374193	+	-2.36619	-6.32076	-0.83652
gma-miR319k	UUGGACUGAAGGGAGCUCCCU	miRBase:MI0018676	chr11	32902221	32902241	+	-2.36619	-6.32076	-0.83652
gma-miR319l	UUGGACUGAAGGGAGCUCCUUC	miRBase:MI0018677	chr17	9436191	9436212	-	0.0854816	-1.17755	0.397009
gma-miR319m	UUGGACUGAAGGGAGCUCCCU	miRBase:MI0018678	chr18	4278891	4278911	-	-2.34938	-6.31655	-0.827585
gma-miR319n	UUUGGACCGAAGGGAGCCCCU	miRBase:MI0019752	chr13	27068599	27068619	-	0.245078	-1.29995	-1.16148
gma-miR3522	AGACCAAAUGAGCAGCUGA	miRBase:MI0018650	chr15	4318799	4318817	+	0	3.04166	0
gma-miR390a-3p	CGCUAUCCAUCCUGAGUUUC	miRBase:MI0007214	chr3	6558193	6558212	-	0.941379	-1.88018	0.62086
gma-miR390a-5p	AAGCUCAGGAGGGAUAGCGCC	miRBase:MI0007214	chr3	6558249	6558269	-	0.938483	-3.49662	-0.304778
gma-miR390b-5p	AAGCUCAGGAGGGAUAGCACC	miRBase:MI0007215	chr14	47097986	47098006	+	1.06429	-3.65358	-0.444729
gma-miR390c	CGCUAUCCAUCCUGAGUUUC	miRBase:MI0017845	chr1	42335682	42335701	+	0.938828	-1.88018	0.62086
gma-miR390d	AAGCUCAGGAGGGAUAGCACC	miRBase:MI0021700	chr2	44954768	44954788	+	1.06429	-3.65358	-0.444729
gma-miR390e	AGCUCAGGAGGGAUAGCGCC	miRBase:MI0021701	chr18	53278047	53278066	+	-2.17662	-4.43785	-0.451392
gma-miR390f	AAGCUCAGGAGGGAUAGCGCC	miRBase:MI0021702	chr11	30272772	30272792	+	0.938129	-3.49784	-0.306
gma-miR390g	AAGCUCAGGAGGGAUAGCGCC	miRBase:MI0021703	chr18	5047835	5047855	-	0.938076	-3.49703	-0.305185
gma-miR393h	UUCCAAAGGGAUCGCAUUGAUC	miRBase:MI0021709	chr9	31624543	31624564	+	1.82643	0.221882	1.78759
gma-miR393i	UUCCAAAGGGAUCGCAUUGAUC	miRBase:MI0021710	chr10	45859048	45859069	+	1.82643	0.221882	1.78759
gma-miR393j	UUCCAAAGGGAUCGCAUUGAUC	miRBase:MI0021711	chr16	33891083	33891104	+	1.82643	0.221882	1.78759
gma-miR393k	UUCCAAAGGGAUCGCAUUGAUC	miRBase:MI0021712	chr20	38670487	38670508	-	1.82412	0.216807	1.78696
gma-miR394a-3p	AGCUCUGUUGGCUACACUUU	miRBase:MI0016582	chr17	41783868	41783887	+	4.31045	2.25331	-0.110283
gma-miR394b-3p	AGGUGGGCAUACUGUCAACU	miRBase:MI0016577	chr14	48984889	48984908	-	3.7602	1.78936	0.824732
gma-miR394d	UUGGCAUUCUGUCCACCUCC	miRBase:MI0019755	chr15	3767188	3767207	+	-1.69525	-1.69525	-1.25208
gma-miR394e	UUGGCAUUCUGUCCACCUCC	miRBase:MI0019775	chr5	35743192	35743211	+	-1.69525	-1.69525	-1.25208
gma-miR395a	CUGAAGUGUUUGGGGGAACUC	miRBase:MI0018642	chr1	4818656	4818676	+	-1.11028	-0.0686206	-1.11028
gma-miR395b	CUGAAGUGUUUGGGGGAACUC	miRBase:MI0018643	chr2	1723456	1723476	-	-1.11028	-0.0686206	-1.11028
gma-miR395c	CUGAAGUGUUUGGGGGAACUC	miRBase:MI0018644	chr8	40840288	40840308	+	-1.11028	-0.0686206	-1.11028
gma-miR396a-3p	UUCAAUAAAGCUGUGGGAAG	miRBase:MI0001785	chr13	26338151	26338170	-	1.5364	0.0918441	1.93192
gma-miR396a-5p	UUCCACAGCUUUCUUGAACUG	miRBase:MI0001785	chr13	26338233	26338253	-	1.02168	-1.21158	1.37701
gma-miR396b-3p	GCUCAAGAAAGCUGUGGGAGA	miRBase:MI0001786	chr13	26330019	26330039	+	4.62913	1.53566	3.31621
gma-miR396b-5p	UUCCACAGCUUUCUUGAACUU	miRBase:MI0001786	chr13	26329951	26329971	+	2.86197	1.5688	2.08985
gma-miR396c	UUCCACAGCUUUCUUGAACUU	miRBase:MI0010572	chr13	43804797	43804817	+	2.86197	1.5688	2.08985
gma-miR396d	AAGAAAGCUGUGGGAGAAUAUGGC	miRBase:MI0016503	chr17	9053051	9053074	-	1.72549	1.55587	1.6059
gma-miR396e	UUCCACAGCUUUCUUGAACUGU	miRBase:MI0016586	chr17	35366631	35366652	-	1.01148	-1.22062	1.38219
gma-miR396h	UCCACAGCUUUCUUGAACUG	miRBase:MI0018679	chr14	13971440	13971459	+	3.80795	1.93138	4.03332
gma-miR396i-3p	GUUCAAUAAAGCUGUGGGAAG	miRBase:MI0018680	chr17	9044949	9044969	+	4.84169	3.13609	5.12331
gma-miR396i-5p	UUCCACAGCUUUCUUGAACUG	miRBase:MI0018680	chr17	9044867	9044887	+	1.0235	-1.1831	1.37727
gma-miR396j	AUUCAAGAUAGCUGUGGAAAA	miRBase:MI0019759	chr16	31162200	31162220	-	2.64577	1.91889	0.497266
gma-miR397a	UCAUUGAGUGCAGCGUUGAUG	miRBase:MI0018645	chr8	4639124	4639144	-	-2.11028	3.81402	-1.66712
gma-miR397b-5p	UCAUUGAGUGCAGCGUUGAUG	miRBase:MI0018646	chr13	34383091	34383111	-	-2.11028	3.81402	-1.66712
gma-miR398a	UGUGUUCUCAGGUCACCCCUU	miRBase:MI0001787	chr1	7195779	7195799	-	0.333268	3.21159	0
gma-miR398b	UGUGUUCUCAGGUCACCCCUU	miRBase:MI0001788	chr2	10988452	10988472	-	0.333268	3.21159	0
gma-miR398c	UGUGUUCUCAGGUCGCCCCUG	miRBase:MI0017847	chr8	14299257	14299277	-	4.48885	10.1543	2.63096
gma-miR403a	UUAGAUUCACGCACAAACUUG	miRBase:MI0018631	chr2	1042058	1042078	+	0.437516	1.54481	0.481742
gma-miR403b	UUAGAUUCACGCACAAACUUG	miRBase:MI0018632	chr10	1085286	1085306	+	0.437516	1.54481	0.481742
gma-miR408a-3p	AUGCACUGCCUCUUCCCUGGC	miRBase:MI0018647	chr2	837520	837540	+	1.51761	3.01353	0.140234
gma-miR408b-3p	AUGCACUGCCUCUUCCCUGGC	miRBase:MI0018648	chr3	44626702	44626722	-	1.52677	3.0082	0.19086
gma-miR408b-5p	CUGGGAACAGGCAGGGCACG	miRBase:MI0018648	chr3	44626800	44626819	-	3.42073	5.94855	0
gma-miR408c-3p	AUGCACUGCCUCUUCCCUGGC	miRBase:MI0018649	chr10	36557011	36557031	-	1.52677	3.02414	0.19086
gma-miR408d	UGCACUGCCUCUUCCCUGGC	miRBase:MI0017848	chr19	47163694	47163713	-	3.83348	5.61588	2.77345
gma-miR4340	UGCAGAGAUAGGGACGCGCUUA	miRBase:MI0016469	chr19	2050290	2050311	-	-1.36198	-1.69525	-1.25208
gma-miR4344	AAGUAGACAUUCUAAGACGUUGCU	miRBase:MI0016473	chr18	19860848	19860871	-	-1.11028	-1.06862	-1.11028
gma-miR4345	UAAGACGGAACUUACAAAGAUU	miRBase:MI0016474	chr14	49069105	49069126	+	-0.815489	-0.0311461	-1.45562
gma-miR4346	GAAAGACCAAACGAGAAGCUGCAU	miRBase:MI0016476	chr14	4295497	4295520	-	-1.77702	-2.06862	-2.66712
gma-miR4356	CAGGACUGUCUUAGAAAGCCAGGC	miRBase:MI0016489	chr3	36233151	36233174	+	-1.11028	-1.11028	-0.667121
gma-miR4360	CAGUUGACGUACGUACGGAUUGAC	miRBase:MI0016493	chr4	6491276	6491299	-	-3.28021	-0.238546	-1.25208
gma-miR4363	CGAUUACCAGAAGGCUUAUUAG	miRBase:MI0016500	chr17	19536526	19536547	+	-1.69525	-1.65358	-1.25208
gma-miR4364a	CGCGAGAUCGCACGGAAGAAGGUU	miRBase:MI0016501	chr13	13706509	13706532	+	-0.361978	-2.65358	-2.25208
gma-miR4373	AAGUUGACGUACGUACGGAUUGAC	miRBase:MI0016518	chr17	6624611	6624634	-	-1.69525	-1.69525	-1.69525
gma-miR4374a	UAAGACGGUCGUGAUGUCAGCA	miRBase:MI0016519	chr1	41170535	41170556	-	-2.69525	-1.06862	-0.667121
gma-miR4376a-3p	AGCAUCAUAUCUCCUGCAUAG	miRBase:MI0016521	chr13	40846006	40846026	+	2.09745	1.93138	2.44836
gma-miR4379	UAGAGUGUAUACUGUGAGAGGCCU	miRBase:MI0016526	chr7	1501248	1501271	-	-3.56971	-0.720697	-2.12655
gma-miR4387a	AACAAGACGUGAUGACGUGACACU	miRBase:MI0016540	chr11	19203983	19204006	-	-2.43221	-2.39055	-1.98905
gma-miR4387e	UGUUAGUGAUAAGGCGUGAUG	miRBase:MI0019276	chr3	25186950	25186970	+	2.6552	4.12913	2.02812
gma-miR4392	UCUGCGAAAAUGUGAUUUCGGA	miRBase:MI0016546	chr9	46771317	46771338	+	-1.11028	-1.11028	-1.11028
gma-miR4393a	UGAGAAAAGGACGGCAGAAAAGCC	miRBase:MI0016549	chr10	1370790	1370813	-	-1.6701	-1.1841	-0.367561
gma-miR4393b	UUGAAAAGGGACAGCAGAGAAGCC	miRBase:MI0016558	chr1	48194562	48194585	-	-0.777015	-1.06862	-0.667121
gma-miR4394	AAUGGACUAAAGAGAAAGGGGCCG	miRBase:MI0016550	chr10	23750311	23750334	+	-1.11028	-1.11028	-1.11028
gma-miR4397-5p	CAUCGUUGACGCUGACUGUACG	miRBase:MI0016553	chr4	35428912	35428933	-	5.58054	4.51634	2.47038
gma-miR4399	UUAACGAAAAAGGACUAACGAC	miRBase:MI0016556	chr3	25185933	25185954	+	-0.777015	-1.06862	-0.667121
gma-miR4403	ACGGACACCGAACACGACACGGAC	miRBase:MI0016562	chr4	626886	626909	+	-0.110283	1.51634	2.65481
gma-miR4405	AUUCUAAGACGGUUAUCUGGGACC	miRBase:MI0016565	chr6	9323850	9323873	+	-1.69525	-1.69525	-1.25208
gma-miR4407	CAGAGGAAGCAGCACUUGUACC	miRBase:MI0016567	chr20	46020329	46020350	+	0.070982	1.06888	-1.98905
gma-miR4409	UAACAAGUGGGUUUGUUGACUG	miRBase:MI0016569	chr16	5744699	5744720	-	0.95995	1.34642	0.995844
gma-miR4411	UUAUUGUAACUAAUUUGUCGGU	miRBase:MI0016572	chr1	12555923	12555944	+	-4.30058	-2.27025	-3.77565
gma-miR4412-3p	AGUGGCGUAGAUCCCCACAAC	miRBase:MI0016578	chr4	28578984	28579004	-	3.16158	2.51634	1.06984
gma-miR4412-5p	UGUUGCGGGUAUCUUUGCCUC	miRBase:MI0016578	chr4	28579044	28579064	-	2.94477	2.44295	1.07483
gma-miR4413a	AAGAGAAUUGUAAGUCACUG	miRBase:MI0016579	chr19	1788532	1788551	+	2.37185	2.41905	1.89678
gma-miR4413b	UAAGAGAAUUGUAAGUCACU	miRBase:MI0018684	chr13	5170466	5170485	+	0.0530598	0.220886	1.86339
gma-miR4414	AGCUGCUGACUCGUUGGCUC	miRBase:MI0016583	chr20	35663012	35663031	+	0.303155	-5.23957	0.451524
gma-miR4415a-3p	UUGAUUCUCAUCACAACAUGG	miRBase:MI0016584	chr18	60474344	60474364	+	0.918231	5.68552	1.44316
gma-miR4415a-5p	AAGUUGUGAUGAGAAUCAAUG	miRBase:MI0016584	chr18	60474205	60474225	+	4.08097	8.49362	1.91784
gma-miR4415b-3p	UUGAUUCUCAUCACAACAUGG	miRBase:MI0018685	chr8	23142895	23142915	+	0.918231	5.68552	1.44316
gma-miR4416a	ACGGGUCGCUCUCACCUAGG	miRBase:MI0016585	chr19	40699090	40699109	-	1.05949	-2.87598	1.61299
gma-miR4416b	UGGGUGAGAGAAACGCGUAUC	miRBase:MI0019722	chr3	38094741	38094761	-	4.48977	2.51634	2.5028
gma-miR4416c	CUGGGUGAGAGAAACACGUAU	miRBase:MI0019717	chr2	30499090	30499110	-	3.24016	1.04166	3.90259
gma-miR482a-3p	UCUUCCCAAUUCCGCCCAUUCCUA	miRBase:MI0007218	chr2	7783880	7783903	+	-0.93748	-3.73159	0.35797
gma-miR482a-5p	AGAAUUUGUGGGAAUGGGCUGA	miRBase:MI0007218	chr2	7783821	7783842	+	-1.77702	-1.06862	-3.11028
gma-miR482b-3p	UCUUCCCUACACCUCCCAUACC	miRBase:MI0016527	chr20	35360372	35360393	+	-1.35348	-4.40082	-0.00649166
gma-miR482c-3p	UUCCCAAUUCCGCCCAUUCCU	miRBase:MI0017851	chr18	61452918	61452938	-	-1.36941	-5.93248	-0.40387
gma-miR482c-5p	AUUUGUGGGAAUGGGCUGAUUGG	miRBase:MI0017851	chr18	61452972	61452994	-	0	1.04166	0.443162
gma-miR482d-3p	UCUUCCCUACACCUCCCAUACC	miRBase:MI0018681	chr10	48569642	48569663	-	-1.3512	-4.39854	9.25064e-05
gma-miR4994	GGUUAGCUCAAGGAUCUCAC	miRBase:MI0017860	chr16	35590577	35590596	+	5.12988	3.39081	3.5028
gma-miR4995	AGGCAGUGGCUUGGUUAAGGG	miRBase:MI0017861	chr19	38040446	38040466	+	0	0	1.44316
gma-miR4996	UAGAAGCUCCCCAUGUUCUC	miRBase:MI0017862	chr15	5418937	5418956	+	-0.523258	2.49773	-2.36756
gma-miR5033	GGCUGUACAAAAGGAAACUAC	miRBase:MI0017904	chr4	44236938	44236958	+	-1.51398	-1.39055	-0.989049
gma-miR5034	GGUACCCUUUCAGAUAGUCUCA	miRBase:MI0017906	chr6	46029818	46029839	+	-1.11028	-1.11028	1.65481
gma-miR5034	GGUACCCUUUCAGAUAGUCUCA	miRBase:MI0017906	chr6	46032141	46032162	+	-1.11028	-1.11028	1.65481
gma-miR5035	CUUCUAAACAUUUUUUCCCUUA	miRBase:MI0017908	chr7	1939860	1939881	+	0	1.04166	0
gma-miR5037c	AGUGGAACUUUGAGGCCUGC	miRBase:MI0018625	chr8	46848330	46848349	+	0	5.92431	0
gma-miR5038a	UGAGAAUUUGGCCUCUGUCCA	miRBase:MI0017913	chr9	28264436	28264456	+	1.38731	0.699872	-0.435174
gma-miR5038b	UGAGAAUUUGGCCUCUGUCCA	miRBase:MI0018630	chr9	28272490	28272510	+	1.38731	0.699872	-0.435174
gma-miR5042	UAUCUUGGAUCACAGCCCCAUU	miRBase:MI0017922	chr18	10413956	10413977	+	0.918231	0.0416625	1.44316
gma-miR5043	UGUCCCCUUCUCUGCACCACC	miRBase:MI0017924	chr20	45843205	45843225	+	0.959951	-1.69525	1.55527
gma-miR5225	CCUGUCGUAGGAGAGAUGACGC	miRBase:MI0019714	chr19	1921612	1921633	+	0	2.04166	0.443162
gma-miR5370	CUAAAGAUUGUCCAAAAGGAA	miRBase:MI0018626	chr14	6763311	6763331	+	0.807947	2.25331	0.126428
gma-miR5371-3p	UCUCAGUGACUAAUUUCUAGA	miRBase:MI0018627	chr15	31543016	31543036	+	3.5812	4.43398	3.44316
gma-miR5371-5p	UAGGAAUUAGUCACUCAGAUC	miRBase:MI0018627	chr15	31542860	31542880	+	3.14062	4.21159	1.44316
gma-miR5372	UUGUUCGAUAAAACUGUUGUG	miRBase:MI0018628	chr16	5744835	5744855	-	-0.12391	0.518227	1.26334
gma-miR5559	UACUUGGUGAAUUGUUGGAUC	miRBase:MI0019713	chr19	739288	739308	+	3.6552	4.21159	1.44316
gma-miR5667	AAUCCAUUCAGAUCUGUUUCG	miRBase:MI0019261	chr7	5340353	5340373	-	4.2579	3.2572	3.48975
gma-miR5671	CAUGGAAGUGAAUCGGGUGAC	miRBase:MI0019265	chr11	32789163	32789183	-	1.53889	1.25331	0.976735
gma-miR5673	CGUGGAAUCUCGCGGAAGACAU	miRBase:MI0019268	chr1	38071285	38071306	+	0	0	1.44316
gma-miR5674a	UAAUUGUGUUGUACAUUAUCA	miRBase:MI0019271	chr9	37395792	37395812	-	1.22298	0.738734	1.33288
gma-miR5674b	UAAUUGUGUUGUACAUUAUCA	miRBase:MI0019793	chr9	37506365	37506385	+	1.12988	0.738734	1.33288
gma-miR5677	UUUGGUCUUUAAUCAAGCUGA	miRBase:MI0019277	chr2	14614776	14614796	-	3.92342	3.88558	2.65481
gma-miR5678	UUCCAUGAUAAGAUCUUUGAC	miRBase:MI0019278	chr14	6757392	6757412	+	-3.59311	-1.02992	-3.71588
gma-miR5761a	UUUUGUGUCGUGAAGCUUUUG	miRBase:MI0019702	chr10	50654883	50654903	-	1.70298	-1.50919	2.63954
gma-miR5761b	UUUUGUGUCGUGAAGCUUUUG	miRBase:MI0019718	chr3	3811068	3811088	+	1.70298	-1.50919	2.62411
gma-miR5762	UCAUAGGAGGAAUCAACUGGC	miRBase:MI0019703	chr12	649000	649020	+	1.33327	0.0416625	0.443162
gma-miR5763a	UGAACUAUACAAAGACGGUUA	miRBase:MI0019704	chr13	35234810	35234830	-	0	1.04166	0
gma-miR5763b	UGAACUAUACAAAGACGGUUA	miRBase:MI0019705	chr13	35311578	35311598	-	0	1.04166	0
gma-miR5763c	UGAACUAUACAAAGACGGUUA	miRBase:MI0019737	chr9	38348104	38348124	-	0	1.04166	0
gma-miR5766	UUGAGGCUGAGAAGAGGCAAG	miRBase:MI0019708	chr16	2041114	2041134	-	-0.192052	-1.06862	0.332879
gma-miR5767	UGGAGGACCUUUGAAGGUGCA	miRBase:MI0019709	chr16	30416502	30416522	-	-3.02494	-0.99462	-1.59312
gma-miR5770a	UUAGGACUAUGGUUUGGACGA	miRBase:MI0019712	chr18	50625682	50625702	-	-0.192053	5.92654	-1.15255
gma-miR5770b	UUAGGACUAUGGUUUGGACAA	miRBase:MI0019734	chr7	16727113	16727133	-	0	3.62663	0
gma-miR5773	UUUUUAAAAGGUUCAGUUAGGU	miRBase:MI0019720	chr3	46862498	46862519	+	-0.777015	0.346417	-1.25208
gma-miR5776	AACUUGGGCUGAGCUUAGGUG	miRBase:MI0019726	chr5	1783854	1783874	-	3.5812	2.62663	2.44316
gma-miR5778	CGACGAACUCUUCGUCGGCAUC	miRBase:MI0019728	chr6	47266932	47266953	+	1.5545	1.06888	1.12643
gma-miR5785	UAGUGUUGUCCUGUCGAACACGGA	miRBase:MI0019736	chr8	44565939	44565962	+	-1.11028	-1.11028	-0.667121
gma-miR5786	UGUCGCAGGAUAGAGGGCACU	miRBase:MI0019767	chr19	1902514	1902534	+	-0.429091	1.84699	-1.12655
gma-miR862b	GCUGGAUGUCUUUGAAGGA	miRBase:MI0018623	chr8	46853971	46853989	+	0	3.84902	0
aUp-regulated: Log2(FC) >= +1.0; Down-regulated: Log2(FC)<=-1.0; NA: no applicable
