# Supplementary material for: Genome-Wide Investigation Using sRNA-Seq, Degradome-Seq and Transcriptome-Seq Reveals Regulatory Networks of microRNAs and Their Target Genes in Soybean during Soybean mosaic virus Infection
Source: PLoS One. 2016 Mar 10;11(3):e0150582. doi: 10.1371/journal.pone.0150582 (PMC4786119; doi:10.1371/journal.pone.0150582)
Supplement: S3 Table — (XLSX) [file pone.0150582.s007.xlsx]

## Sheet: Targeted Genes by DEMs 
Table S3. List of targeted genes by SMV-responsive DEMs in soybean
aTaget Gene ID (1)	Chromosome	Strand	Start	End	Gene Type	Tigger miRNAs	ap-value	Protein Length (AA)	Top Uniref100 Blastp Hit (2)	E-value (E<10-6)	% Coverage	Top Descriptive Uniref100 Blastp Hit (3)	E-value (E<10-6)	% Coverage	Top TAIR10 Blastp Hit (4)	E-value (E<10-6)	Coverage	Gene Ontology Biological Process IDs (5)	Gene Ontology Biological Process Descriptions	Gene Ontology Molecular Function IDs (6)	Gene Ontology Molecular Function Descriptions	Gene Ontology Cellular Component IDs (7)	Gene Ontology Cellular Component Descriptions	PFAM IDs (8)	PFAM_Descriptions	Panther IDs (9)	Panther_Descriptions	KOG IDs (10)	KOG_Desctiptions	EC IDs (11)	EC_Descriptions	KO IDs (12)	KO_Descriptions
GLYMA01G01380	chr1	-	1000827	1006591	protein_coding	gma-miR171c-5p,gma-miR398c,gma-miR398b,gma-miR408b-5p,gma-miR398a,gma-miR319k,gma-miR319l,gma-miR319m,gma-miR319g,gma-miR319h,gma-miR319i,gma-miR319j,gma-miR319f,gma-miR395c,gma-miR319e,gma-miR319b,gma-miR319a,gma-miR395a,gma-miR395b	0.0170903	270	UniRef100_C6TGL4 Uncharacterized protein n=2 Tax=Glycine max RepID=C6TGL4_SOYBN	0	99.63	UniRef100_G7K9I4 Secretory carrier-associated membrane protein n=1 Tax=Medicago truncatula RepID=G7K9I4_MEDTR	4e-175	99.63	AT1G32050.1 | Symbols: | SCAMP family protein | chr1:11528616-11530974 FORWARD LENGTH=264	4e-149	99.63	GO:0006944 GO:0015031 GO:0016192	cellular membrane fusion; "protein transport"; "vesicle-mediated transport"	GO:0022857	transmembrane transporter activity	GO:0005739 GO:0005794 GO:0005886 GO:0016021	mitochondrion; "Golgi apparatus"; "plasma membrane"; "integral to membrane"	PF04144	SCAMP family	PTHR10687 PTHR10687:SF2	SECRETORY CARRIER MEMBRANE PROTEIN; "gb def: m01d7.2.p [caenorhabditis elegans]"	KOG3088	Secretory_carrier_membrane_protein	NA	NA	NA	NA
GLYMA01G03160	chr1	-	2716402	2724818	protein_coding	gma-miR482c-5p,gma-miR167j,gma-miR5559,gma-miR167g,gma-miR167f,gma-miR167e,gma-miR167d,gma-miR167c,gma-miR167b,gma-miR167a,gma-miR408b-5p	0.00834517	702	UniRef100_I1J537 Uncharacterized protein n=2 Tax=Glycine max RepID=I1J537_SOYBN	0	99.86	UniRef100_G7JYX3 ABC transporter B family member n=1 Tax=Medicago truncatula RepID=G7JYX3_MEDTR	0	90.88	AT1G70610.1 | Symbols: ATTAP1, TAP1 | transporter associated with antigen processing protein 1 | chr1:26622086-26626331 FORWARD LENGTH=700	0	92.02	GO:0000302 GO:0006810 GO:0010039 GO:0015996 GO:0055072 GO:0055085	response to reactive oxygen species; "transport"; "response to iron ion"; "chlorophyll catabolic process"; "iron ion homeostasis"; "transmembrane transport"	GO:0000166 GO:0005215 GO:0005524 GO:0016887 GO:0017111 GO:0042626	nucleotide binding; "transporter activity"; "ATP binding"; "ATPase activity"; "nucleoside-triphosphatase activity"; "ATPase activity, coupled to transmembrane movement of substances"	GO:0009507 GO:0009941 GO:0016021	chloroplast; "chloroplast envelope"; "integral to membrane"	PF00664 PF00005	ABC transporter transmembrane region; "ABC transporter"	PTHR24222 PTHR24222:SF78	FAMILY NOT NAMED; ""	KOG0058	Peptide_exporter,_ABC_superfamily	NA	NA	NA	NA
GLYMA01G03270	chr1	+	2803082	2807357	protein_coding	gma-miR5038b,gma-miR5038a,gma-miR4387a,gma-miR319k,gma-miR319m,gma-miR319h,gma-miR4394,gma-miR319j	0.00306466	409	UniRef100_I1J550 Uncharacterized protein n=1 Tax=Glycine max RepID=I1J550_SOYBN	0	99.76	UniRef100_G7JYZ5 Ribose-phosphate pyrophosphokinase n=1 Tax=Medicago truncatula RepID=G7JYZ5_MEDTR	0	91.2	AT1G10700.1 | Symbols: PRS3 | phosphoribosyl pyrophosphate (PRPP) synthase 3 | chr1:3554157-3556274 FORWARD LENGTH=411	0	90.22	GO:0006783 GO:0009116 GO:0009165	heme biosynthetic process; "nucleoside metabolic process"; "nucleotide biosynthetic process"	GO:0000287 GO:0004749	magnesium ion binding; "ribose phosphate diphosphokinase activity"	GO:0009507	chloroplast	PF00156	Phosphoribosyl transferase domain	PTHR10210 PTHR10210:SF32	RIBOSE-PHOSPHATE PYROPHOSPHOKINASE; "RIBOSE-PHOSPHATE PYROPHOSPHOKINASE"	KOG1448	Ribose-phosphate_pyrophosphokinase	NA	NA	NA	NA
GLYMA01G06380	chr1	-	6619143	6624870	protein_coding	gma-miR408b-5p,gma-miR166a-5p,gma-miR166h-5p,gma-miR482a-5p,gma-miR166c-5p,gma-miR166j-5p,gma-miR396a-3p	0.0295116	152	UniRef100_C6SY11 Uncharacterized protein n=1 Tax=Glycine max RepID=C6SY11_SOYBN	9e-105	99.34	UniRef100_B9S922 Protein binding protein, putative n=1 Tax=Ricinus communis RepID=B9S922_RICCO	8e-87	98.68	AT1G26660.1 | Symbols: | Prefoldin chaperone subunit family protein | chr1:9212298-9213765 FORWARD LENGTH=152	5e-57	99.34	GO:0006312 GO:0006457 GO:0009560	mitotic recombination; "protein folding"; "embryo sac egg cell differentiation"	GO:0051082	unfolded protein binding	GO:0005737 GO:0016272	cytoplasm; "prefoldin complex"	PF02996	Prefoldin subunit	PTHR13345 PTHR13345:SF3	NUT2 AND UXT; "gb def: putative regulator [schizosaccharomyces pombe]"	KOG3047	Predicted_transcriptional_regulator_UXT	NA	NA	NA	NA
GLYMA01G26990	chr1	+	35968044	35972769	protein_coding	gma-miR319e,gma-miR319b,gma-miR4340,gma-miR319a,gma-miR319k,gma-miR319l,gma-miR319m,gma-miR319g,gma-miR319h,gma-miR319i,gma-miR319j	0.000336275	468	UniRef100_I1J756 Uncharacterized protein n=1 Tax=Glycine max RepID=I1J756_SOYBN	0	99.79	UniRef100_D9IWP6 Fructokinase-like protein 1 n=1 Tax=Vigna unguiculata RepID=D9IWP6_VIGUN	0	97.22	AT3G54090.1 | Symbols: FLN1 | fructokinase-like 1 | chr3:20028145-20029835 FORWARD LENGTH=471	0	94.02	GO:0006364 GO:0006399 GO:0009658 GO:0009793 GO:0010027 GO:0010228 GO:0016226 GO:0042793 GO:0045893 GO:0048481	rRNA processing; "tRNA metabolic process"; "chloroplast organization"; "embryo development ending in seed dormancy"; "thylakoid membrane organization"; "vegetative to reproductive phase transition of meristem"; "iron-sulfur cluster assembly"; "transcription from plastid promoter"; "positive regulation of transcription, DNA-dependent"; "ovule development"	GO:0016301 GO:0016773	kinase activity; "phosphotransferase activity, alcohol group as acceptor"	GO:0005634 GO:0005737 GO:0009295 GO:0009507 GO:0042644	nucleus; "cytoplasm"; "nucleoid"; "chloroplast"; "chloroplast nucleoid"	PF00294	pfkB family carbohydrate kinase	PTHR10584 PTHR10584:SF34	SUGAR KINASE RELATED; "RIBOKINASE-RELATED"	KOG2855	Ribokinase	NA	NA	NA	NA
GLYMA01G32890	chr1	+	44504751	44507253	protein_coding	gma-miR156c,gma-miR1510a-5p,gma-miR156o,gma-miR156k,gma-miR4399	0.0273305	184	UniRef100_I1J7Q0 Uncharacterized protein n=1 Tax=Glycine max RepID=I1J7Q0_SOYBN	2e-99	79.89	UniRef100_B9RD58 DNA binding protein, putative n=1 Tax=Ricinus communis RepID=B9RD58_RICCO	3e-48	96.2	AT4G00050.1 | Symbols: UNE10 | basic helix-loop-helix (bHLH) DNA-binding superfamily protein | chr4:17863-19848 FORWARD LENGTH=399	3e-28	88.59	GO:0006355 GO:0009567	regulation of transcription, DNA-dependent; "double fertilization forming a zygote and endosperm"	GO:0003677 GO:0003700	DNA binding; "sequence-specific DNA binding transcription factor activity"	GO:0005634 GO:0009506	nucleus; "plasmodesma"	PF00010	Helix-loop-helix DNA-binding domain	PTHR10014 PTHR10014:SF30	BASIC HELIX-LOOP-HELIX/LEUCINE ZIPPER TRANSCRIPTION FACTOR; "BASIC HELIX-LOOP-HELIX (BHLH) FAMILY PROTEIN"	NA	NA	NA	NA	NA	NA
GLYMA01G33650	chr1	-	45852398	45854700	protein_coding	gma-miR319k,gma-miR319l,gma-miR319m,gma-miR319g,gma-miR319h,gma-miR319i,gma-miR319j,gma-miR319d,gma-miR319f,gma-miR319e,gma-miR319b,gma-miR319a	0.00460322	439	UniRef100_I1J7U8 Uncharacterized protein n=2 Tax=Glycine max RepID=I1J7U8_SOYBN	0	98.41	UniRef100_G7JEN3 UDP-glucuronate 4-epimerase n=1 Tax=Medicago truncatula RepID=G7JEN3_MEDTR	0	99.77	AT4G00110.1 | Symbols: GAE3 | UDP-D-glucuronate 4-epimerase 3 | chr4:38702-39994 REVERSE LENGTH=430	0	98.63	GO:0005975 GO:0009225 GO:0044237	carbohydrate metabolic process; "nucleotide-sugar metabolic process"; "cellular metabolic process"	GO:0000166 GO:0003824 GO:0016857 GO:0050378 GO:0050662	nucleotide binding; "catalytic activity"; "racemase and epimerase activity, acting on carbohydrates and derivatives"; "UDP-glucuronate 4-epimerase activity"; "coenzyme binding"	GO:0005794 GO:0016020	Golgi apparatus; "membrane"	PF01370	NAD dependent epimerase/dehydratase family	PTHR10366 PTHR10366:SF42	NAD DEPENDENT EPIMERASE/DEHYDRATASE; "UDP-GLUCOSE 4-EPIMERASE"	KOG1371	UDP-glucose_4-epimerase/UDP-sulfoquinovose_synthase	5.1.3.6	UDP-glucuronate_4-epimerase	K08679	UDP-glucuronate_4-epimerase_[EC:5.1.3.6]
GLYMA01G37370	chr1	+	49725133	49728656	protein_coding	gma-miR167j,gma-miR167g,gma-miR167f,gma-miR167e,gma-miR167d,gma-miR167c,gma-miR167b,gma-miR5773,gma-miR167a	0.0263161	185	UniRef100_I1J8N5 Uncharacterized protein n=1 Tax=Glycine max RepID=I1J8N5_SOYBN	1e-133	99.46	UniRef100_G7KGE4 Zinc finger protein CONSTANS-like protein n=1 Tax=Medicago truncatula RepID=G7KGE4_MEDTR	4e-118	99.46	AT4G38960.1 | Symbols: | B-box type zinc finger family protein | chr4:18161576-18163045 FORWARD LENGTH=183	3e-73	98.92	GO:0006355 GO:0007623 GO:0009411 GO:0009813	regulation of transcription, DNA-dependent; "circadian rhythm"; "response to UV"; "flavonoid biosynthetic process"	GO:0003700 GO:0008270	sequence-specific DNA binding transcription factor activity; "zinc ion binding"	GO:0005622 GO:0005634	intracellular; "nucleus"	PF00643	B-box zinc finger	NA	NA	NA	NA	NA	NA	NA	NA
GLYMA01G38920	chr1	+	50914355	50920765	protein_coding	gma-miR167j,gma-miR167g,gma-miR319k,gma-miR2118a-3p,gma-miR319l,gma-miR167d,gma-miR319m,gma-miR167c,gma-miR319n,gma-miR167b,gma-miR319g,gma-miR167a,gma-miR319h,gma-miR319i,gma-miR319j,gma-miR319f,gma-miR319e,gma-miR2118b-3p,gma-miR319b,gma-miR319a	0.000118471	695	UniRef100_I1J930 Uncharacterized protein n=1 Tax=Glycine max RepID=I1J930_SOYBN	0	99.86	UniRef100_G7K9G5 Kinase-like protein n=1 Tax=Medicago truncatula RepID=G7K9G5_MEDTR	0	99.71	AT2G23450.1 | Symbols: | Protein kinase superfamily protein | chr2:9988926-9991244 REVERSE LENGTH=708	0	99.57	GO:0006468	protein phosphorylation	GO:0004672 GO:0004674 GO:0005524 GO:0016301 GO:0016772	protein kinase activity; "protein serine/threonine kinase activity"; "ATP binding"; "kinase activity"; "transferase activity, transferring phosphorus-containing groups"	GO:0005575	cellular component	PF00069 PF00008	Protein kinase domain; "EGF-like domain"	PTHR24420 PTHR24420:SF852	FAMILY NOT NAMED; ""	KOG1187	Serine/threonine_protein_kinase	NA	NA	NA	NA
GLYMA01G38930	chr1	-	50921918	50923972	protein_coding	gma-miR4994,gma-miR3522,gma-miR482a-3p,gma-miR482d-3p,gma-miR482b-3p	0.0273305	253	UniRef100_I1J932 Uncharacterized protein n=2 Tax=Glycine max RepID=I1J932_SOYBN	0	99.6	UniRef100_G7K9G6 Protein disulfide-isomerase n=1 Tax=Medicago truncatula RepID=G7K9G6_MEDTR	9e-135	99.6	AT4G37200.1 | Symbols: HCF164 | Thioredoxin superfamily protein | chr4:17509836-17511230 REVERSE LENGTH=261	3e-110	99.6	GO:0006662 GO:0010190 GO:0019761 GO:0045454	glycerol ether metabolic process; "cytochrome b6f complex assembly"; "glucosinolate biosynthetic process"; "cell redox homeostasis"	GO:0009055 GO:0015035 GO:0016671	electron carrier activity; "protein disulfide oxidoreductase activity"; "oxidoreductase activity, acting on a sulfur group of donors, disulfide as acceptor"	GO:0009507 GO:0009534 GO:0009535 GO:0031977	chloroplast; "chloroplast thylakoid"; "chloroplast thylakoid membrane"; "thylakoid lumen"	PF00085	Thioredoxin	PTHR10438 PTHR10438:SF103	THIOREDOXIN-RELATED; "OS03G0767500 PROTEIN"	KOG0907	Thioredoxin	NA	NA	NA	NA
GLYMA01G40140	chr1	+	51939466	51943260	protein_coding	gma-miR408b-5p,gma-miR5766,gma-miR396i-3p,gma-miR4393a,gma-miR396a-3p	0.0273305	277	UniRef100_C6TAH8 Uncharacterized protein n=1 Tax=Glycine max RepID=C6TAH8_SOYBN	0	99.64	UniRef100_Q6W2J2 VDAC2.1 n=1 Tax=Lotus japonicus RepID=Q6W2J2_LOTJA	3e-169	99.64	AT5G67500.1 | Symbols: VDAC2, ATVDAC2 | voltage dependent anion channel 2 | chr5:26935223-26937123 FORWARD LENGTH=276	8e-145	99.64	GO:0006096 GO:0006820 GO:0009060 GO:0009617 GO:0044070 GO:0046686 GO:0055085	glycolysis; "anion transport"; "aerobic respiration"; "response to bacterium"; "regulation of anion transport"; "response to cadmium ion"; "transmembrane transport"	GO:0008308	voltage-gated anion channel activity	GO:0005618 GO:0005739 GO:0005741 GO:0005774 GO:0009507 GO:0009941 GO:0016020	cell wall; "mitochondrion"; "mitochondrial outer membrane"; "vacuolar membrane"; "chloroplast"; "chloroplast envelope"; "membrane"	PF01459	Eukaryotic porin	PTHR11743 PTHR11743:SF14	VOLTAGE-DEPENDENT ANION-SELECTIVE CHANNEL; "VOLTAGE-DEPENDENT ANION-SELECTIVE CHANNEL-RELATED"	KOG3126	Porin/voltage-dependent_anion-selective_channel_protein	NA	NA	NA	NA
GLYMA01G41670	chr1	-	53110677	53113457	protein_coding	gma-miR398c,gma-miR5043,gma-miR398b,gma-miR156o,gma-miR398a,gma-miR156k	0.0132108	250	UniRef100_I1J9U6 Uncharacterized protein n=1 Tax=Glycine max RepID=I1J9U6_SOYBN	5e-170	99.6	UniRef100_G2XKY2 Tonoplast intrinsic protein n=1 Tax=Glycine soja RepID=G2XKY2_GLYSO	2e-153	99.6	AT5G47450.1 | Symbols: ATTIP2;3, TIP2;3, DELTA-TIP3 | tonoplast intrinsic protein 2;3 | chr5:19248509-19249466 REVERSE LENGTH=250	3e-130	98.4	GO:0000041 GO:0006810 GO:0006826 GO:0006833 GO:0009651 GO:0010106 GO:0010167 GO:0010413 GO:0015706 GO:0045492 GO:0055085	transition metal ion transport; "transport"; "iron ion transport"; "water transport"; "response to salt stress"; "cellular response to iron ion starvation"; "response to nitrate"; "glucuronoxylan metabolic process"; "nitrate transport"; "xylan biosynthetic process"; "transmembrane transport"	GO:0005215 GO:0015200 GO:0015250 GO:0051739	transporter activity; "methylammonium transmembrane transporter activity"; "water channel activity"; "ammonia transmembrane transporter activity"	GO:0009705 GO:0016020 GO:0016021 GO:0042807	plant-type vacuole membrane; "membrane"; "integral to membrane"; "central vacuole"	PF00230	Major intrinsic protein	PTHR19139 PTHR19139:SF30	AQUAPORIN TRANSPORTER; "AQUAPORIN-7"	KOG0223	Aquaporin_(major_intrinsic_protein_family)	NA	NA	K09873	aquaporin_TIP
GLYMA01G41770	chr1	+	53170850	53175654	protein_coding	gma-miR319e,gma-miR319b,gma-miR319a,gma-miR319k,gma-miR319l,gma-miR319m,gma-miR319g,gma-miR319h,gma-miR319i,gma-miR4394,gma-miR319j	0.000336275	342	UniRef100_I1J9V6 Uncharacterized protein n=1 Tax=Glycine max RepID=I1J9V6_SOYBN	0	98.25	UniRef100_G7JW37 Auxin-induced protein 5NG4 n=1 Tax=Medicago truncatula RepID=G7JW37_MEDTR	2e-168	97.37	AT5G47470.1 | Symbols: | Nodulin MtN21 /EamA-like transporter family protein | chr5:19254598-19256378 FORWARD LENGTH=364	7e-128	99.71	GO:0009827 GO:0009860 GO:0030048	plant-type cell wall modification; "pollen tube growth"; "actin filament-based movement"	NA	NA	GO:0016020	membrane	PF00892	EamA-like transporter family	NA	NA	NA	NA	NA	NA	NA	NA
GLYMA01G43470	chr1	-	54476872	54486416	protein_coding	gma-miR482c-5p,gma-miR167j,gma-miR167g,gma-miR167f,gma-miR167e,gma-miR167d,gma-miR167c,gma-miR167b,gma-miR319n,gma-miR167a,gma-miR393j,gma-miR393i,gma-miR393k,gma-miR393h	0.00429582	672	UniRef100_I1JAD1 Uncharacterized protein n=1 Tax=Glycine max RepID=I1JAD1_SOYBN	0	99.85	UniRef100_G7KAK9 Annotation was added to scaffolds in November 2011 Long-chain-fatty-acid-CoA ligase n=1 Tax=Medicago truncatula RepID=G7KAK9_MEDTR	0	96.43	AT4G23850.1 | Symbols: LACS4 | AMP-dependent synthetase and ligase family protein | chr4:12403720-12408263 REVERSE LENGTH=666	0	95.98	GO:0001676 GO:0002213 GO:0006631 GO:0006633 GO:0009611 GO:0009805	long-chain fatty acid metabolic process; "defense response to insect"; "fatty acid metabolic process"; "fatty acid biosynthetic process"; "response to wounding"; "coumarin biosynthetic process"	GO:0003824 GO:0004467	catalytic activity; "long-chain fatty acid-CoA ligase activity"	GO:0005634 GO:0005794 GO:0005886	nucleus; "Golgi apparatus"; "plasma membrane"	PF00501	AMP-binding enzyme	PTHR24096	FAMILY NOT NAMED	KOG1256	Long-chain_acyl-CoA_synthetases_(AMP-forming)	6.2.1.3	Long-chain-fatty-acid--CoA_ligase.	K01897	long-chain_acyl-CoA_synthetase_[EC:6.2.1.3]
GLYMA01G45110	chr1	-	55505776	55508321	protein_coding	gma-miR166a-5p,gma-miR319k,gma-miR319l,gma-miR319m,gma-miR319n,gma-miR166c-5p,gma-miR319g,gma-miR4392,gma-miR319h,gma-miR319i,gma-miR319j,gma-miR319f,gma-miR319e,gma-miR319b,gma-miR166h-5p,gma-miR319a,gma-miR166j-5p	3.79524e-05	554	UniRef100_I1JAV9 Pectinesterase n=2 Tax=Glycine max RepID=I1JAV9_SOYBN	0	99.82	UniRef100_I1JAV9 Pectinesterase n=2 Tax=Glycine max RepID=I1JAV9_SOYBN	0	99.82	AT1G11580.1 | Symbols: ATPMEPCRA, PMEPCRA | methylesterase PCR A | chr1:3888730-3890649 FORWARD LENGTH=557	0	99.1	GO:0042545 GO:0052541 GO:0052546	cell wall modification; "plant-type cell wall cellulose metabolic process"; "cell wall pectin metabolic process"	GO:0004857 GO:0030599	enzyme inhibitor activity; "pectinesterase activity"	GO:0005618 GO:0005774 GO:0005829 GO:0009505	cell wall; "vacuolar membrane"; "cytosol"; "plant-type cell wall"	PF01095 PF04043	Pectinesterase; "Plant invertase/pectin methylesterase inhibitor"	PTHR22931 PTHR22931:SF5	PHOSPHOENOLPYRUVATE DIKINASE-RELATED; "METHYLESTERASE INHIBITOR-RELATED"	NA	NA	NA	NA	NA	NA
GLYMA02G03540	chr2	-	2803167	2806516	protein_coding	gma-miR398c,gma-miR2111a,gma-miR482c-5p,gma-miR166h-5p,gma-miR166j-5p	0.0273305	272	UniRef100_C6TM45 Uncharacterized protein n=2 Tax=Glycine max RepID=C6TM45_SOYBN	0	99.63	UniRef100_G7K2U6 Sterol 4-alpha-methyl-oxidase n=1 Tax=Medicago truncatula RepID=G7K2U6_MEDTR	0	99.63	AT1G07420.1 | Symbols: ATSMO2, SMO2-1 | sterol 4-alpha-methyl-oxidase 2-1 | chr1:2277910-2280033 FORWARD LENGTH=266	4e-170	95.96	GO:0006333 GO:0006633 GO:0016126 GO:0046520 GO:0055114	chromatin assembly or disassembly; "fatty acid biosynthetic process"; "sterol biosynthetic process"; "sphingoid biosynthetic process"; "oxidation-reduction process"	GO:0000254 GO:0005506 GO:0016491 GO:0080065	C-4 methylsterol oxidase activity; "iron ion binding"; "oxidoreductase activity"; "4-alpha-methyl-delta7-sterol-4alpha-methyl oxidase activity"	GO:0009941	chloroplast envelope	PF04116	Fatty acid hydroxylase superfamily	PTHR11863 PTHR11863:SF23	STEROL DESATURASE; ""	KOG0873	C-4_sterol_methyl_oxidase	1.14.13.72	methylsterol_monooxygenase	K14424	4-alpha-methyl-delta7-sterol-4alpha-methyl_oxidase_[EC:1.14.13.72]
GLYMA02G05030	chr2	-	4084242	4089409	protein_coding	gma-miR167j,gma-miR167g,gma-miR167f,gma-miR167e,gma-miR167d,gma-miR167c,gma-miR167b,gma-miR167a,gma-miR5034,gma-miR4409,gma-miR5776,gma-miR5785,gma-miR5671	7.61324e-05	395	UniRef100_I1JCD8 Uncharacterized protein n=1 Tax=Glycine max RepID=I1JCD8_SOYBN	0	99.75	UniRef100_B9SXA9 Protein phosphatase 2c, putative n=1 Tax=Ricinus communis RepID=B9SXA9_RICCO	0	99.75	AT3G51370.1 | Symbols: | Protein phosphatase 2C family protein | chr3:19070054-19071975 FORWARD LENGTH=379	0	96.96	GO:0006470	protein dephosphorylation	GO:0003824 GO:0004722	catalytic activity; "protein serine/threonine phosphatase activity"	GO:0005886 GO:0008287	plasma membrane; "protein serine/threonine phosphatase complex"	PF00481	Protein phosphatase 2C	PTHR13832 PTHR13832:SF97	PROTEIN PHOSPHATASE 2C; "PROTEIN PHOSPHATASE-2C"	KOG0700	Protein_phosphatase_2C/pyruvate_dehydrogenase_(lipoamide)_phosphatase	NA	NA	NA	NA
GLYMA02G05560	chr2	+	4444427	4447117	protein_coding	gma-miR171l,gma-miR5671,gma-miR4394,gma-miR4393b,gma-miR171k-5p	0.0273305	127	UniRef100_I1JCI7 Uncharacterized protein n=1 Tax=Glycine max RepID=I1JCI7_SOYBN	5e-84	99.21	UniRef100_A7DX09 Parvulin-type peptidyl-prolyl cis/trans isomerase n=1 Tax=Lotus japonicus RepID=A7DX09_LOTJA	1e-68	90.55	AT2G18040.1 | Symbols: PIN1AT | peptidylprolyl cis/trans isomerase, NIMA-interacting 1 | chr2:7842346-7843537 FORWARD LENGTH=119	3e-66	88.98	GO:0006094 GO:0006096 GO:0006511 GO:0006833 GO:0006972 GO:0007030 GO:0009266 GO:0009651 GO:0009853 GO:0046686 GO:0051726 GO:0051788 GO:0080129	gluconeogenesis; "glycolysis"; "ubiquitin-dependent protein catabolic process"; "water transport"; "hyperosmotic response"; "Golgi organization"; "response to temperature stimulus"; "response to salt stress"; "photorespiration"; "response to cadmium ion"; "regulation of cell cycle"; "response to misfolded protein"; "proteasome core complex assembly"	GO:0003755 GO:0005515 GO:0016853	peptidyl-prolyl cis-trans isomerase activity; "protein binding"; "isomerase activity"	GO:0005783 GO:0005829 GO:0005886 GO:0009506	endoplasmic reticulum; "cytosol"; "plasma membrane"; "plasmodesma"	PF00639	PPIC-type PPIASE domain	PTHR10657	ROTAMASE	KOG3259	Peptidyl-prolyl_cis-trans_isomerase	5.2.1.8	Peptidylprolyl_isomerase	K09578	peptidyl-prolyl_cis-trans_isomerase_NIMA-interacting_1_[EC:5.2.1.8]
GLYMA02G08260	chr2	-	6473162	6476793	protein_coding	gma-miR167j,gma-miR167g,gma-miR167f,gma-miR167e,gma-miR167d,gma-miR167c,gma-miR167b,gma-miR167a	0.0158159	512	UniRef100_I1JD85 Uncharacterized protein n=1 Tax=Glycine max RepID=I1JD85_SOYBN	0	99.8	UniRef100_A3DSX4 Sucrose transport protein SUF1 n=1 Tax=Phaseolus vulgaris RepID=A3DSX4_PHAVU	0	99.8	AT1G22710.1 | Symbols: SUC2, SUT1, ATSUC2 | sucrose-proton symporter 2 | chr1:8030911-8032970 REVERSE LENGTH=512	0	97.27	GO:0009915 GO:0015770 GO:0055085	phloem sucrose loading; "sucrose transport"; "transmembrane transport"	GO:0005351 GO:0008506 GO:0008515 GO:0015144	sugar:hydrogen symporter activity; "sucrose:hydrogen symporter activity"; "sucrose transmembrane transporter activity"; "carbohydrate transmembrane transporter activity"	GO:0005886 GO:0016020	plasma membrane; "membrane"	NA	NA	PTHR19432 PTHR19432:SF2	SUCROSE TRANSPORT PROTEIN; "PROSTEIN PROTEIN"	KOG0637	Sucrose_transporter_and_related_proteins	NA	NA	NA	NA
GLYMA02G10590	chr2	+	8500005	8508510	protein_coding	gma-miR319e,gma-miR319b,gma-miR319a,gma-miR319k,gma-miR319l,gma-miR319m,gma-miR319g,gma-miR319h,gma-miR319j	0.00837053	703	UniRef100_I1JDS8 Uncharacterized protein n=2 Tax=Glycine max RepID=I1JDS8_SOYBN	0	99.86	UniRef100_G7KVN8 Sulfate transporter n=1 Tax=Medicago truncatula RepID=G7KVN8_MEDTR	0	99.86	AT5G13550.1 | Symbols: SULTR4;1 | sulfate transporter 4.1 | chr5:4355412-4359490 REVERSE LENGTH=685	0	94.03	GO:0006810 GO:0008272 GO:0055085	transport; "sulfate transport"; "transmembrane transport"	GO:0005215 GO:0008271 GO:0015116	transporter activity; "secondary active sulfate transmembrane transporter activity"; "sulfate transmembrane transporter activity"	GO:0016020 GO:0016021	membrane; "integral to membrane"	PF00916 PF01740	Sulfate transporter family; "STAS domain"	PTHR11814 PTHR11814:SF46	SULFATE TRANSPORTER; "SUBFAMILY NOT NAMED"	KOG0236	Sulfate/bicarbonate/oxalate_exchanger_SAT-1_and_related_transporters_(SLC26_family)	NA	NA	NA	NA
GLYMA02G11540	chr2	+	9742932	9744304	protein_coding	gma-miR482c-3p,gma-miR396e,gma-miR396i-5p,gma-miR396h,gma-miR3522,gma-miR396a-5p,gma-miR5034,gma-miR396b-5p,gma-miR396c	0.00147076	157	UniRef100_I1KM19 Uncharacterized protein (Fragment) n=2 Tax=Glycine max RepID=I1KM19_SOYBN	2e-108	99.36	UniRef100_I3NMP7 40S ribosomal protein S16B n=1 Tax=Hevea brasiliensis RepID=I3NMP7_HEVBR	5e-93	91.72	AT2G09990.1 | Symbols: | Ribosomal protein S5 domain 2-like superfamily protein | chr2:3781442-3781882 FORWARD LENGTH=146	1e-90	91.08	GO:0006412	translation	GO:0003735	structural constituent of ribosome	GO:0005618 GO:0005622 GO:0005737 GO:0005829 GO:0005840 GO:0009506 GO:0009507 GO:0016020 GO:0022626 GO:0022627	cell wall; "intracellular"; "cytoplasm"; "cytosol"; "ribosome"; "plasmodesma"; "chloroplast"; "membrane"; "cytosolic ribosome"; "cytosolic small ribosomal subunit"	PF00380	Ribosomal protein S9/S16	PTHR21569	RIBOSOMAL PROTEIN S9	KOG1753	40S_ribosomal_protein_S16	NA	NA	K02960	small_subunit_ribosomal_protein_S16e
GLYMA02G11860	chr2	+	10074795	10078060	protein_coding	gma-miR167j,gma-miR167g,gma-miR167f,gma-miR167e,gma-miR167d,gma-miR167c,gma-miR167b,gma-miR167a	0.00306466	287	UniRef100_I1JE37 Uncharacterized protein n=1 Tax=Glycine max RepID=I1JE37_SOYBN	0	99.65	UniRef100_G7KDX2 Origin recognition complex subunit n=1 Tax=Medicago truncatula RepID=G7KDX2_MEDTR	1e-174	99.65	AT1G26840.1 | Symbols: ORC6, ATORC6 | origin recognition complex protein 6 | chr1:9298822-9300603 FORWARD LENGTH=284	9e-135	98.95	GO:0006260 GO:0006261	DNA replication; "DNA-dependent DNA replication"	GO:0003677 GO:0005515	DNA binding; "protein binding"	GO:0000808 GO:0005634 GO:0005664	origin recognition complex; "nucleus"; "nuclear origin of replication recognition complex"	PF05460	Origin recognition complex subunit 6 (ORC6)	PTHR13394	ORIGIN RECOGNITION COMPLEX SUBUNIT 6	KOG4557	Origin_recognition_complex,_subunit_6	NA	NA	K02608	origin_recognition_complex_subunit_6
GLYMA02G13160	chr2	-	11369586	11378369	protein_coding	gma-miR1510a-5p,gma-miR393h,gma-miR5776,gma-miR393j,gma-miR393i,gma-miR1514a,gma-miR393k	0.00637053	607	UniRef100_I1JEF9 Uncharacterized protein n=2 Tax=Glycine max RepID=I1JEF9_SOYBN	0	99.84	UniRef100_B9SYF3 Transitional endoplasmic reticulum ATPase, putative n=1 Tax=Ricinus communis RepID=B9SYF3_RICCO	0	88.14	AT2G03670.1 | Symbols: CDC48B | cell division cycle 48B | chr2:1117595-1120361 FORWARD LENGTH=603	0	90.12	GO:0009560	embryo sac egg cell differentiation	GO:0000166 GO:0005524 GO:0016887 GO:0017111	nucleotide binding; "ATP binding"; "ATPase activity"; "nucleoside-triphosphatase activity"	GO:0005886	plasma membrane	PF00004	ATPase family associated with various cellular activities (AAA)	PTHR23077 PTHR23077:SF43	AAA-FAMILY ATPASE; "SUBFAMILY NOT NAMED"	KOG0730	AAA+-type_ATPase	NA	NA	NA	NA
GLYMA02G13450	chr2	+	11770047	11771944	protein_coding	gma-miR167j,gma-miR394a-3p,gma-miR167g,gma-miR167f,gma-miR167e,gma-miR167d,gma-miR167c,gma-miR167b,gma-miR167a	0.00147076	255	UniRef100_I1JEJ0 Uncharacterized protein n=1 Tax=Glycine max RepID=I1JEJ0_SOYBN	2e-176	92.94	UniRef100_Q9LQB2 Adenine nucleotide alpha hydrolases-like protein n=1 Tax=Arabidopsis thaliana RepID=Q9LQB2_ARATH	4e-56	92.94	AT1G69080.1 | Symbols: | Adenine nucleotide alpha hydrolases-like superfamily protein | chr1:25972132-25973243 REVERSE LENGTH=223	8e-59	92.94	GO:0002238	response to molecule of fungal origin	GO:0003674	molecular function	NA	NA	PF00582	Universal stress protein family	NA	NA	NA	NA	NA	NA	NA	NA
GLYMA02G13520	chr2	-	11805400	11812625	protein_coding	gma-miR319f,gma-miR319e,gma-miR319b,gma-miR319a,gma-miR319k,gma-miR319l,gma-miR319m,gma-miR319g,gma-miR319h,gma-miR319i,gma-miR319j	0.00227307	557	UniRef100_I1JEJ4 Uncharacterized protein n=2 Tax=Glycine max RepID=I1JEJ4_SOYBN	0	99.82	UniRef100_Q8RWZ0 Chaperone DnaJ-domain containing protein n=1 Tax=Arabidopsis thaliana RepID=Q8RWZ0_ARATH	8e-76	90.66	AT1G69060.1 | Symbols: | Chaperone DnaJ-domain superfamily protein | chr1:25965055-25967273 FORWARD LENGTH=630	2e-78	90.66	GO:0008150	biological process	GO:0031072	heat shock protein binding	GO:0005737 GO:0005774	cytoplasm; "vacuolar membrane"	PF00226	DnaJ domain	NA	NA	NA	NA	NA	NA	NA	NA
GLYMA02G15100	chr2	-	13641417	13643190	protein_coding	gma-miR4374a,gma-miR167j,gma-miR408b-5p,gma-miR167g,gma-miR167f,gma-miR167e,gma-miR167d,gma-miR394b-3p,gma-miR167c,gma-miR167b,gma-miR167a	0.000336275	177	UniRef100_C6SZM7 Uncharacterized protein n=1 Tax=Glycine max RepID=C6SZM7_SOYBN	2e-125	99.44	UniRef100_G8IFS6 ICK n=1 Tax=Rosa hybrid cultivar RepID=G8IFS6_ROSHC	7e-19	93.22	AT1G49620.1 | Symbols: KRP7, ICN6, ICK5 | Cyclin-dependent kinase inhibitor family protein | chr1:18365692-18366559 REVERSE LENGTH=195	3e-18	25.42	GO:0000278 GO:0007050 GO:0010440 GO:0042023 GO:0045736	mitotic cell cycle; "cell cycle arrest"; "stomatal lineage progression"; "DNA endoreduplication"; "negative regulation of cyclin-dependent protein kinase activity"	GO:0004861 GO:0005515 GO:0030332	cyclin-dependent protein kinase inhibitor activity; "protein binding"; "cyclin binding"	GO:0001673 GO:0005634	male germ cell nucleus; "nucleus"	PF02234	Cyclin-dependent kinase inhibitor	PTHR10265	CYCLIN-DEPENDENT KINASE INHIBITOR	NA	NA	NA	NA	NA	NA
GLYMA02G16980	chr2	+	15324069	15327750	protein_coding	gma-miR396e,gma-miR172j,gma-miR172i-5p,gma-miR396i-5p,gma-miR172h-5p,gma-miR396a-5p,gma-miR396b-5p,gma-miR396c	0.00306466	153	UniRef100_I1JFE3 Uncharacterized protein n=1 Tax=Glycine max RepID=I1JFE3_SOYBN	4e-107	99.35	UniRef100_G7I2T8 Histidine phosphotransfer protein n=1 Tax=Medicago truncatula RepID=G7I2T8_MEDTR	3e-80	95.42	AT1G03430.1 | Symbols: AHP5 | histidine-containing phosphotransfer factor 5 | chr1:848159-849235 FORWARD LENGTH=157	2e-57	97.39	GO:0000160 GO:0000165 GO:0006355 GO:0006612 GO:0009617 GO:0009736 GO:0009862 GO:0009863 GO:0009867 GO:0010029 GO:0010310 GO:0010363 GO:0031348 GO:0031537 GO:0035304 GO:0043069 GO:0048831 GO:0051707 GO:0080036	phosphorelay signal transduction system; "MAPK cascade"; "regulation of transcription, DNA-dependent"; "protein targeting to membrane"; "response to bacterium"; "cytokinin mediated signaling pathway"; "systemic acquired resistance, salicylic acid mediated signaling pathway"; "salicylic acid mediated signaling pathway"; "jasmonic acid mediated signaling pathway"; "regulation of seed germination"; …	GO:0004871 GO:0009927 GO:0043424	signal transducer activity; "histidine phosphotransfer kinase activity"; "protein histidine kinase binding"	GO:0005634 GO:0005737	nucleus; "cytoplasm"	PF01627	Hpt domain	NA	NA	KOG4747	Two-component_phosphorelay_intermediate_involved_in_MAP_kinase_cascade_regulation	NA	NA	K14490	histidine-containing_phosphotransfer_peotein
GLYMA02G17240	chr2	-	15559443	15564843	protein_coding	gma-miR319f,gma-miR319e,gma-miR319b,gma-miR319a,gma-miR319k,gma-miR319l,gma-miR394b-3p,gma-miR319m,gma-miR319g,gma-miR319h,gma-miR319i,gma-miR319j	0.000160203	631	UniRef100_UPI0002336F23 UPI0002336F23 related cluster n=1 Tax=unknown RepID=UPI0002336F23	0	99.84	UniRef100_E9NZU3 NPH3 family protein n=1 Tax=Phaseolus vulgaris RepID=E9NZU3_PHAVU	0	99.84	AT1G03010.1 | Symbols: | Phototropic-responsive NPH3 family protein | chr1:693480-696188 FORWARD LENGTH=634	0	99.84	GO:0009416 GO:0009860	response to light stimulus; "pollen tube growth"	GO:0004871	signal transducer activity	GO:0005886	plasma membrane	PF00651 PF03000	BTB/POZ domain; "NPH3 family"	PTHR13690 PTHR13690:SF174	KELCH-RELATED; "KELCH-RELATED"	NA	NA	NA	NA	NA	NA
GLYMA02G22760	chr2	-	21966741	21969426	protein_coding	gma-miR2111b,gma-miR319k,gma-miR319l,gma-miR319m,gma-miR319g,gma-miR319h,gma-miR319i,gma-miR4394,gma-miR319j,gma-miR2111c,gma-miR319d,gma-miR2111e,gma-miR319f,gma-miR2111f,gma-miR319e,gma-miR319b,gma-miR319a	3.79524e-05	310	UniRef100_I1JFQ7 Uncharacterized protein n=1 Tax=Glycine max RepID=I1JFQ7_SOYBN	0	99.68	UniRef100_D7LFV0 Ring-H2 finger C1A n=1 Tax=Arabidopsis lyrata subsp. lyrata RepID=D7LFV0_ARALL	4e-115	99.68	AT2G40830.3 | Symbols: RHC1A | RING-H2 finger C1A | chr2:17043642-17044628 FORWARD LENGTH=328	3e-115	99.68	NA	NA	GO:0008270	zinc ion binding	GO:0005618	cell wall	PF00097	Zinc finger, C3HC4 type (RING finger)	PTHR22763	RING ZINC FINGER PROTEIN	NA	NA	6.3.2.19	Ubiquitin--protein_ligase	K11982	E3_ubiquitin-protein_ligase_RNF115/126_[EC:6.3.2.19]
GLYMA02G31320	chr2	-	34074028	34082008	protein_coding	gma-miR482c-5p,gma-miR319k,gma-miR319l,gma-miR319m,gma-miR319g,gma-miR482a-5p,gma-miR319h,gma-miR319i,gma-miR319j,gma-miR319f,gma-miR319e,gma-miR319b,gma-miR319a	7.61324e-05	385	UniRef100_I1JG72 Uncharacterized protein n=1 Tax=Glycine max RepID=I1JG72_SOYBN	0	99.74	UniRef100_Q2Z1Y8 1-acyl-sn-glycerol-3-phosphate acyltransferase n=1 Tax=Prunus mume RepID=Q2Z1Y8_PRUMU	0	99.48	AT3G57650.1 | Symbols: LPAT2 | lysophosphatidyl acyltransferase 2 | chr3:21349751-21352839 FORWARD LENGTH=389	0	99.22	GO:0006655 GO:0008152	phosphatidylglycerol biosynthetic process; "metabolic process"	GO:0003841 GO:0016746	1-acylglycerol-3-phosphate O-acyltransferase activity; "transferase activity, transferring acyl groups"	GO:0005576 GO:0005783	extracellular region; "endoplasmic reticulum"	PF01553	Acyltransferase	PTHR10983 PTHR10983:SF1	1-ACYLGLYCEROL-3-PHOSPHATE ACYLTRANSFERASE; "ACYL-COA:1-ACYLGLYCEROL-3-PHOSPHATE ACYLTRANSFERASE"	KOG1505	Lysophosphatidic_acid_acyltransferase_LPAAT_and_related_acyltransferases	2.3.1.51 2.3.1.-	1-acylglycerol-3-phosphate_O-acyltransferase. Transferring_groups_other_than_amino-acyl_groups	K13523	lysophosphatidic_acid_acyltransferase_/_lysophosphatidylinositol_acyltransferase_[EC:2.3.1.51_2.3.1.-]
GLYMA02G36070	chr2	-	41431968	41433171	protein_coding	gma-miR5673,gma-miR319k,gma-miR319l,gma-miR319m,gma-miR319g,gma-miR319h,gma-miR168b,gma-miR319i,gma-miR168a,gma-miR319j,gma-miR319e,gma-miR319b,gma-miR319a	0.0365686	141	UniRef100_I1JGK9 Uncharacterized protein n=1 Tax=Glycine max RepID=I1JGK9_SOYBN	6e-96	99.29	UniRef100_I3NMJ2 40S ribosomal protein S17C n=1 Tax=Hevea brasiliensis RepID=I3NMJ2_HEVBR	4e-81	99.29	AT5G04800.4 | Symbols: | Ribosomal S17 family protein | chr5:1389217-1389642 FORWARD LENGTH=141	2e-79	99.29	GO:0000028 GO:0006412 GO:0006414	ribosomal small subunit assembly; "translation"; "translational elongation"	GO:0003735	structural constituent of ribosome	GO:0005622 GO:0005737 GO:0005840 GO:0022627	intracellular; "cytoplasm"; "ribosome"; "cytosolic small ribosomal subunit"	PF00833	Ribosomal S17	PTHR10732	40S RIBOSOMAL PROTEIN S17	KOG0187	40S_ribosomal_protein_S17	NA	NA	K02962	small_subunit_ribosomal_protein_S17e
GLYMA02G37010	chr2	-	42341069	42345255	protein_coding	gma-miR3522,gma-miR319k,gma-miR319l,gma-miR319m,gma-miR319g,gma-miR319h,gma-miR319i,gma-miR319j,gma-miR1510a-5p,gma-miR319d,gma-miR319f,gma-miR319e,gma-miR319b,gma-miR319a,gma-miR394b-3p	0.000152309	235	UniRef100_I1JGU2 Uncharacterized protein n=2 Tax=Glycine max RepID=I1JGU2_SOYBN	3e-172	99.57	UniRef100_D7LG30 Metal-dependent phosphohydrolase HD domain-containing protein n=1 Tax=Arabidopsis lyrata subsp. lyrata RepID=D7LG30_ARALL	3e-101	94.04	AT2G23820.2 | Symbols: | Metal-dependent phosphohydrolase | chr2:10140595-10142672 FORWARD LENGTH=257	7e-104	94.04	NA	NA	GO:0003824 GO:0008081 GO:0046872	catalytic activity; "phosphoric diester hydrolase activity"; "metal ion binding"	GO:0005634 GO:0005829	nucleus; "cytosol"	PF01966	HD domain	PTHR11845 PTHR11845:SF4	UNCHARACTERIZED; "UNCHARACTERIZED"	KOG3197	Predicted_hydrolases_of_HD_superfamily	NA	NA	K07023	putative_hydrolases_of_HD_superfamily
GLYMA02G39710	chr2	+	44927921	44934614	protein_coding	gma-miR156o,gma-miR319k,gma-miR319l,gma-miR319m,gma-miR319n,gma-miR319g,gma-miR319h,gma-miR319i,gma-miR319j,gma-miR156c,gma-miR319e,gma-miR4407,gma-miR319b,gma-miR4379,gma-miR319a,gma-miR156k	8.04885e-06	394	UniRef100_C6T9W2 Uncharacterized protein n=1 Tax=Glycine max RepID=C6T9W2_SOYBN	0	99.75	UniRef100_G7KEE1 Pectinesterase n=1 Tax=Medicago truncatula RepID=G7KEE1_MEDTR	0	99.75	AT1G07010.1 | Symbols: | Calcineurin-like metallo-phosphoesterase superfamily protein | chr1:2152949-2154968 FORWARD LENGTH=389	0	99.49	GO:0010264	myo-inositol hexakisphosphate biosynthetic process	GO:0004722 GO:0016787	protein serine/threonine phosphatase activity; "hydrolase activity"	GO:0005777 GO:0009507	peroxisome; "chloroplast"	PF00149	Calcineurin-like phosphoesterase	PTHR11668 PTHR11668:SF68	SERINE/THREONINE PROTEIN PHOSPHATASE; "SERINE/THREONINE PROTEIN PHOSPHATASE 1"	KOG0374	Serine/threonine_specific_protein_phosphatase_PP1,_catalytic_subunit	NA	NA	NA	NA
GLYMA02G41330	chr2	+	46484929	46486044	protein_coding	gma-miR167j,gma-miR167g,gma-miR167f,gma-miR167e,gma-miR167d,gma-miR167c,gma-miR5767,gma-miR167b,gma-miR167a,gma-miR4393b	0.0149304	85	UniRef100_I1JHX2 Uncharacterized protein n=1 Tax=Glycine max RepID=I1JHX2_SOYBN	2e-52	98.82	UniRef100_G7K1Y2 Polcalcin Nic t n=1 Tax=Medicago truncatula RepID=G7K1Y2_MEDTR	4e-46	98.82	AT3G03430.1 | Symbols: | Calcium-binding EF-hand family protein | chr3:814481-814732 FORWARD LENGTH=83	1e-37	95.29	GO:0008150 GO:0019722	biological process; "calcium-mediated signaling"	GO:0005509	calcium ion binding	GO:0005737	cytoplasm	PF00036	EF hand	PTHR24753 PTHR24753:SF7	FAMILY NOT NAMED; ""	NA	NA	NA	NA	K13448	calcium-binding_protein_CML
GLYMA02G44720	chr2	-	49196816	49204238	protein_coding	gma-miR319k,gma-miR319l,gma-miR319m,gma-miR319g,gma-miR319h,gma-miR319i,gma-miR319j,gma-miR1510a-5p,gma-miR319d,gma-miR319f,gma-miR319e,gma-miR319b,gma-miR319a	7.61324e-05	528	UniRef100_I1JIW4 Uncharacterized protein n=1 Tax=Glycine max RepID=I1JIW4_SOYBN	0	99.81	UniRef100_G7K320 Calcium dependent protein kinase n=1 Tax=Medicago truncatula RepID=G7K320_MEDTR	0	99.81	AT5G12180.1 | Symbols: CPK17 | calcium-dependent protein kinase 17 | chr5:3937136-3939323 FORWARD LENGTH=528	0	99.05	GO:0006468 GO:0006499 GO:0046777 GO:0080092	protein phosphorylation; "N-terminal protein myristoylation"; "protein autophosphorylation"; "regulation of pollen tube growth"	GO:0004672 GO:0004674 GO:0004683 GO:0005509 GO:0005524 GO:0016301 GO:0016772	protein kinase activity; "protein serine/threonine kinase activity"; "calmodulin-dependent protein kinase activity"; "calcium ion binding"; "ATP binding"; "kinase activity"; "transferase activity, transferring phosphorus-containing groups"	GO:0005634 GO:0005737 GO:0005886	nucleus; "cytoplasm"; "plasma membrane"	PF00069 PF00036	Protein kinase domain; "EF hand"	PTHR24349 PTHR24349:SF13	SERINE/THREONINE-PROTEIN KINASE; ""	KOG0032	Ca2+/calmodulin-dependent_protein_kinase,_EF-Hand_protein_superfamily	2.7.1.-	Phosphotransferases_with_an_alcohol_group_as_acceptor	K00924	phosphatidylinositol-4-phosphate_3-kinase_[EC:2.7.1.154]
GLYMA02G47370	chr2	+	50972195	50975611	protein_coding	gma-miR390f,gma-miR390g,gma-miR5673,gma-miR482c-5p,gma-miR390a-5p,gma-miR390b-5p,gma-miR390d,gma-miR4393a,gma-miR5037c	0.00837053	478	UniRef100_I1JJN1 Uncharacterized protein n=1 Tax=Glycine max RepID=I1JJN1_SOYBN	0	99.79	UniRef100_G7K4V0 Amino acid permease n=1 Tax=Medicago truncatula RepID=G7K4V0_MEDTR	0	95.61	AT5G23810.1 | Symbols: AAP7 | amino acid permease 7 | chr5:8028461-8030730 FORWARD LENGTH=467	7e-165	96.44	GO:0006865	amino acid transport	GO:0015171	amino acid transmembrane transporter activity	GO:0005886 GO:0016020	plasma membrane; "membrane"	PF01490	Transmembrane amino acid transporter protein	PTHR22950	AMINO ACID TRANSPORTER	KOG1303	Amino_acid_transporters	NA	NA	NA	NA
GLYMA03G01270	chr3	+	1020701	1025093	protein_coding	gma-miR482c-5p,gma-miR4415b-3p,gma-miR4415a-3p,gma-miR408b-5p,gma-miR166h-5p,gma-miR166j-5p	0.0132108	426	UniRef100_I1JK94 Uncharacterized protein n=1 Tax=Glycine max RepID=I1JK94_SOYBN	0	99.77	UniRef100_G7JK95 Riboflavin biosynthesis protein RibD n=1 Tax=Medicago truncatula RepID=G7JK95_MEDTR	0	94.84	AT4G20960.1 | Symbols: | Cytidine/deoxycytidylate deaminase family protein | chr4:11212077-11213530 FORWARD LENGTH=426	9e-136	82.86	GO:0009231 GO:0055114	riboflavin biosynthetic process; "oxidation-reduction process"	GO:0003824 GO:0008270 GO:0008835 GO:0016787	catalytic activity; "zinc ion binding"; "diaminohydroxyphosphoribosylaminopyrimidine deaminase activity"; "hydrolase activity"	GO:0009507 GO:0009570	chloroplast; "chloroplast stroma"	PF00383	Cytidine and deoxycytidylate deaminase zinc-binding region	PTHR11079 PTHR11079:SF10	CYTOSINE DEAMINASE; "RIBOFLAVIN-SPECIFIC DEAMINASE"	KOG1018	Cytosine_deaminase_FCY1_and_related_enzymes	3.5.4.26 1.1.1.193	Diaminohydroxyphosphoribosylaminopyrimidine_deaminase. 5-amino-6-(5-phosphoribosylamino)uracil_reductase	K11752	diaminohydroxyphosphoribosylaminopyrimidine_deaminase_/_5-amino-6-(5-phosphoribosylamino)uracil_reductase_[EC:3.5.4.26_1.1.1.193]
GLYMA03G01920	chr3	-	1712466	1716770	protein_coding	gma-miR482c-5p,gma-miR397a,gma-miR397b-5p,gma-miR319n,gma-miR2109	0.0273305	253	UniRef100_I1JKE8 Uncharacterized protein n=1 Tax=Glycine max RepID=I1JKE8_SOYBN	5e-177	99.6	UniRef100_Q6R4Q7 Splicing factor-like protein n=1 Tax=Vitis riparia RepID=Q6R4Q7_VITRI	2e-107	99.6	AT5G52040.2 | Symbols: ATRSP41, RS41, At-RS41 | RNA-binding (RRM/RBD/RNP motifs) family protein | chr5:21131081-21133318 FORWARD LENGTH=357	2e-92	99.21	GO:0000398 GO:0008284 GO:0008380	mRNA splicing, via spliceosome; "positive regulation of cell proliferation"; "RNA splicing"	GO:0000166 GO:0003676 GO:0003723	nucleotide binding; "nucleic acid binding"; "RNA binding"	GO:0005634 GO:0005681	nucleus; "spliceosomal complex"	PF00076	RNA recognition motif. (a.k.a. RRM, RBD, or RNP domain)	PTHR10548 PTHR10548:SF23	ARGININE/SERINE-RICH SPLICING FACTOR; "ARGININE/SERINE-RICH SPLICING FACTOR"	KOG0106	Alternative_splicing_factor_SRp55/B52/SRp75_(RRM_superfamily)	NA	NA	NA	NA
GLYMA03G02470	chr3	-	2231514	2237345	protein_coding	gma-miR5372,gma-miR169j-3p,gma-miR166i-5p,gma-miR166a-5p,gma-miR166h-5p,gma-miR166c-5p,gma-miR166j-5p	0.0295116	512	UniRef100_I1JKJ8 Uncharacterized protein n=1 Tax=Glycine max RepID=I1JKJ8_SOYBN	0	99.8	UniRef100_G7ZXN7 Cytochrome P450 n=1 Tax=Medicago truncatula RepID=G7ZXN7_MEDTR	0	99.8	AT2G45510.1 | Symbols: CYP704A2 | cytochrome P450, family 704, subfamily A, polypeptide 2 | chr2:18753085-18754944 FORWARD LENGTH=511	0	96.48	GO:0055114	oxidation-reduction process	GO:0005506 GO:0009055 GO:0016705 GO:0019825 GO:0020037	iron ion binding; "electron carrier activity"; "oxidoreductase activity, acting on paired donors, with incorporation or reduction of molecular oxygen"; "oxygen binding"; "heme binding"	GO:0005783	endoplasmic reticulum	PF00067	Cytochrome P450	PTHR24296	FAMILY NOT NAMED	KOG0157	Cytochrome_P450_CYP4/CYP19/CYP26_subfamilies	NA	NA	NA	NA
GLYMA03G02480	chr3	+	2239249	2242567	protein_coding	gma-miR5038b,gma-miR5038a,gma-miR4415b-3p,gma-miR4415a-3p,gma-miR4413a	0.0273305	277	UniRef100_I1JKJ9 Uncharacterized protein (Fragment) n=2 Tax=Glycine max RepID=I1JKJ9_SOYBN	0	97.83	UniRef100_O64629 Serine/threonine-protein kinase Aurora-3 n=1 Tax=Arabidopsis thaliana RepID=AUR3_ARATH	4e-168	98.56	AT2G45490.1 | Symbols: AtAUR3, AUR3 | ataurora3 | chr2:18747658-18749044 REVERSE LENGTH=288	8e-171	98.56	GO:0000085 GO:0000226 GO:0000911 GO:0006342 GO:0006468 GO:0009640 GO:0010388 GO:0016567 GO:0016571 GO:0016572 GO:0016579 GO:0022402 GO:0043987 GO:0043988 GO:0045893 GO:0051567	G2 phase of mitotic cell cycle; "microtubule cytoskeleton organization"; "cytokinesis by cell plate formation"; "chromatin silencing"; "protein phosphorylation"; "photomorphogenesis"; "cullin deneddylation"; "protein ubiquitination"; "histone methylation"; "histone phosphorylation"; "protein deubiquitination"; "cell cycle process"; "histone H3-S10 phosphorylation"; "histone H3-S28 phosphorylation…	GO:0004672 GO:0004674 GO:0005524 GO:0016772 GO:0035175 GO:0044022	protein kinase activity; "protein serine/threonine kinase activity"; "ATP binding"; "transferase activity, transferring phosphorus-containing groups"; "histone kinase activity (H3-S10 specific)"; "histone kinase activity (H3-S28 specific)"	GO:0000775 GO:0005634 GO:0005819	chromosome, centromeric region; "nucleus"; "spindle"	PF00069	Protein kinase domain	PTHR24350	SERINE/THREONINE-PROTEIN KINASE IAL-RELATED	KOG0580	Serine/threonine_protein_kinase	2.7.11.1	non-specific_serine/threonine_protein_kinase	K08850	aurora_kinase,_other_[EC:2.7.11.1]
GLYMA03G03180	chr3	-	2977176	2979850	protein_coding	gma-miR319k,gma-miR319l,gma-miR319m,gma-miR319g,gma-miR319h,gma-miR319i,gma-miR319j,gma-miR319d,gma-miR319f,gma-miR4995,gma-miR319e,gma-miR319b,gma-miR394a-3p,gma-miR319a	0.000302436	439	UniRef100_I1JKP6 Uncharacterized protein n=2 Tax=Glycine max RepID=I1JKP6_SOYBN	0	98.41	UniRef100_G7JEN3 UDP-glucuronate 4-epimerase n=1 Tax=Medicago truncatula RepID=G7JEN3_MEDTR	0	99.77	AT4G00110.1 | Symbols: GAE3 | UDP-D-glucuronate 4-epimerase 3 | chr4:38702-39994 REVERSE LENGTH=430	0	98.63	GO:0005975 GO:0009225 GO:0044237	carbohydrate metabolic process; "nucleotide-sugar metabolic process"; "cellular metabolic process"	GO:0000166 GO:0003824 GO:0016857 GO:0050378 GO:0050662	nucleotide binding; "catalytic activity"; "racemase and epimerase activity, acting on carbohydrates and derivatives"; "UDP-glucuronate 4-epimerase activity"; "coenzyme binding"	GO:0005794 GO:0016020	Golgi apparatus; "membrane"	PF01370	NAD dependent epimerase/dehydratase family	PTHR10366 PTHR10366:SF42	NAD DEPENDENT EPIMERASE/DEHYDRATASE; "UDP-GLUCOSE 4-EPIMERASE"	KOG1371	UDP-glucose_4-epimerase/UDP-sulfoquinovose_synthase	5.1.3.6	UDP-glucuronate_4-epimerase	K08679	UDP-glucuronate_4-epimerase_[EC:5.1.3.6]
GLYMA03G14450	chr3	-	18404143	18408714	protein_coding	gma-miR167j,gma-miR4405,gma-miR167g,gma-miR4379,gma-miR167f,gma-miR167e,gma-miR167d,gma-miR167c,gma-miR167b,gma-miR167a	0.000704125	558	UniRef100_UPI000233A360 UPI000233A360 related cluster n=1 Tax=unknown RepID=UPI000233A360	0	99.82	UniRef100_G7JMZ0 Laccase 1a n=1 Tax=Medicago truncatula RepID=G7JMZ0_MEDTR	0	99.1	AT2G38080.1 | Symbols: IRX12, LAC4, ATLMCO4, LMCO4 | Laccase/Diphenol oxidase family protein | chr2:15934540-15937352 FORWARD LENGTH=558	0	99.82	GO:0009809 GO:0009834 GO:0010413 GO:0045492 GO:0046274 GO:0055114	lignin biosynthetic process; "secondary cell wall biogenesis"; "glucuronoxylan metabolic process"; "xylan biosynthetic process"; "lignin catabolic process"; "oxidation-reduction process"	GO:0005507 GO:0016491 GO:0052716	copper ion binding; "oxidoreductase activity"; "hydroquinone:oxygen oxidoreductase activity"	GO:0005576 GO:0048046	extracellular region; "apoplast"	PF00394 PF07731 PF07732	Multicopper oxidase; "Multicopper oxidase"; "Multicopper oxidase"	PTHR11709 PTHR11709:SF9	MULTI-COPPER OXIDASE; "LACCASE"	KOG1263	Multicopper_oxidases	NA	NA	NA	NA
GLYMA03G18410	chr3	-	23288157	23294523	protein_coding	gma-miR319k,gma-miR319l,gma-miR319m,gma-miR319g,gma-miR319h,gma-miR319i,gma-miR319j,gma-miR396d,gma-miR319e,gma-miR319b,gma-miR319a,gma-miR4340	0.00116905	305	UniRef100_I1JM21 Uncharacterized protein n=2 Tax=Glycine max RepID=I1JM21_SOYBN	0	99.67	UniRef100_B7FHL7 Aldose reductase n=1 Tax=Medicago truncatula RepID=B7FHL7_MEDTR	1e-177	99.67	AT2G37770.2 | Symbols: | NAD(P)-linked oxidoreductase superfamily protein | chr2:15834888-15836659 FORWARD LENGTH=315	1e-151	98.69	GO:0009409 GO:0009414 GO:0009651 GO:0055114	response to cold; "response to water deprivation"; "response to salt stress"; "oxidation-reduction process"	GO:0004033 GO:0008106 GO:0016229 GO:0016491 GO:0070401	aldo-keto reductase (NADP) activity; "alcohol dehydrogenase (NADP+) activity"; "steroid dehydrogenase activity"; "oxidoreductase activity"; "NADP+ binding"	GO:0005737 GO:0009507	cytoplasm; "chloroplast"	PF00248	Aldo/keto reductase family	PTHR11732 PTHR11732:SF34	ALDO/KETO REDUCTASE; "3-CHLOROBENZOATE-3,4-DIOXYGENASE DYHYDROGENASE-RELATED"	KOG1577	Aldo/keto_reductase_family_proteins	NA	NA	NA	NA
GLYMA03G23840	chr3	-	30484757	30490277	protein_coding	gma-miR482c-5p,gma-miR319k,gma-miR4416c,gma-miR319l,gma-miR4416b,gma-miR319m,gma-miR319g,gma-miR319h,gma-miR319i,gma-miR4394,gma-miR319j,gma-miR319f,gma-miR319e,gma-miR319b,gma-miR319a	0.00644346	391	UniRef100_UPI0002336E85 UPI0002336E85 related cluster n=1 Tax=unknown RepID=UPI0002336E85	0	99.74	UniRef100_B9RDN7 Threonine aspartase, putative n=1 Tax=Ricinus communis RepID=B9RDN7_RICCO	0	98.98	AT4G00590.1 | Symbols: | N-terminal nucleophile aminohydrolases (Ntn hydrolases) superfamily protein | chr4:252835-254880 FORWARD LENGTH=408	0	98.72	GO:0033345 GO:0051604	asparagine catabolic process via L-aspartate; "protein maturation"	GO:0004298 GO:0016787	threonine-type endopeptidase activity; "hydrolase activity"	NA	NA	PF01112	Asparaginase	PTHR10188 PTHR10188:SF8	PROTEASE T2 ASPARAGINASE; "THREONINE ASPARTASE 1"	KOG1592	Asparaginase	NA	NA	NA	NA
GLYMA03G27760	chr3	-	35528525	35531163	protein_coding	gma-miR396d,gma-miR4340,gma-miR5770b,gma-miR5770a,gma-miR4393b	0.0273305	394	UniRef100_I1JN07 Uncharacterized protein n=1 Tax=Glycine max RepID=I1JN07_SOYBN	0	99.75	UniRef100_B9RU50 Auxin-induced protein 5NG4, putative n=1 Tax=Ricinus communis RepID=B9RU50_RICCO	0	96.19	AT5G07050.1 | Symbols: | nodulin MtN21 /EamA-like transporter family protein | chr5:2191533-2193416 REVERSE LENGTH=402	2e-174	99.24	NA	NA	NA	NA	GO:0009507 GO:0016020	chloroplast; "membrane"	PF00892	EamA-like transporter family	NA	NA	NA	NA	NA	NA	NA	NA
GLYMA03G28770	chr3	-	36710779	36715693	protein_coding	gma-miR398c,gma-miR398b,gma-miR482c-5p,gma-miR319f,gma-miR398a,gma-miR4416b,gma-miR5767	0.0295116	664	UniRef100_UPI00023379AC UPI00023379AC related cluster n=1 Tax=unknown RepID=UPI00023379AC	0	95.63	UniRef100_Q8W4I6 GTP binding protein n=1 Tax=Arabidopsis thaliana RepID=Q8W4I6_ARATH	0	82.98	AT3G57180.1 | Symbols: BPG2 | P-loop containing nucleoside triphosphate hydrolases superfamily protein | chr3:21163663-21166006 REVERSE LENGTH=660	0	82.98	GO:0009742 GO:0016556 GO:0032502	brassinosteroid mediated signaling pathway; "mRNA modification"; "developmental process"	GO:0005525	GTP binding	GO:0005634 GO:0009507	nucleus; "chloroplast"	NA	NA	PTHR11089 PTHR11089:SF3	GTP-BINDING PROTEIN-RELATED; "GTP-BINDING PROTEIN-RELATED"	KOG1249	Predicted_GTPases	NA	NA	NA	NA
GLYMA03G28890	chr3	+	36828338	36833932	protein_coding	gma-miR319d,gma-miR319e,gma-miR319b,gma-miR319a,gma-miR319k,gma-miR319l,gma-miR319m,gma-miR319g,gma-miR319h,gma-miR319i,gma-miR319j	0.00227307	231	UniRef100_C6TMV1 Uncharacterized protein n=1 Tax=Glycine max RepID=C6TMV1_SOYBN	8e-166	99.57	UniRef100_Q93V66 AT3g57280/F28O9_130 n=1 Tax=Arabidopsis thaliana RepID=Q93V66_ARATH	1e-77	97.84	AT3G57280.1 | Symbols: | Transmembrane proteins 14C | chr3:21193960-21195547 FORWARD LENGTH=226	2e-80	97.84	GO:0008150 GO:0009627 GO:0034976	biological process; "systemic acquired resistance"; "response to endoplasmic reticulum stress"	NA	NA	GO:0009507 GO:0009536 GO:0009706 GO:0009941 GO:0016020	chloroplast; "plastid"; "chloroplast inner membrane"; "chloroplast envelope"; "membrane"	PF03647	Transmembrane proteins 14C	PTHR12668	TRANSMEMBRANE PROTEIN 14, 15	KOG4267	Predicted_membrane_protein	NA	NA	NA	NA
GLYMA03G29540	chr3	-	37549655	37556355	protein_coding	gma-miR171l,gma-miR319k,gma-miR319l,gma-miR319m,gma-miR319g,gma-miR319h,gma-miR319i,gma-miR171k-5p,gma-miR319j,gma-miR319e,gma-miR319b,gma-miR4405,gma-miR319a	7.61324e-05	668	UniRef100_I1JNF0 Uncharacterized protein n=1 Tax=Glycine max RepID=I1JNF0_SOYBN	0	99.85	UniRef100_G7KTL0 DNA-binding protein SMUBP-2 n=1 Tax=Medicago truncatula RepID=G7KTL0_MEDTR	0	98.95	AT2G03270.1 | Symbols: | DNA-binding protein, putative | chr2:994071-995990 FORWARD LENGTH=639	0	98.2	NA	NA	GO:0000166 GO:0003677 GO:0005524 GO:0016787 GO:0017111	nucleotide binding; "DNA binding"; "ATP binding"; "hydrolase activity"; "nucleoside-triphosphatase activity"	GO:0005634	nucleus	PF04851	Type III restriction enzyme, res subunit	PTHR10887 PTHR10887:SF140	DNA2/NAM7 HELICASE FAMILY; "SUBFAMILY NOT NAMED"	KOG1803	DNA_helicase	NA	NA	NA	NA
GLYMA03G30110	chr3	-	38062737	38067214	protein_coding	gma-miR482c-5p,gma-miR5673,gma-miR5761a,gma-miR5761b,gma-miR4364a,gma-miR2118b-5p,gma-miR2118a-5p,gma-miR4412-3p,gma-miR5785,gma-miR4412-5p,gma-miR4393a	0.0470543	378	UniRef100_I1JNK9 Uncharacterized protein n=1 Tax=Glycine max RepID=I1JNK9_SOYBN	0	99.74	UniRef100_Q9M729 Actin n=1 Tax=Vigna radiata var. radiata RepID=Q9M729_VIGRR	0	99.74	AT5G09810.1 | Symbols: ACT7 | actin 7 | chr5:3052809-3054220 FORWARD LENGTH=377	0	99.74	GO:0006007 GO:0006094 GO:0007010 GO:0009416 GO:0009611 GO:0009733 GO:0009845 GO:0010053 GO:0010498 GO:0032880 GO:0048364 GO:0048767 GO:0051301	glucose catabolic process; "gluconeogenesis"; "cytoskeleton organization"; "response to light stimulus"; "response to wounding"; "response to auxin stimulus"; "seed germination"; "root epidermal cell differentiation"; "proteasomal protein catabolic process"; "regulation of protein localization"; "root development"; "root hair elongation"; "cell division"	GO:0005200 GO:0005515 GO:0005524	structural constituent of cytoskeleton; "protein binding"; "ATP binding"	GO:0005618 GO:0005730 GO:0005737 GO:0005739 GO:0005829 GO:0005856 GO:0005886 GO:0009506 GO:0009570 GO:0009941	cell wall; "nucleolus"; "cytoplasm"; "mitochondrion"; "cytosol"; "cytoskeleton"; "plasma membrane"; "plasmodesma"; "chloroplast stroma"; "chloroplast envelope"	PF00022	Actin	PTHR11937 PTHR11937:SF77	ACTIN; "ACTIN"	KOG0676	Actin_and_related_proteins	NA	NA	K10355	actin,_other_eukaryote
GLYMA03G30240	chr3	-	38180141	38185373	protein_coding	gma-miR482c-5p,gma-miR167j,gma-miR167g,gma-miR167f,gma-miR167e,gma-miR167d,gma-miR167c,gma-miR167b,gma-miR167a	0.00147076	845	UniRef100_UPI000233A1A7 UPI000233A1A7 related cluster n=1 Tax=unknown RepID=UPI000233A1A7	0	99.88	UniRef100_G7KWA0 Gamma-tubulin complex component n=1 Tax=Medicago truncatula RepID=G7KWA0_MEDTR	0	99.29	AT5G06680.1 | Symbols: SPC98, ATGCP3, ATSPC98, GCP3 | spindle pole body component 98 | chr5:2056741-2059369 FORWARD LENGTH=838	0	99.05	GO:0000226 GO:0007020	microtubule cytoskeleton organization; "microtubule nucleation"	GO:0015631	tubulin binding	GO:0000930 GO:0005635 GO:0009898	gamma-tubulin complex; "nuclear envelope"; "internal side of plasma membrane"	PF04130	Spc97 / Spc98 family	PTHR19302 PTHR19302:SF14	GAMMA TUBULIN COMPLEX PROTEIN; "GAMMA-TUBULIN COMPLEX COMPONENT 3 (GCP-3)"	KOG2000	Gamma-tubulin_complex,_DGRIP91/SPC98_component	NA	NA	NA	NA
GLYMA03G31630	chr3	+	39496892	39499620	protein_coding	gma-miR167j,gma-miR167g,gma-miR167f,gma-miR167e,gma-miR167d,gma-miR167c,gma-miR167b,gma-miR167a	0.00306466	342	UniRef100_I1JP03 Uncharacterized protein n=1 Tax=Glycine max RepID=I1JP03_SOYBN	0	99.71	UniRef100_B0LUS1 Transcription factor n=1 Tax=Glycine max RepID=B0LUS1_SOYBN	5e-161	86.84	AT2G30590.1 | Symbols: WRKY21 | WRKY DNA-binding protein 21 | chr2:13033891-13035303 FORWARD LENGTH=380	3e-112	96.78	GO:0006355	regulation of transcription, DNA-dependent	GO:0003700 GO:0005516 GO:0043565	sequence-specific DNA binding transcription factor activity; "calmodulin binding"; "sequence-specific DNA binding"	GO:0005634	nucleus	PF10533 PF03106	Plant zinc cluster domain; "WRKY DNA -binding domain"	NA	NA	NA	NA	NA	NA	NA	NA
GLYMA03G31820	chr3	+	39642199	39651266	protein_coding	gma-miR390f,gma-miR390g,gma-miR390a-5p,gma-miR390b-5p,gma-miR390d	0.0273305	998	UniRef100_UPI000233A4B6 UPI000233A4B6 related cluster n=1 Tax=unknown RepID=UPI000233A4B6	0	99.9	UniRef100_B9S4L5 Poly [ADP-ribose] polymerase, putative n=1 Tax=Ricinus communis RepID=B9S4L5_RICCO	0	99.2	AT2G31320.1 | Symbols: PARP2, ATPARP2 | poly(ADP-ribose) polymerase 2 | chr2:13354046-13359578 REVERSE LENGTH=983	0	99.9	GO:0000226 GO:0000724 GO:0000911 GO:0006261 GO:0006275 GO:0006281 GO:0006306 GO:0006342 GO:0006346 GO:0006355 GO:0006471 GO:0006979 GO:0007067 GO:0007129 GO:0007131 GO:0007267 GO:0009555 GO:0009616 GO:0009737 GO:0009855 GO:0009909 GO:0010014 GO:0010073 GO:0010212 GO:0010267 GO:0010564 GO:0016246 GO:0016444 GO:0016568 GO:0016570 GO:0022402 GO:0031047 GO:0035196 GO:0043687 GO:0045893 GO:0048449 GO:…	microtubule cytoskeleton organization; "double-strand break repair via homologous recombination"; "cytokinesis by cell plate formation"; "DNA-dependent DNA replication"; "regulation of DNA replication"; "DNA repair"; "DNA methylation"; "chromatin silencing"; "methylation-dependent chromatin silencing"; "regulation of transcription, DNA-dependent"; "protein ADP-ribosylation"; "response to oxidativ…	GO:0003677 GO:0003950 GO:0008270 GO:0051287	DNA binding; "NAD+ ADP-ribosyltransferase activity"; "zinc ion binding"; "NAD binding"	GO:0005622 GO:0005634	intracellular; "nucleus"	PF02877 PF00645 PF00533 PF00644 PF05406 PF08063	Poly(ADP-ribose) polymerase, regulatory domain; "Poly(ADP-ribose) polymerase and DNA-Ligase Zn-finger region"; "BRCA1 C Terminus (BRCT) domain"; "Poly(ADP-ribose) polymerase catalytic domain"; "WGR domain"; "PADR1 (NUC008) domain"	PTHR15447	POLY [ADP-RIBOSE] POLYMERASE	KOG1037	NAD+_ADP-ribosyltransferase_Parp,_required_for_poly-ADP_ribosylation_of_nuclear_proteins	2.4.2.30	NAD(+)_ADP-ribosyltransferase	K10798	poly_[ADP-ribose]_polymerase_[EC:2.4.2.30]
GLYMA03G31960	chr3	-	39794719	39797033	protein_coding	gma-miR408a-3p,gma-miR4995,gma-miR408c-3p,gma-miR408b-3p,gma-miR5766	0.0273305	147	UniRef100_C6TC79 Uncharacterized protein n=1 Tax=Glycine max RepID=C6TC79_SOYBN	5e-105	99.32	UniRef100_H2EIF9 Actin depolymerizing factor n=1 Tax=Malus x domestica RepID=H2EIF9_MALDO	1e-88	99.32	AT2G31200.1 | Symbols: ADF6, ATADF6 | actin depolymerizing factor 6 | chr2:13294171-13294948 FORWARD LENGTH=146	1e-87	99.32	GO:0008150	biological process	GO:0003779	actin binding	GO:0005622 GO:0005737	intracellular; "cytoplasm"	PF00241	Cofilin/tropomyosin-type actin-binding protein	PTHR11913	ACTIN DEPOLYMERIZING FACTOR	KOG1735	Actin_depolymerizing_factor	NA	NA	NA	NA
GLYMA03G35020	chr3	-	42333713	42351252	protein_coding	gma-miR167j,gma-miR408b-5p,gma-miR167g,gma-miR167f,gma-miR167e,gma-miR167d,gma-miR167c,gma-miR167b,gma-miR167a,gma-miR5037c	0.000704125	871	UniRef100_I1JPY7 Uncharacterized protein n=2 Tax=Glycine max RepID=I1JPY7_SOYBN	0	99.89	UniRef100_Q9XIS5 Starch branching enzyme n=3 Tax=Phaseolus vulgaris RepID=Q9XIS5_PHAVU	0	99.89	AT5G03650.1 | Symbols: SBE2.2 | starch branching enzyme 2.2 | chr5:931924-937470 FORWARD LENGTH=805	0	94.03	GO:0000023 GO:0005975 GO:0005982 GO:0006098 GO:0010021 GO:0019252 GO:0019288 GO:0019760 GO:0043085	maltose metabolic process; "carbohydrate metabolic process"; "starch metabolic process"; "pentose-phosphate shunt"; "amylopectin biosynthetic process"; "starch biosynthetic process"; "isopentenyl diphosphate biosynthetic process, mevalonate-independent pathway"; "glucosinolate metabolic process"; "positive regulation of catalytic activity"	GO:0003824 GO:0003844 GO:0004553 GO:0043169	catalytic activity; "1,4-alpha-glucan branching enzyme activity"; "hydrolase activity, hydrolyzing O-glycosyl compounds"; "cation binding"	GO:0009507 GO:0009570	chloroplast; "chloroplast stroma"	PF02806 PF02922 PF00128	Alpha amylase, C-terminal all-beta domain; "Carbohydrate-binding module 48 (Isoamylase N-terminal domain)"; "Alpha amylase, catalytic domain"	PTHR10357 PTHR10357:SF27	AMYLASE; "LYSOSOMAL ALPHA-GLUCOSIDASE"	KOG0470	1,4-alpha-glucan_branching_enzyme/starch_branching_enzyme_II	2.4.1.18	1,4-alpha-glucan_branching_enzyme	K00700	1,4-alpha-glucan_branching_enzyme_[EC:2.4.1.18]
GLYMA03G36120	chr3	+	43149469	43152810	protein_coding	gma-miR396d,gma-miR396e,gma-miR396i-5p,gma-miR396a-5p,gma-miR396b-5p,gma-miR396c	0.0132108	295	UniRef100_I1JQ97 Uncharacterized protein n=2 Tax=Glycine max RepID=I1JQ97_SOYBN	0	98.31	UniRef100_B7FI20 Syntaxin-121 n=2 Tax=Medicago truncatula RepID=B7FI20_MEDTR	5e-120	92.88	AT3G11820.2 | Symbols: SYP121, AT-SYR1, ATSYP121, SYR1, ATSYR1, PEN1 | syntaxin of plants 121 | chr3:3729540-3730775 REVERSE LENGTH=315	2e-107	84.75	GO:0000165 GO:0002679 GO:0006355 GO:0006612 GO:0006820 GO:0006862 GO:0006886 GO:0006888 GO:0006944 GO:0006952 GO:0007154 GO:0007165 GO:0009409 GO:0009414 GO:0009595 GO:0009611 GO:0009617 GO:0009620 GO:0009625 GO:0009697 GO:0009723 GO:0009733 GO:0009737 GO:0009738 GO:0009753 GO:0009862 GO:0009863 GO:0009867 GO:0009963 GO:0010119 GO:0010148 GO:0010200 GO:0010310 GO:0010363 GO:0015696 GO:0015802 GO:…	MAPK cascade; "respiratory burst involved in defense response"; "regulation of transcription, DNA-dependent"; "protein targeting to membrane"; "anion transport"; "nucleotide transport"; "intracellular protein transport"; "ER to Golgi vesicle-mediated transport"; "cellular membrane fusion"; "defense response"; "cell communication"; "signal transduction"; "response to cold"; "response to water depr…	GO:0005484 GO:0005515 GO:0043495	SNAP receptor activity; "protein binding"; "protein anchor"	GO:0005802 GO:0005886 GO:0009504 GO:0009506 GO:0031201	trans-Golgi network; "plasma membrane"; "cell plate"; "plasmodesma"; "SNARE complex"	PF05739 PF00804	SNARE domain; "Syntaxin"	PTHR19957 PTHR19957:SF26	SYNTAXIN; "SYNTAXIN, ARABIDOPSIS THALIANA"	KOG0810	SNARE_protein_Syntaxin_1_and_related_proteins	NA	NA	NA	NA
GLYMA03G37460	chr3	+	44071909	44074000	protein_coding	gma-miR319e,gma-miR319b,gma-miR319a,gma-miR319k,gma-miR319l,gma-miR319m,gma-miR319g,gma-miR319h,gma-miR319i,gma-miR4394,gma-miR319j	0.000336275	213	UniRef100_C6SXM8 Ribosomal protein L19 n=1 Tax=Glycine max RepID=C6SXM8_SOYBN	3e-149	99.53	UniRef100_C6SXM8 Ribosomal protein L19 n=1 Tax=Glycine max RepID=C6SXM8_SOYBN	3e-149	99.53	AT3G16780.1 | Symbols: | Ribosomal protein L19e family protein | chr3:5708982-5710249 FORWARD LENGTH=209	5e-126	99.53	GO:0001510 GO:0006342 GO:0006412 GO:0009165 GO:0009220 GO:0042254 GO:0051567	RNA methylation; "chromatin silencing"; "translation"; "nucleotide biosynthetic process"; "pyrimidine ribonucleotide biosynthetic process"; "ribosome biogenesis"; "histone H3-K9 methylation"	GO:0003735	structural constituent of ribosome	GO:0005622 GO:0005737 GO:0005840 GO:0005886 GO:0022625	intracellular; "cytoplasm"; "ribosome"; "plasma membrane"; "cytosolic large ribosomal subunit"	PF01280	Ribosomal protein L19e	PTHR10722	60S RIBOSOMAL PROTEIN L19	KOG1696	60s_ribosomal_protein_L19	NA	NA	K02885	large_subunit_ribosomal_protein_L19e
GLYMA03G38480	chr3	-	44816828	44818288	protein_coding	gma-miR319e,gma-miR319b,gma-miR319a,gma-miR319k,gma-miR319l,gma-miR319m,gma-miR319g,gma-miR319h,gma-miR319i,gma-miR319j	0.00438262	256	UniRef100_I1JQZ1 Uncharacterized protein n=1 Tax=Glycine max RepID=I1JQZ1_SOYBN	0	99.61	UniRef100_G7KVH3 Alpha-expansin n=1 Tax=Medicago truncatula RepID=G7KVH3_MEDTR	6e-158	99.61	AT4G01630.1 | Symbols: ATEXPA17, ATEXP17, ATHEXP ALPHA 1.13, EXPA17 | expansin A17 | chr4:700653-701527 FORWARD LENGTH=255	2e-142	95.7	GO:0009664 GO:0009826 GO:0009828 GO:0009831	plant-type cell wall organization; "unidimensional cell growth"; "plant-type cell wall loosening"; "plant-type cell wall modification involved in multidimensional cell growth"	NA	NA	GO:0005576	extracellular region	PF01357 PF03330	Pollen allergen; "Rare lipoprotein A (RlpA)-like double-psi beta-barrel"	NA	NA	NA	NA	NA	NA	NA	NA
GLYMA03G38890	chr3	-	45161816	45165161	protein_coding	gma-miR5559,gma-miR319k,gma-miR319l,gma-miR319m,gma-miR319g,gma-miR319h,gma-miR319i,gma-miR319j,gma-miR319d,gma-miR319f,gma-miR319e,gma-miR319b,gma-miR319a	0.000596686	364	UniRef100_I1JR35 Uncharacterized protein n=1 Tax=Glycine max RepID=I1JR35_SOYBN	0	99.73	UniRef100_G7KWH3 GDSL esterase/lipase n=1 Tax=Medicago truncatula RepID=G7KWH3_MEDTR	0	92.31	AT1G09390.1 | Symbols: | GDSL-like Lipase/Acylhydrolase superfamily protein | chr1:3031264-3033415 FORWARD LENGTH=370	4e-168	96.15	GO:0006114 GO:0006629	glycerol biosynthetic process; "lipid metabolic process"	GO:0004091 GO:0016788	carboxylesterase activity; "hydrolase activity, acting on ester bonds"	GO:0005576 GO:0009570	extracellular region; "chloroplast stroma"	PF00657	GDSL-like Lipase/Acylhydrolase	PTHR22835 PTHR22835:SF39	ZINC FINGER FYVE DOMAIN CONTAINING PROTEIN; "LATERAL SIGNALING TARGET PROTEIN 2"	NA	NA	NA	NA	NA	NA
GLYMA03G39690	chr3	+	45686475	45694376	protein_coding	gma-miR390f,gma-miR390g,gma-miR396h,gma-miR390a-5p,gma-miR482a-3p,gma-miR482d-3p,gma-miR482b-3p	0.00637053	479	UniRef100_I1JRB8 Uncharacterized protein n=1 Tax=Glycine max RepID=I1JRB8_SOYBN	0	99.79	UniRef100_Q84PE0 AKIN betagamma n=1 Tax=Medicago truncatula RepID=Q84PE0_MEDTR	0	96.24	AT1G09020.1 | Symbols: SNF4, ATSNF4 | homolog of yeast sucrose nonfermenting 4 | chr1:2900149-2904212 REVERSE LENGTH=487	0	99.79	GO:0042149 GO:0046777	cellular response to glucose starvation; "protein autophosphorylation"	GO:0004674 GO:0005515 GO:0030295	protein serine/threonine kinase activity; "protein binding"; "protein kinase activator activity"	GO:0005634	nucleus	PF00571	CBS domain	PTHR13780 PTHR13780:SF13	AMP-ACTIVATED PROTEIN KINASE, GAMMA REGULATORY SUBUNIT; "AMP-ACTIVATED PROTEIN KINASE-RELATED"	KOG1764	5'-AMP-activated_protein_kinase,_gamma_subunit	NA	NA	NA	NA
GLYMA03G39930	chr3	-	45835336	45839171	protein_coding	gma-miR396d,gma-miR482c-5p,gma-miR4407,gma-miR5761a,gma-miR5761b,gma-miR482a-5p,gma-miR4393b	0.0295116	168	UniRef100_I1JRE6 Uncharacterized protein n=1 Tax=Glycine max RepID=I1JRE6_SOYBN	4e-122	99.4	UniRef100_B9RF33 Microsomal signal peptidase 23 kD subunit, putative n=1 Tax=Ricinus communis RepID=B9RF33_RICCO	7e-110	99.4	AT5G27430.1 | Symbols: | Signal peptidase subunit | chr5:9687470-9689185 FORWARD LENGTH=167	4e-104	99.4	GO:0006465	signal peptide processing	GO:0008233	peptidase activity	GO:0005576 GO:0005618 GO:0005787 GO:0016021	extracellular region; "cell wall"; "signal peptidase complex"; "integral to membrane"	PF04573	Signal peptidase subunit	PTHR12804	MICROSOMAL SIGNAL PEPTIDASE 23 KD SUBUNIT (SPC22/23)	KOG3372	Signal_peptidase_complex_subunit	3.4.-.-	Acting_on_peptide_bonds_(peptide_hydrolases)	K12948	signal_peptidase_complex_subunit_3_[EC:3.4.-.-]
GLYMA03G41580	chr3	-	47003917	47007036	protein_coding	gma-miR396e,gma-miR396i-5p,gma-miR396a-5p,gma-miR396b-5p,gma-miR396c	0.0273305	381	UniRef100_I1JRW7 Uncharacterized protein n=1 Tax=Glycine max RepID=I1JRW7_SOYBN	0	99.74	UniRef100_G7L3Z5 GDSL esterase/lipase n=1 Tax=Medicago truncatula RepID=G7L3Z5_MEDTR	0	99.74	AT4G01130.1 | Symbols: | GDSL-like Lipase/Acylhydrolase superfamily protein | chr4:485868-488007 FORWARD LENGTH=382	7e-179	96.06	GO:0006629	lipid metabolic process	GO:0004091 GO:0016788	carboxylesterase activity; "hydrolase activity, acting on ester bonds"	GO:0005576	extracellular region	PF00657	GDSL-like Lipase/Acylhydrolase	PTHR22835 PTHR22835:SF39	ZINC FINGER FYVE DOMAIN CONTAINING PROTEIN; "LATERAL SIGNALING TARGET PROTEIN 2"	NA	NA	NA	NA	NA	NA
GLYMA04G00370	chr4	-	153510	160867	protein_coding	gma-miR319k,gma-miR319l,gma-miR319m,gma-miR319g,gma-miR319h,gma-miR319i,gma-miR319j,gma-miR319e,gma-miR319b,gma-miR319a,gma-miR4393b	0.0470543	507	UniRef100_I1JSC7 MLO-like protein n=1 Tax=Glycine max RepID=I1JSC7_SOYBN	0	99.8	UniRef100_I1JSC7 MLO-like protein n=1 Tax=Glycine max RepID=I1JSC7_SOYBN	0	99.8	AT4G02600.2 | Symbols: MLO1, ATMLO1 | Seven transmembrane MLO family protein | chr4:1144141-1147156 FORWARD LENGTH=526	0	92.7	GO:0006952 GO:0008219	defense response; "cell death"	GO:0005516	calmodulin binding	GO:0005886 GO:0016021	plasma membrane; "integral to membrane"	PF03094	Mlo family	NA	NA	NA	NA	NA	NA	K08472	mlo_protein
GLYMA04G01210	chr4	-	776499	777993	protein_coding	gma-miR319e,gma-miR319b,gma-miR319a,gma-miR319k,gma-miR319l,gma-miR319m,gma-miR319g,gma-miR319h,gma-miR319i,gma-miR319j	0.000704125	156	UniRef100_Q0GPF7 BZIP transcription factor bZIP125 n=1 Tax=Glycine max RepID=Q0GPF7_SOYBN	1e-110	99.36	UniRef100_Q0GPF7 BZIP transcription factor bZIP125 n=1 Tax=Glycine max RepID=Q0GPF7_SOYBN	1e-110	99.36	AT4G34590.1 | Symbols: ATB2, GBF6, AtbZIP11, BZIP11 | G-box binding factor 6 | chr4:16522449-16522928 FORWARD LENGTH=159	3e-45	82.69	GO:0006355 GO:0009410 GO:0009744 GO:0017148 GO:0030968 GO:0080149	regulation of transcription, DNA-dependent; "response to xenobiotic stimulus"; "response to sucrose stimulus"; "negative regulation of translation"; "endoplasmic reticulum unfolded protein response"; "sucrose induced translational repression"	GO:0003677 GO:0003700 GO:0043565 GO:0046982 GO:0046983	DNA binding; "sequence-specific DNA binding transcription factor activity"; "sequence-specific DNA binding"; "protein heterodimerization activity"; "protein dimerization activity"	GO:0005634	nucleus	PF00170	bZIP transcription factor	PTHR22952 PTHR22952:SF60	CAMP-RESPONSE ELEMENT BINDING PROTEIN-RELATED; "SUBFAMILY NOT NAMED"	NA	NA	NA	NA	NA	NA
GLYMA04G02140	chr4	+	1477819	1485996	protein_coding	gma-miR408d,gma-miR408a-3p,gma-miR408c-3p,gma-miR408b-3p,gma-miR5037c	0.0273305	548	UniRef100_I1JSX8 Uncharacterized protein n=1 Tax=Glycine max RepID=I1JSX8_SOYBN	0	99.82	UniRef100_B9R8I7 Multicopper oxidase, putative n=1 Tax=Ricinus communis RepID=B9R8I7_RICCO	0	99.82	AT1G76160.1 | Symbols: sks5 | SKU5 similar 5 | chr1:28578211-28581020 REVERSE LENGTH=541	0	99.09	GO:0016126 GO:0052541 GO:0052546 GO:0055114	sterol biosynthetic process; "plant-type cell wall cellulose metabolic process"; "cell wall pectin metabolic process"; "oxidation-reduction process"	GO:0005507 GO:0016491	copper ion binding; "oxidoreductase activity"	GO:0005576 GO:0005618 GO:0009505 GO:0009506 GO:0048046	extracellular region; "cell wall"; "plant-type cell wall"; "plasmodesma"; "apoplast"	PF00394 PF07731 PF07732	Multicopper oxidase; "Multicopper oxidase"; "Multicopper oxidase"	PTHR11709 PTHR11709:SF11	MULTI-COPPER OXIDASE; "MULTICOPPER OXIDASE-RELATED"	KOG1263	Multicopper_oxidases	NA	NA	NA	NA
GLYMA04G02520	chr4	-	1784502	1787115	protein_coding	gma-miR390f,gma-miR390g,gma-miR5042,gma-miR390a-5p,gma-miR390b-5p,gma-miR4416c,gma-miR390d	0.00637053	309	UniRef100_C6T7H9 Uncharacterized protein n=1 Tax=Glycine max RepID=C6T7H9_SOYBN	0	99.68	UniRef100_G7J598 Prostaglandin E synthase n=1 Tax=Medicago truncatula RepID=G7J598_MEDTR	4e-157	98.71	AT5G42150.1 | Symbols: | Glutathione S-transferase family protein | chr5:16846247-16847909 FORWARD LENGTH=315	5e-134	85.11	GO:0006626 GO:0009407 GO:0010583 GO:0045454	protein targeting to mitochondrion; "toxin catabolic process"; "response to cyclopentenone"; "cell redox homeostasis"	GO:0009055 GO:0015035	electron carrier activity; "protein disulfide oxidoreductase activity"	GO:0005739	mitochondrion	PF00462	Glutaredoxin	PTHR12782	MICROSOMAL PROSTAGLANDIN E SYNTHASE-2	KOG3029	Glutathione_S-transferase-related_protein	NA	NA	NA	NA
GLYMA04G05700	chr4	-	4349265	4350787	protein_coding	gma-miR319k,gma-miR319l,gma-miR319m,gma-miR319n,gma-miR319g,gma-miR319h,gma-miR319i,gma-miR319j,gma-miR395c,gma-miR319f,gma-miR319e,gma-miR319b,gma-miR319a,gma-miR4399,gma-miR395a,gma-miR395b,gma-miR4393b	0.00536424	162	UniRef100_I1JTZ8 Uncharacterized protein n=1 Tax=Glycine max RepID=I1JTZ8_SOYBN	1e-115	99.38	UniRef100_G7J8C4 WRKY transcription factor n=1 Tax=Medicago truncatula RepID=G7J8C4_MEDTR	4e-71	98.15	AT5G26170.1 | Symbols: WRKY50, ATWRKY50 | WRKY DNA-binding protein 50 | chr5:9147176-9148128 REVERSE LENGTH=173	1e-45	78.4	GO:0006355 GO:0009867 GO:0050832	regulation of transcription, DNA-dependent; "jasmonic acid mediated signaling pathway"; "defense response to fungus"	GO:0003700 GO:0043565	sequence-specific DNA binding transcription factor activity; "sequence-specific DNA binding"	GO:0005634	nucleus	PF03106	WRKY DNA -binding domain	NA	NA	NA	NA	NA	NA	NA	NA
GLYMA04G08460	chr4	-	6626815	6638509	protein_coding	gma-miR169o,gma-miR390a-5p,gma-miR390e,gma-miR390b-5p,gma-miR4416c,gma-miR390d,gma-miR5034,gma-miR390f,gma-miR390g,gma-miR2118b-5p,gma-miR2118a-5p,gma-miR169r,gma-miR5037c	0.00250931	498	UniRef100_I1JUR5 Uncharacterized protein n=1 Tax=Glycine max RepID=I1JUR5_SOYBN	0	99.8	UniRef100_G7LE23 30S ribosomal protein S5 n=1 Tax=Medicago truncatula RepID=G7LE23_MEDTR	0	99.8	AT1G64880.1 | Symbols: | Ribosomal protein S5 family protein | chr1:24105713-24108780 FORWARD LENGTH=515	0	93.57	GO:0006412 GO:0009220	translation; "pyrimidine ribonucleotide biosynthetic process"	GO:0003723 GO:0003735	RNA binding; "structural constituent of ribosome"	GO:0005622 GO:0005739 GO:0005768 GO:0005794 GO:0005802 GO:0005840	intracellular; "mitochondrion"; "endosome"; "Golgi apparatus"; "trans-Golgi network"; "ribosome"	PF03719 PF00333	Ribosomal protein S5, C-terminal domain; "Ribosomal protein S5, N-terminal domain"	PTHR13718 PTHR13718:SF2	RIBOSOMAL S SUBUNIT; "40S RIBOSOMAL PROTEIN S2"	KOG2646	Ribosomal_protein_S5	NA	NA	NA	NA
GLYMA04G09120	chr4	-	7270725	7277005	protein_coding	gma-miR167j,gma-miR167g,gma-miR167f,gma-miR167e,gma-miR167d,gma-miR167c,gma-miR167b,gma-miR167a	0.00306466	498	UniRef100_I1JUY0 Uncharacterized protein n=1 Tax=Glycine max RepID=I1JUY0_SOYBN	0	99.8	UniRef100_G7I262 Protein cereblon n=2 Tax=Medicago truncatula RepID=G7I262_MEDTR	0	89.96	AT2G25740.1 | Symbols: | ATP-dependent protease La (LON) domain protein | chr2:10980175-10983632 FORWARD LENGTH=547	2e-174	90.56	GO:0000956 GO:0006499 GO:0006508	nuclear-transcribed mRNA catabolic process; "N-terminal protein myristoylation"; "proteolysis"	GO:0004176	ATP-dependent peptidase activity	GO:0005634	nucleus	PF02190	ATP-dependent protease La (LON) domain	PTHR14255	ATP-DEPENDENT PROTEASE (CEREBLON)	KOG1400	Predicted_ATP-dependent_protease_PIL,_contains_LON_domain	NA	NA	K11793	cereblon
GLYMA04G10630	chr4	+	8837673	8839781	protein_coding	gma-miR319e,gma-miR319b,gma-miR319a,gma-miR319k,gma-miR319l,gma-miR319m,gma-miR319g,gma-miR319h,gma-miR319i,gma-miR319j	0.00438262	325	UniRef100_I1JVA4 Uncharacterized protein n=1 Tax=Glycine max RepID=I1JVA4_SOYBN	0	99.69	UniRef100_F0V437 Basic helix loop helix 1 n=1 Tax=Medicago truncatula RepID=F0V437_MEDTR	2e-144	98.46	AT1G72210.1 | Symbols: | basic helix-loop-helix (bHLH) DNA-binding superfamily protein | chr1:27180066-27182268 FORWARD LENGTH=320	2e-92	98.46	NA	NA	GO:0003677 GO:0003700	DNA binding; "sequence-specific DNA binding transcription factor activity"	GO:0005634	nucleus	PF00010	Helix-loop-helix DNA-binding domain	PTHR11534 PTHR11534:SF7	MYOGENIC FACTOR; "MYOGENIC FACTOR MYF-5"	NA	NA	NA	NA	NA	NA
GLYMA04G10900	chr4	-	9161845	9166918	protein_coding	gma-miR396e,gma-miR396i-5p,gma-miR396a-5p,gma-miR396b-5p,gma-miR396c	0.0273305	288	UniRef100_I1JVD0 Uncharacterized protein n=1 Tax=Glycine max RepID=I1JVD0_SOYBN	0	99.65	UniRef100_G7KBA8 RNA-binding protein n=1 Tax=Medicago truncatula RepID=G7KBA8_MEDTR	7e-99	91.32	AT1G22330.1 | Symbols: | RNA-binding (RRM/RBD/RNP motifs) family protein | chr1:7886693-7889241 FORWARD LENGTH=291	3e-61	84.38	GO:0008150	biological process	GO:0000166 GO:0003676 GO:0003723	nucleotide binding; "nucleic acid binding"; "RNA binding"	GO:0005634	nucleus	PF00076	RNA recognition motif. (a.k.a. RRM, RBD, or RNP domain)	PTHR24011 PTHR24011:SF26	FAMILY NOT NAMED; "SUBFAMILY NOT NAMED"	KOG0149	Predicted_RNA-binding_protein_SEB4_(RRM_superfamily)	NA	NA	NA	NA
GLYMA04G12110	chr4	+	11072700	11075871	protein_coding	gma-miR167j,gma-miR169o,gma-miR167g,gma-miR167f,gma-miR167e,gma-miR167d,gma-miR167c,gma-miR167b,gma-miR167a,gma-miR396d,gma-miR169r,gma-miR394b-3p,gma-miR4393a,gma-miR4393b	0.0108477	375	UniRef100_UPI0002339AC8 UPI0002339AC8 related cluster n=1 Tax=unknown RepID=UPI0002339AC8	0	99.73	UniRef100_B9RJD9 S-adenosylmethionine-dependent methyltransferase, putative n=1 Tax=Ricinus communis RepID=B9RJD9_RICCO	0	99.47	AT1G36310.2 | Symbols: | S-adenosyl-L-methionine-dependent methyltransferases superfamily protein | chr1:13669644-13670934 FORWARD LENGTH=404	3e-147	78.4	GO:0002098 GO:0008152	tRNA wobble uridine modification; "metabolic process"	GO:0008168 GO:0008175	methyltransferase activity; "tRNA methyltransferase activity"	GO:0009507	chloroplast	PF08241	Methyltransferase domain	PTHR13069	UNCHARACTERIZED	KOG1331	Predicted_methyltransferase	NA	NA	NA	NA
GLYMA04G14790	chr4	-	14974937	14979059	protein_coding	gma-miR171k-3p,gma-miR171m,gma-miR171b-3p,gma-miR396i-3p,gma-miR171s,gma-miR171c-3p,gma-miR171t,gma-miR171q,gma-miR171r,gma-miR171o,gma-miR4409,gma-miR171i-3p,gma-miR4393b,gma-miR396a-3p	0.0435542	715	UniRef100_UPI000233A6A8 UPI000233A6A8 related cluster n=1 Tax=unknown RepID=UPI000233A6A8	0	99.86	UniRef100_G7K6S1 Urea active transporter-like protein n=1 Tax=Medicago truncatula RepID=G7K6S1_MEDTR	0	99.72	AT5G45380.1 | Symbols: ATDUR3, DUR3 | solute:sodium symporters;urea transmembrane transporters | chr5:18391337-18395696 FORWARD LENGTH=704	0	98.04	GO:0006810 GO:0006995 GO:0035725 GO:0055085	transport; "cellular response to nitrogen starvation"; "sodium ion transmembrane transport"; "transmembrane transport"	GO:0005215 GO:0015204 GO:0015370	transporter activity; "urea transmembrane transporter activity"; "solute:sodium symporter activity"	GO:0005886 GO:0016020	plasma membrane; "membrane"	PF00474	Sodium:solute symporter family	PTHR11819 PTHR11819:SF15	SODIUM/SOLUTE SYMPORTER; "gb def: proline permease (putp-2) [archaeoglobus fulgidus]"	KOG2348	Urea_transporter	NA	NA	NA	NA
GLYMA04G16260	chr4	+	17342811	17357307	protein_coding	gma-miR166a-5p,gma-miR166c-5p,gma-miR4394,gma-miR166j-5p,gma-miR319k,gma-miR319l,gma-miR319m,gma-miR319g,gma-miR319h,gma-miR319i,gma-miR319j,gma-miR319f,gma-miR395c,gma-miR319e,gma-miR319b,gma-miR319a,gma-miR166h-5p,gma-miR395a,gma-miR395b	0.0170903	478	UniRef100_I1JW06 Uncharacterized protein n=2 Tax=Glycine max RepID=I1JW06_SOYBN	0	99.79	UniRef100_G7IVJ8 8-amino-7-oxononanoate synthase-like protein n=1 Tax=Medicago truncatula RepID=G7IVJ8_MEDTR	0	99.79	AT5G04620.2 | Symbols: ATBIOF, BIOF | biotin F | chr5:1327292-1329934 FORWARD LENGTH=476	0	96.03	GO:0009058 GO:0009102	biosynthetic process; "biotin biosynthetic process"	GO:0003824 GO:0008483 GO:0008710 GO:0016740 GO:0030170	catalytic activity; "transaminase activity"; "8-amino-7-oxononanoate synthase activity"; "transferase activity"; "pyridoxal phosphate binding"	GO:0005739 GO:0005829	mitochondrion; "cytosol"	PF00155	Aminotransferase class I and II	PTHR13693 PTHR13693:SF10	CLASS II AMINOTRANSFERASE/8-AMINO-7-OXONONANOATE SYNTHASE; "ACYL TRANSFERASE/POLYKETIDE SYNTHASE"	KOG1359	Glycine_C-acetyltransferase/2-amino-3-ketobutyrate-CoA_ligase	2.3.1.47	8-amino-7-oxononanoate_synthase	K00652	8-amino-7-oxononanoate_synthase_[EC:2.3.1.47]
GLYMA04G23550	chr4	-	26761908	26772375	protein_coding	gma-miR167j,gma-miR167g,gma-miR167f,gma-miR167e,gma-miR167d,gma-miR167c,gma-miR167b,gma-miR167a,gma-miR4394,gma-miR5770b,gma-miR5770a,gma-miR5767,gma-miR4412-5p,gma-miR5671	0.00429582	244	UniRef100_C6SX90 Translation initiation factor IF-3 n=1 Tax=Glycine max RepID=C6SX90_SOYBN	6e-176	99.59	UniRef100_C6SX90 Translation initiation factor IF-3 n=1 Tax=Glycine max RepID=C6SX90_SOYBN	6e-176	99.59	AT2G24060.1 | Symbols: | Translation initiation factor 3 protein | chr2:10229453-10231390 FORWARD LENGTH=312	3e-85	73.36	GO:0006413 GO:0009073 GO:0009793 GO:0016226 GO:0019288 GO:0045036 GO:0045893	translational initiation; "aromatic amino acid family biosynthetic process"; "embryo development ending in seed dormancy"; "iron-sulfur cluster assembly"; "isopentenyl diphosphate biosynthetic process, mevalonate-independent pathway"; "protein targeting to chloroplast"; "positive regulation of transcription, DNA-dependent"	GO:0003743	translation initiation factor activity	GO:0009507	chloroplast	PF00707 PF05198	Translation initiation factor IF-3, C-terminal domain; "Translation initiation factor IF-3, N-terminal domain"	PTHR10938	TRANSLATION INITIATION FACTOR IF-3	NA	NA	NA	NA	K02520	translation_initiation_factor_IF-3
GLYMA04G32460	chr4	-	37237528	37243674	protein_coding	gma-miR398c,gma-miR398b,gma-miR4409,gma-miR398a,gma-miR4394	0.0273305	321	UniRef100_C6T8L7 Uncharacterized protein n=1 Tax=Glycine max RepID=C6T8L7_SOYBN	0	99.69	UniRef100_I1JWP6 ATP synthase gamma chain n=1 Tax=Glycine max RepID=I1JWP6_SOYBN	0	99.69	AT2G33040.1 | Symbols: ATP3 | gamma subunit of Mt ATP synthase | chr2:14018978-14021047 REVERSE LENGTH=325	0	99.69	GO:0006511 GO:0009853 GO:0015986 GO:0015992 GO:0019243 GO:0051788 GO:0080129	ubiquitin-dependent protein catabolic process; "photorespiration"; "ATP synthesis coupled proton transport"; "proton transport"; "methylglyoxal catabolic process to D-lactate"; "response to misfolded protein"; "proteasome core complex assembly"	GO:0008270 GO:0046933 GO:0046961	zinc ion binding; "hydrogen ion transporting ATP synthase activity, rotational mechanism"; "proton-transporting ATPase activity, rotational mechanism"	GO:0005618 GO:0005634 GO:0005730 GO:0005737 GO:0005739 GO:0005753 GO:0009507 GO:0016020 GO:0045261	cell wall; "nucleus"; "nucleolus"; "cytoplasm"; "mitochondrion"; "mitochondrial proton-transporting ATP synthase complex"; "chloroplast"; "membrane"; "proton-transporting ATP synthase complex, catalytic core F(1)"	PF00231	ATP synthase	PTHR11693 PTHR11693:SF4	ATP SYNTHASE GAMMA CHAIN; "ATP SYNTHASE GAMMA-RELATED"	KOG1531	F0F1-type_ATP_synthase,_gamma_subunit	3.6.3.14	H(+)-transporting_two-sector_ATPase	K02136	F-type_H+-transporting_ATPase_subunit_gamma_[EC:3.6.3.14]
GLYMA04G34420	chr4	-	40592547	40598926	protein_coding	gma-miR319k,gma-miR319l,gma-miR319m,gma-miR319g,gma-miR319h,gma-miR319i,gma-miR319j,gma-miR319f,gma-miR319e,gma-miR319b,gma-miR319a	0.0220656	352	UniRef100_I1JWZ4 Uncharacterized protein n=1 Tax=Glycine max RepID=I1JWZ4_SOYBN	0	99.72	UniRef100_B9R932 Chaperone protein dnaJ, putative n=1 Tax=Ricinus communis RepID=B9R932_RICCO	7e-157	99.72	AT3G47940.1 | Symbols: | DNAJ heat shock family protein | chr3:17688232-17689402 REVERSE LENGTH=350	1e-157	99.72	GO:0006457	protein folding	GO:0031072 GO:0051082	heat shock protein binding; "unfolded protein binding"	GO:0005737	cytoplasm	PF00226 PF01556	DnaJ domain; "DnaJ C terminal region"	PTHR24077 PTHR24077:SF88	FAMILY NOT NAMED; ""	KOG0714	Molecular_chaperone_(DnaJ_superfamily)	NA	NA	NA	NA
GLYMA04G34880	chr4	-	41144754	41151578	protein_coding	gma-miR482c-5p,gma-miR172j,gma-miR171c-3p,gma-miR171q,gma-miR171o,gma-miR396b-5p,gma-miR396e,gma-miR171i-3p,gma-miR172i-5p,gma-miR396i-5p,gma-miR172h-5p,gma-miR396a-5p,gma-miR396c	0.00751855	416	UniRef100_I1JX24 Uncharacterized protein n=1 Tax=Glycine max RepID=I1JX24_SOYBN	0	99.76	UniRef100_B9R8Y9 Mannose-1-phosphate guanyltransferase, putative n=1 Tax=Ricinus communis RepID=B9R8Y9_RICCO	0	99.76	AT1G74910.2 | Symbols: | ADP-glucose pyrophosphorylase family protein | chr1:28135770-28138456 REVERSE LENGTH=415	0	99.28	GO:0009058 GO:0046686	biosynthetic process; "response to cadmium ion"	GO:0016740 GO:0016779	transferase activity; "nucleotidyltransferase activity"	GO:0005737 GO:0005777 GO:0005829	cytoplasm; "peroxisome"; "cytosol"	PF00483	Nucleotidyl transferase	PTHR22572	SUGAR-1-PHOSPHATE GUANYL TRANSFERASE	KOG1460	GDP-mannose_pyrophosphorylase	NA	NA	NA	NA
GLYMA04G36930	chr4	-	43422408	43425748	protein_coding	gma-miR2111a,gma-miR171c-5p,gma-miR319k,gma-miR319l,gma-miR319m,gma-miR319g,gma-miR319h,gma-miR319i,gma-miR4394,gma-miR319j,gma-miR319e,gma-miR319b,gma-miR319a,gma-miR4393b	3.60899e-05	172	UniRef100_C6T568 Uncharacterized protein n=1 Tax=Glycine max RepID=C6T568_SOYBN	6e-120	99.42	UniRef100_B6TUM9 PRPK n=1 Tax=Zea mays RepID=B6TUM9_MAIZE	9e-75	99.42	AT4G34412.1 | Symbols: | CONTAINS InterPro DOMAIN/s: Kinase binding protein CGI-121 (InterPro:IPR013926); Has 275 Blast hits to 275 proteins in 139 species: Archae - 0; Bacteria - 5; Metazoa - 98; Fungi - 109; Plants - 42; Viruses - 0; Other Eukaryotes - 21 (source: NCBI BLink). | chr4:16453099-16454515 REVERSE LENGTH=172	3e-86	99.42	GO:0008150	biological process	GO:0003674	molecular function	GO:0005634 GO:0005829	nucleus; "cytosol"	PF08617	Kinase binding protein CGI-121	PTHR15840 PTHR15840:SF4	CGI-121 FAMILY MEMBER; "gb def: w03f8.4.p [caenorhabditis elegans]"	KOG4066	Cell_growth_regulatory_protein_CGR11	NA	NA	NA	NA
GLYMA04G39110	chr4	-	45332300	45338203	protein_coding	gma-miR5559,gma-miR319k,gma-miR319l,gma-miR319m,gma-miR319g,gma-miR319h,gma-miR319i,gma-miR319j,gma-miR319d,gma-miR319f,gma-miR319e,gma-miR319b,gma-miR319a	0.00250931	602	UniRef100_I1JY21 Uncharacterized protein n=1 Tax=Glycine max RepID=I1JY21_SOYBN	0	99.83	UniRef100_G7JBK2 Mitogen-activated protein kinase kinase kinase n=1 Tax=Medicago truncatula RepID=G7JBK2_MEDTR	0	99.83	AT1G53570.4 | Symbols: MAP3KA | mitogen-activated protein kinase kinase kinase 3 | chr1:19987391-19990733 FORWARD LENGTH=608	0	99.83	GO:0006468 GO:0006487	protein phosphorylation; "protein N-linked glycosylation"	GO:0004672 GO:0004713 GO:0005524 GO:0016301 GO:0016772	protein kinase activity; "protein tyrosine kinase activity"; "ATP binding"; "kinase activity"; "transferase activity, transferring phosphorus-containing groups"	GO:0005634	nucleus	PF00069	Protein kinase domain	PTHR24361 PTHR24361:SF64	MITOGEN-ACTIVATED KINASE KINASE KINASE; ""	KOG0198	MEKK_and_related_serine/threonine_protein_kinases	NA	NA	NA	NA
GLYMA04G40420	chr4	+	46477439	46481822	protein_coding	gma-miR396e,gma-miR396i-5p,gma-miR396h,gma-miR396a-5p,gma-miR396b-5p,gma-miR4394,gma-miR396c	0.0295116	405	UniRef100_I1JYF7 Uncharacterized protein n=1 Tax=Glycine max RepID=I1JYF7_SOYBN	0	99.75	UniRef100_G7J9N5 Stomatin-like protein n=1 Tax=Medicago truncatula RepID=G7J9N5_MEDTR	0	94.81	AT4G27585.1 | Symbols: | SPFH/Band 7/PHB domain-containing membrane-associated protein family | chr4:13766984-13769832 REVERSE LENGTH=411	0	95.56	GO:0008150	biological process	GO:0008270	zinc ion binding	GO:0005739 GO:0016020	mitochondrion; "membrane"	PF01145	SPFH domain / Band 7 family	PTHR10264 PTHR10264:SF26	STOMATIN-RELATED; "HFLC PROTEIN"	KOG2620	Prohibitins_and_stomatins_of_the_PID_superfamily	NA	NA	NA	NA
GLYMA04G41220	chr4	+	47104911	47110328	protein_coding	gma-miR4407,gma-miR169o,gma-miR4340,gma-miR169r,gma-miR4393b	0.0273305	347	UniRef100_I1JYP3 Uncharacterized protein n=1 Tax=Glycine max RepID=I1JYP3_SOYBN	0	99.71	UniRef100_B9SJT4 Acyl-coenzyme A binding domain containing, putative n=1 Tax=Ricinus communis RepID=B9SJT4_RICCO	6e-167	97.69	AT4G27780.1 | Symbols: ACBP2 | acyl-CoA binding protein 2 | chr4:13847774-13849629 FORWARD LENGTH=354	1e-153	97.69	GO:0006869 GO:0006888 GO:0006891 GO:0010260 GO:0010288 GO:0010351 GO:0016558	lipid transport; "ER to Golgi vesicle-mediated transport"; "intra-Golgi vesicle-mediated transport"; "organ senescence"; "response to lead ion"; "lithium ion transport"; "protein import into peroxisome matrix"	GO:0000062 GO:0005515 GO:0032791	fatty-acyl-CoA binding; "protein binding"; "lead ion binding"	GO:0005783 GO:0005886 GO:0009514	endoplasmic reticulum; "plasma membrane"; "glyoxysome"	PF00887 PF00023	Acyl CoA binding protein; "Ankyrin repeat"	PTHR24119 PTHR24119:SF174	FAMILY NOT NAMED; ""	KOG0817	Acyl-CoA-binding_protein	NA	NA	NA	NA
GLYMA05G00600	chr5	+	321303	323795	protein_coding	gma-miR172j,gma-miR172i-5p,gma-miR172h-5p,gma-miR172e,gma-miR172d,gma-miR4393b	0.0132108	570	UniRef100_UPI0002339B56 UPI0002339B56 related cluster n=1 Tax=unknown RepID=UPI0002339B56	0	98.95	UniRef100_O22091 ZPT4-4 n=1 Tax=Petunia x hybrida RepID=O22091_PETHY	2e-103	98.42	AT1G26610.1 | Symbols: | C2H2-like zinc finger protein | chr1:9193735-9195102 FORWARD LENGTH=455	4e-67	92.98	GO:0006355	regulation of transcription, DNA-dependent	GO:0003676 GO:0003700 GO:0008270	nucleic acid binding; "sequence-specific DNA binding transcription factor activity"; "zinc ion binding"	GO:0005622 GO:0005634	intracellular; "nucleus"	NA	NA	PTHR11389 PTHR11389:SF34	ZINC FINGER PROTEIN; "ZINC FINGER PROTEIN ZNF140-RELATED"	NA	NA	NA	NA	NA	NA
GLYMA05G01470	chr5	-	991630	995684	protein_coding	gma-miR167j,gma-miR167g,gma-miR167f,gma-miR167e,gma-miR167d,gma-miR167c,gma-miR167b,gma-miR167a	0.00306466	540	UniRef100_I1JZT6 Uncharacterized protein n=1 Tax=Glycine max RepID=I1JZT6_SOYBN	0	99.81	UniRef100_B9R931 Calcium-dependent protein kinase, putative n=1 Tax=Ricinus communis RepID=B9R931_RICCO	0	99.81	AT1G74740.1 | Symbols: CPK30, CDPK1A, ATCPK30 | calcium-dependent protein kinase 30 | chr1:28080199-28082476 REVERSE LENGTH=541	0	99.81	GO:0006468 GO:0006499 GO:0009612 GO:0009738 GO:0019722	protein phosphorylation; "N-terminal protein myristoylation"; "response to mechanical stimulus"; "abscisic acid mediated signaling pathway"; "calcium-mediated signaling"	GO:0004672 GO:0004674 GO:0004683 GO:0005509 GO:0005515 GO:0005524 GO:0016301 GO:0016772	protein kinase activity; "protein serine/threonine kinase activity"; "calmodulin-dependent protein kinase activity"; "calcium ion binding"; "protein binding"; "ATP binding"; "kinase activity"; "transferase activity, transferring phosphorus-containing groups"	GO:0005634 GO:0005886	nucleus; "plasma membrane"	PF00069 PF00036	Protein kinase domain; "EF hand"	PTHR24349	SERINE/THREONINE-PROTEIN KINASE	KOG0032	Ca2+/calmodulin-dependent_protein_kinase,_EF-Hand_protein_superfamily	2.7.11.1	non-specific_serine/threonine_protein_kinase	K13412	calcium-dependent_protein_kinase_[EC:2.7.11.1]
GLYMA05G01620	chr5	+	1115148	1118904	protein_coding	gma-miR390f,gma-miR390g,gma-miR390a-5p,gma-miR5761a,gma-miR5761b,gma-miR390b-5p,gma-miR390d	0.0295116	277	UniRef100_UPI0002339CC8 UPI0002339CC8 related cluster n=1 Tax=unknown RepID=UPI0002339CC8	0	99.64	UniRef100_B9R905 Ribosomal protein S6 kinase, putative n=1 Tax=Ricinus communis RepID=B9R905_RICCO	2e-158	97.11	AT3G08720.2 | Symbols: ATPK19, ATPK2 | serine/threonine protein kinase 2 | chr3:2648625-2650407 REVERSE LENGTH=471	4e-137	93.86	GO:0006468 GO:0006612 GO:0009408 GO:0009409 GO:0009651 GO:0009723 GO:0009738 GO:0009863 GO:0009867 GO:0010200 GO:0010363 GO:0030968 GO:0035556 GO:0045727	protein phosphorylation; "protein targeting to membrane"; "response to heat"; "response to cold"; "response to salt stress"; "response to ethylene stimulus"; "abscisic acid mediated signaling pathway"; "salicylic acid mediated signaling pathway"; "jasmonic acid mediated signaling pathway"; "response to chitin"; "regulation of plant-type hypersensitive response"; "endoplasmic reticulum unfolded pr…	GO:0004672 GO:0004674 GO:0004713 GO:0005524 GO:0016301 GO:0016772	protein kinase activity; "protein serine/threonine kinase activity"; "protein tyrosine kinase activity"; "ATP binding"; "kinase activity"; "transferase activity, transferring phosphorus-containing groups"	GO:0005634	nucleus	PF00069	Protein kinase domain	PTHR24354 PTHR24354:SF83	SERINE/THREONINE-PROTEIN KINASE YPK-RELATED; ""	KOG0598	Ribosomal_protein_S6_kinase_and_related_proteins	NA	NA	NA	NA
GLYMA05G02240	chr5	+	1652237	1662622	protein_coding	gma-miR167j,gma-miR167g,gma-miR167f,gma-miR167e,gma-miR167d,gma-miR167c,gma-miR167b,gma-miR167a	0.00306466	884	UniRef100_UPI00023399E6 UPI00023399E6 related cluster n=1 Tax=unknown RepID=UPI00023399E6	0	99.89	UniRef100_B9S245 U3 small nucleolar RNA-associated protein, putative n=1 Tax=Ricinus communis RepID=B9S245_RICCO	0	99.32	AT5G16750.1 | Symbols: TOZ | Transducin family protein / WD-40 repeat family protein | chr5:5504541-5509266 REVERSE LENGTH=876	0	98.08	GO:0001510 GO:0006364 GO:0006406 GO:0006606 GO:0007062 GO:0009640 GO:0009793 GO:0009845 GO:0009880 GO:0009909 GO:0009933 GO:0010072 GO:0010162 GO:0010182 GO:0010228 GO:0010431 GO:0010564 GO:0016567 GO:0019915 GO:0045595 GO:0048366 GO:0048825 GO:0050826 GO:0051301	RNA methylation; "rRNA processing"; "mRNA export from nucleus"; "protein import into nucleus"; "sister chromatid cohesion"; "photomorphogenesis"; "embryo development ending in seed dormancy"; "seed germination"; "embryonic pattern specification"; "regulation of flower development"; "meristem structural organization"; "primary shoot apical meristem specification"; "seed dormancy process"; "sugar m…	GO:0000166	nucleotide binding	GO:0005634 GO:0005730	nucleus; "nucleolus"	PF00400 PF08625	WD domain, G-beta repeat; "Utp13 specific WD40 associated domain"	PTHR19854 PTHR19854:SF22	TRANSDUCIN BETA-LIKE 3; "SUBFAMILY NOT NAMED"	KOG0319	WD40-repeat-containing_subunit_of_the_18S_rRNA_processing_complex	NA	NA	K14555	U3_small_nucleolar_RNA-associated_protein_13
GLYMA05G05270	chr5	-	4599317	4602670	protein_coding	gma-miR393h,gma-miR5042,gma-miR171l,gma-miR4379,gma-miR4412-3p,gma-miR393j,gma-miR393i,gma-miR393k,gma-miR171k-5p	0.00837053	497	UniRef100_UPI000233A296 UPI000233A296 related cluster n=1 Tax=unknown RepID=UPI000233A296	0	99.8	UniRef100_B9T0L8 Glycerol-3-phosphate transporter, putative n=1 Tax=Ricinus communis RepID=B9T0L8_RICCO	0	96.78	AT4G17550.1 | Symbols: | Major facilitator superfamily protein | chr4:9777938-9779738 REVERSE LENGTH=544	0	97.38	GO:0008643 GO:0015706 GO:0055062 GO:0055085	carbohydrate transport; "nitrate transport"; "phosphate ion homeostasis"; "transmembrane transport"	GO:0005351	sugar:hydrogen symporter activity	GO:0005774 GO:0009507 GO:0016021	vacuolar membrane; "chloroplast"; "integral to membrane"	PF07690	Major Facilitator Superfamily	PTHR11662 PTHR11662:SF82	PHOSPHATE TRANSPORTER-RELATED; "SUBFAMILY NOT NAMED"	KOG2533	Permease_of_the_major_facilitator_superfamily	NA	NA	K13783	MFS_transporter,_OPA_family,_solute_carrier_family_37_(glycerol-3-phosphate_transporter),_member_1/2
GLYMA05G06450	chr5	-	6473856	6480540	protein_coding	gma-miR482c-5p,gma-miR2118b-5p,gma-miR171l,gma-miR2118a-5p,gma-miR166a-5p,gma-miR166h-5p,gma-miR166c-5p,gma-miR166j-5p,gma-miR171k-5p	0.00837053	535	UniRef100_UPI0002339B16 UPI0002339B16 related cluster n=1 Tax=unknown RepID=UPI0002339B16	0	99.81	UniRef100_E5GC68 Protein phosphatase 2a n=1 Tax=Cucumis melo subsp. melo RepID=E5GC68_CUCME	0	98.32	AT3G26020.2 | Symbols: | Protein phosphatase 2A regulatory B subunit family protein | chr3:9514363-9516585 FORWARD LENGTH=510	0	94.95	GO:0007165	signal transduction	GO:0008601	protein phosphatase type 2A regulator activity	GO:0000159 GO:0005634 GO:0005829	protein phosphatase type 2A complex; "nucleus"; "cytosol"	PF01603	Protein phosphatase 2A regulatory B subunit (B56 family)	PTHR10257	PROTEIN PHOSPHATASE 2A, REGULATORY SUBUNIT	KOG2085	Serine/threonine_protein_phosphatase_2A,_regulatory_subunit	NA	NA	K11584	protein_phosphatase_2_(formerly_2A),_regulatory_subunit_B'
GLYMA05G08650	chr5	+	8527386	8531214	protein_coding	gma-miR169k,gma-miR169j-5p,gma-miR390a-5p,gma-miR169m,gma-miR390b-5p,gma-miR390d,gma-miR4373,gma-miR4360,gma-miR169a,gma-miR169g,gma-miR169f,gma-miR390f,gma-miR390g,gma-miR169l-5p,gma-miR4414,gma-miR169v	0.0182069	269	UniRef100_I1K1H0 Uncharacterized protein n=2 Tax=Glycine max RepID=I1K1H0_SOYBN	0	99.63	UniRef100_G3FJ91 Cinnamoyl-CoA reductase n=1 Tax=Betula platyphylla RepID=G3FJ91_BETPL	2e-130	99.26	AT5G14700.1 | Symbols: | NAD(P)-binding Rossmann-fold superfamily protein | chr5:4740502-4743327 REVERSE LENGTH=368	5e-102	99.26	GO:0009809 GO:0044237	lignin biosynthetic process; "cellular metabolic process"	GO:0000166 GO:0003824 GO:0016621 GO:0050662	nucleotide binding; "catalytic activity"; "cinnamoyl-CoA reductase activity"; "coenzyme binding"	GO:0005575	cellular component	PF01370	NAD dependent epimerase/dehydratase family	PTHR10366 PTHR10366:SF9	NAD DEPENDENT EPIMERASE/DEHYDRATASE; "NAD(P)H STEROID DEHYDROGENASE-RELATED"	KOG1502	Flavonol_reductase/cinnamoyl-CoA_reductase	NA	NA	NA	NA
GLYMA05G27890	chr5	+	33747786	33758351	protein_coding	gma-miR156o,gma-miR166a-5p,gma-miR166h-5p,gma-miR156k,gma-miR5767,gma-miR4412-5p,gma-miR166c-5p,gma-miR166j-5p	0.0455972	836	UniRef100_I1K3K7 Uncharacterized protein n=1 Tax=Glycine max RepID=I1K3K7_SOYBN	0	99.88	UniRef100_B9RMG4 Mannosyl-oligosaccharide glucosidase, putative n=1 Tax=Ricinus communis RepID=B9RMG4_RICCO	0	97.49	AT1G67490.1 | Symbols: GCS1, KNF | glucosidase 1 | chr1:25280633-25286581 REVERSE LENGTH=852	0	92.58	GO:0009311 GO:0009913 GO:0010053	oligosaccharide metabolic process; "epidermal cell differentiation"; "root epidermal cell differentiation"	GO:0003824 GO:0004558 GO:0004573	catalytic activity; "alpha-glucosidase activity"; "mannosyl-oligosaccharide glucosidase activity"	GO:0005783	endoplasmic reticulum	PF03200	Mannosyl oligosaccharide glucosidase	PTHR10412 PTHR10412:SF1	MANNOSYL-OLIGOSACCHARIDE GLUCOSIDASE; "MANNOSYL-OLIGOSACCHARIDE GLUCOSIDASE-RELATED"	KOG2161	Glucosidase_I	3.2.1.106	Mannosyl-oligosaccharide_glucosidase	K01228	mannosyl-oligosaccharide_glucosidase_[EC:3.2.1.106]
GLYMA05G28140	chr5	-	34022977	34031372	protein_coding	gma-miR167j,gma-miR5761a,gma-miR167g,gma-miR5761b,gma-miR167c	0.0273305	245	UniRef100_I1K3N8 Uncharacterized protein n=1 Tax=Glycine max RepID=I1K3N8_SOYBN	1e-174	99.59	UniRef100_Q533S6 MADS box protein SEP3 n=1 Tax=Lotus japonicus RepID=Q533S6_LOTJA	1e-165	99.59	AT1G24260.2 | Symbols: SEP3, AGL9 | K-box region and MADS-box transcription factor family protein | chr1:8593790-8595862 REVERSE LENGTH=251	4e-129	99.59	GO:0001708 GO:0006355 GO:0009908 GO:0010093 GO:0048440 GO:0048481 GO:0048507 GO:0048833	cell fate specification; "regulation of transcription, DNA-dependent"; "flower development"; "specification of floral organ identity"; "carpel development"; "ovule development"; "meristem development"; "specification of floral organ number"	GO:0003677 GO:0003700 GO:0005515 GO:0046983	DNA binding; "sequence-specific DNA binding transcription factor activity"; "protein binding"; "protein dimerization activity"	GO:0005634	nucleus	PF00319 PF01486	SRF-type transcription factor (DNA-binding and dimerisation domain); "K-box region"	PTHR11945 PTHR11945:SF19	MADS BOX PROTEIN; "MADS BOX PROTEIN"	KOG0014	MADS_box_transcription_factor	NA	NA	NA	NA
GLYMA05G29470	chr5	-	35079329	35081993	protein_coding	gma-miR167j,gma-miR166a-5p,gma-miR167g,gma-miR167f,gma-miR167e,gma-miR167d,gma-miR167c,gma-miR167b,gma-miR166c-5p,gma-miR167a	0.0368812	403	UniRef100_I1KSI0 Uncharacterized protein n=1 Tax=Glycine max RepID=I1KSI0_SOYBN	0	99.75	UniRef100_Q940V6 Heat shock transcription factor n=1 Tax=Phaseolus acutifolius RepID=Q940V6_PHAAT	0	99.75	AT4G18880.1 | Symbols: AT-HSFA4A, HSF A4A | heat shock transcription factor A4A | chr4:10347769-10349051 REVERSE LENGTH=401	2e-124	98.26	GO:0002679 GO:0006355 GO:0009408 GO:0010200 GO:0035556	respiratory burst involved in defense response; "regulation of transcription, DNA-dependent"; "response to heat"; "response to chitin"; "intracellular signal transduction"	GO:0003677 GO:0003700 GO:0043565	DNA binding; "sequence-specific DNA binding transcription factor activity"; "sequence-specific DNA binding"	GO:0005634	nucleus	PF00447	HSF-type DNA-binding	PTHR10015 PTHR10015:SF7	HEAT SHOCK TRANSCRIPTION FACTOR; "HEAT SHOCK TRANSCRIPTION FACTOR"	KOG0627	Heat_shock_transcription_factor	NA	NA	NA	NA
GLYMA05G30870	chr5	-	36107947	36110958	protein_coding	gma-miR319k,gma-miR319l,gma-miR319m,gma-miR319g,gma-miR319h,gma-miR319i,gma-miR319j,gma-miR319d,gma-miR319f,gma-miR319e,gma-miR319b,gma-miR319a	0.00116905	392	UniRef100_I1K4G0 Uncharacterized protein n=2 Tax=Glycine max RepID=I1K4G0_SOYBN	0	99.74	UniRef100_G7JBJ5 Beta-1,4-mannosyl-glycoprotein 4-beta-N-acetylglucosaminyltransferase n=1 Tax=Medicago truncatula RepID=G7JBJ5_MEDTR	0	93.11	AT1G12990.1 | Symbols: | beta-1,4-N-acetylglucosaminyltransferase family protein | chr1:4433973-4435552 FORWARD LENGTH=392	0	99.49	GO:0006487	protein N-linked glycosylation	GO:0003830 GO:0008375 GO:0016757	beta-1,4-mannosylglycoprotein 4-beta-N-acetylglucosaminyltransferase activity; "acetylglucosaminyltransferase activity"; "transferase activity, transferring glycosyl groups"	GO:0005794 GO:0016020	Golgi apparatus; "membrane"	PF04724	Glycosyltransferase family 17	PTHR12224	BETA-1,4-MANNOSYL-GLYCOPROTEIN BETA-1,4-N-ACETYLGLUCOSAMINYL-TRANSFERASE	NA	NA	2.4.1.144	Beta-1,4-mannosyl-glycoprotein_beta-1,4-N-acetylglucosaminyltransferase.	K00737	beta-1,4-mannosyl-glycoprotein_beta-1,4-N-acetylglucosaminyltransferase_[EC:2.4.1.144]
GLYMA05G31370	chr5	-	36524040	36525786	protein_coding	gma-miR169o,gma-miR319k,gma-miR319l,gma-miR319m,gma-miR319g,gma-miR319h,gma-miR319i,gma-miR4394,gma-miR319j,gma-miR319f,gma-miR4995,gma-miR319e,gma-miR319b,gma-miR319a,gma-miR169r	0.000722792	313	UniRef100_I1K4K5 Uncharacterized protein n=1 Tax=Glycine max RepID=I1K4K5_SOYBN	0	99.68	UniRef100_Q4QYE1 DREB2 n=1 Tax=Glycine max RepID=Q4QYE1_SOYBN	2e-164	99.68	AT4G39780.1 | Symbols: | Integrase-type DNA-binding superfamily protein | chr4:18458216-18459034 REVERSE LENGTH=272	1e-78	98.72	GO:0006355	regulation of transcription, DNA-dependent	GO:0003677 GO:0003700	DNA binding; "sequence-specific DNA binding transcription factor activity"	GO:0005634	nucleus	PF00847	AP2 domain	NA	NA	NA	NA	NA	NA	NA	NA
GLYMA05G31630	chr5	-	36747531	36751688	protein_coding	gma-miR319k,gma-miR319l,gma-miR319m,gma-miR319g,gma-miR319h,gma-miR319i,gma-miR319j,gma-miR4356,gma-miR319e,gma-miR408b-5p,gma-miR319b,gma-miR319a,gma-miR5767	0.00250931	478	UniRef100_UPI00018C6B7A UPI00018C6B7A related cluster n=1 Tax=unknown RepID=UPI00018C6B7A	0	99.79	UniRef100_B7FLF5 Alanine-glyoxylate aminotransferase-like protein n=1 Tax=Medicago truncatula RepID=B7FLF5_MEDTR	0	99.79	AT4G39660.1 | Symbols: AGT2 | alanine:glyoxylate aminotransferase 2 | chr4:18406797-18409262 FORWARD LENGTH=476	0	99.79	GO:0019544 GO:0046686	arginine catabolic process to glutamate; "response to cadmium ion"	GO:0003824 GO:0008270 GO:0008453 GO:0008483 GO:0030170	catalytic activity; "zinc ion binding"; "alanine-glyoxylate transaminase activity"; "transaminase activity"; "pyridoxal phosphate binding"	GO:0005739 GO:0005774 GO:0016020	mitochondrion; "vacuolar membrane"; "membrane"	PF00202	Aminotransferase class-III	PTHR11986 PTHR11986:SF23	AMINOTRANSFERASE CLASS III; "AMINOTRANSFERASE"	KOG1404	Alanine-glyoxylate_aminotransferase_AGT2	2.6.1.44 2.6.1.40	Alanine--glyoxylate_aminotransferase. (R)-3-amino-2-methylpropionate--pyruvate_aminotransferase.	K00827	alanine-glyoxylate_transaminase_/_(R)-3-amino-2-methylpropionate-pyruvate_transaminase_[EC:2.6.1.44_2.6.1.40]
GLYMA05G33010	chr5	-	37781531	37786904	protein_coding	gma-miR482c-5p,gma-miR4995,gma-miR5761a,gma-miR5677,gma-miR5761b	0.0273305	487	UniRef100_I1K536 Uncharacterized protein n=2 Tax=Glycine max RepID=I1K536_SOYBN	0	93.02	UniRef100_G7LFR8 Ammonium transporter 3 member n=1 Tax=Medicago truncatula RepID=G7LFR8_MEDTR	0	99.79	AT2G38290.1 | Symbols: ATAMT2, AMT2;1, AMT2 | ammonium transporter 2 | chr2:16039672-16042291 REVERSE LENGTH=475	0	93.43	GO:0000165 GO:0002237 GO:0006612 GO:0006820 GO:0006862 GO:0006888 GO:0006944 GO:0006995 GO:0007154 GO:0009409 GO:0009581 GO:0009595 GO:0009624 GO:0009627 GO:0009697 GO:0009738 GO:0009744 GO:0009749 GO:0009750 GO:0009862 GO:0009863 GO:0009867 GO:0010200 GO:0010310 GO:0010363 GO:0015695 GO:0015696 GO:0015802 GO:0030968 GO:0031347 GO:0031348 GO:0042742 GO:0043069 GO:0043090 GO:0043269 GO:0043900 GO:…	MAPK cascade; "response to molecule of bacterial origin"; "protein targeting to membrane"; "anion transport"; "nucleotide transport"; "ER to Golgi vesicle-mediated transport"; "cellular membrane fusion"; "cellular response to nitrogen starvation"; "cell communication"; "response to cold"; "detection of external stimulus"; "detection of biotic stimulus"; "response to nematode"; "systemic acquired …	GO:0008519 GO:0015398	ammonium transmembrane transporter activity; "high affinity secondary active ammonium transmembrane transporter activity"	GO:0005737 GO:0005886 GO:0009506	cytoplasm; "plasma membrane"; "plasmodesma"	PF00909	Ammonium Transporter Family	PTHR11730 PTHR11730:SF1	AMMONIUM TRANSPORTER; "AMMONIUM TRANSPORTER"	KOG0682	Ammonia_permease	NA	NA	NA	NA
GLYMA05G33310	chr5	+	38010641	38015967	protein_coding	gma-miR4409,gma-miR167j,gma-miR167g,gma-miR167f,gma-miR167e,gma-miR167d,gma-miR167c,gma-miR167b,gma-miR167a	0.00147076	620	UniRef100_I1K564 Uncharacterized protein n=1 Tax=Glycine max RepID=I1K564_SOYBN	0	99.84	UniRef100_G7LGJ1 Glutamyl-tRNA(Gln) amidotransferase subunit A n=1 Tax=Medicago truncatula RepID=G7LGJ1_MEDTR	0	99.52	AT5G07360.1 | Symbols: | Amidase family protein | chr5:2326925-2330011 REVERSE LENGTH=659	0	91.61	GO:0006487 GO:0006635 GO:0006869 GO:0006891 GO:0009062 GO:0010351 GO:0016558 GO:0019256 GO:0019330	protein N-linked glycosylation; "fatty acid beta-oxidation"; "lipid transport"; "intra-Golgi vesicle-mediated transport"; "fatty acid catabolic process"; "lithium ion transport"; "protein import into peroxisome matrix"; "acrylonitrile catabolic process"; "aldoxime metabolic process"	GO:0004040 GO:0016884	amidase activity; "carbon-nitrogen ligase activity, with glutamine as amido-N-donor"	NA	NA	PF01425	Amidase	PTHR11895 PTHR11895:SF3	AMIDASE; "gb def: amidase [schistosoma mansoni]"	KOG1211	Amidases	NA	NA	NA	NA
GLYMA05G33920	chr5	+	38426007	38428252	protein_coding	gma-miR4996,gma-miR167j,gma-miR4387a,gma-miR167g,gma-miR167f,gma-miR167e,gma-miR167d,gma-miR167c,gma-miR167b,gma-miR167a	0.000704125	260	UniRef100_I1K5D1 Peptidyl-prolyl cis-trans isomerase n=1 Tax=Glycine max RepID=I1K5D1_SOYBN	0	99.62	UniRef100_I1K5D1 Peptidyl-prolyl cis-trans isomerase n=1 Tax=Glycine max RepID=I1K5D1_SOYBN	0	99.62	AT1G18170.1 | Symbols: | FKBP-like peptidyl-prolyl cis-trans isomerase family protein | chr1:6254291-6255507 FORWARD LENGTH=247	4e-91	75.38	GO:0000413 GO:0006457 GO:0018208	protein peptidyl-prolyl isomerization; "protein folding"; "peptidyl-proline modification"	GO:0003755 GO:0005528	peptidyl-prolyl cis-trans isomerase activity; "FK506 binding"	GO:0009507 GO:0009535	chloroplast; "chloroplast thylakoid membrane"	PF00254	FKBP-type peptidyl-prolyl cis-trans isomerase	PTHR10516 PTHR10516:SF122	FK506 BINDING PROTEIN; "IMMUNOPHILIN / FKBP-TYPE PEPTIDYL-PROLYL CIS-TRANS"	KOG0552	FKBP-type_peptidyl-prolyl_cis-trans_isomerase	NA	NA	NA	NA
GLYMA05G34080	chr5	+	38516622	38523109	protein_coding	gma-miR171k-3p,gma-miR171m,gma-miR169o,gma-miR171c-3p,gma-miR171t,gma-miR171q,gma-miR171o,gma-miR171i-3p,gma-miR2118b-5p,gma-miR2118a-5p,gma-miR169r	0.00834517	370	UniRef100_I1K5E7 Uncharacterized protein n=1 Tax=Glycine max RepID=I1K5E7_SOYBN	0	99.73	UniRef100_B9SU93 Amino acid transporter, putative n=1 Tax=Ricinus communis RepID=B9SU93_RICCO	8e-160	98.65	AT1G48635.1 | Symbols: PEX3, PEX3-2 | peroxin 3 | chr1:17983951-17985966 FORWARD LENGTH=364	4e-149	98.65	GO:0007031	peroxisome organization	GO:0003674	molecular function	GO:0005739 GO:0005777 GO:0005779	mitochondrion; "peroxisome"; "integral to peroxisomal membrane"	PF04882	Peroxin-3	PTHR22950 PTHR22950:SF1	AMINO ACID TRANSPORTER; "AMINO ACID TRANSPORTER"	KOG4444	Peroxisomal_assembly_protein_PEX3	NA	NA	NA	NA
GLYMA05G36040	chr5	-	39958286	39963710	protein_coding	gma-miR319d,gma-miR319f,gma-miR319e,gma-miR319b,gma-miR319a,gma-miR319k,gma-miR319l,gma-miR319m,gma-miR319g,gma-miR319h,gma-miR319i,gma-miR319j	0.000160203	512	UniRef100_I1K609 Uncharacterized protein n=1 Tax=Glycine max RepID=I1K609_SOYBN	0	99.8	UniRef100_G7L7C9 Mitochondrial-processing peptidase subunit alpha n=1 Tax=Medicago truncatula RepID=G7L7C9_MEDTR	0	99.8	AT1G51980.1 | Symbols: | Insulinase (Peptidase family M16) protein | chr1:19323692-19326771 REVERSE LENGTH=503	0	99.61	GO:0006007 GO:0006096 GO:0006098 GO:0006508 GO:0009060 GO:0009651 GO:0046686	glucose catabolic process; "glycolysis"; "pentose-phosphate shunt"; "proteolysis"; "aerobic respiration"; "response to salt stress"; "response to cadmium ion"	GO:0003824 GO:0004222 GO:0005524 GO:0008270 GO:0046872	catalytic activity; "metalloendopeptidase activity"; "ATP binding"; "zinc ion binding"; "metal ion binding"	GO:0005739 GO:0005750 GO:0005774 GO:0009507 GO:0009536 GO:0016020	mitochondrion; "mitochondrial respiratory chain complex III"; "vacuolar membrane"; "chloroplast"; "plastid"; "membrane"	PF00675 PF05193	Insulinase (Peptidase family M16); "Peptidase M16 inactive domain"	PTHR11851 PTHR11851:SF69	METALLOPROTEASE; "SUBFAMILY NOT NAMED"	KOG2067	Mitochondrial_processing_peptidase,_alpha_subunit	NA	NA	NA	NA
GLYMA05G37270	chr5	+	40872150	40879897	protein_coding	gma-miR390f,gma-miR390g,gma-miR5673,gma-miR390a-5p,gma-miR390b-5p,gma-miR390d	0.0132108	791	UniRef100_I1K6C7 Uncharacterized protein n=1 Tax=Glycine max RepID=I1K6C7_SOYBN	0	99.87	UniRef100_B9RCK1 Potassium transporter, putative n=1 Tax=Ricinus communis RepID=B9RCK1_RICCO	0	96.97	AT4G23640.1 | Symbols: TRH1, ATKT3, KUP4 | Potassium transporter family protein | chr4:12320476-12324291 REVERSE LENGTH=775	0	96.97	GO:0006007 GO:0006486 GO:0006813 GO:0009826 GO:0009932 GO:0071805	glucose catabolic process; "protein glycosylation"; "potassium ion transport"; "unidimensional cell growth"; "cell tip growth"; "potassium ion transmembrane transport"	GO:0015079	potassium ion transmembrane transporter activity	GO:0005774 GO:0016020	vacuolar membrane; "membrane"	PF02705	K+ potassium transporter	NA	NA	NA	NA	NA	NA	NA	NA
GLYMA05G38560	chr5	-	41910254	41917805	protein_coding	gma-miR482c-5p,gma-miR2118b-5p,gma-miR2118a-5p,gma-miR482a-5p,gma-miR5037c	0.0273305	604	UniRef100_I1K6T4 Uncharacterized protein n=1 Tax=Glycine max RepID=I1K6T4_SOYBN	0	99.83	UniRef100_G7LIT8 Signal recognition particle 68 kDa protein n=1 Tax=Medicago truncatula RepID=G7LIT8_MEDTR	0	99.83	AT5G61970.1 | Symbols: | signal recognition particle-related / SRP-related | chr5:24888920-24893079 FORWARD LENGTH=605	0	99.17	GO:0008150	biological process	NA	NA	GO:0005634 GO:0005829	nucleus; "cytosol"	NA	NA	PTHR12860	SIGNAL RECOGNITION PARTICLE 68 KDA PROTEIN	KOG2460	Signal_recognition_particle,_subunit_Srp68	NA	NA	K03107	signal_recognition_particle_subunit_SRP68
GLYMA06G01790	chr6	-	1129759	1134353	protein_coding	gma-miR319k,gma-miR319l,gma-miR319m,gma-miR319g,gma-miR319h,gma-miR319i,gma-miR319j,gma-miR4394,gma-miR319e,gma-miR319b,gma-miR319a,gma-miR4414	0.00116905	614	UniRef100_I1K7A1 Uncharacterized protein n=1 Tax=Glycine max RepID=I1K7A1_SOYBN	0	99.84	UniRef100_G7J5Z1 Dolichyl-diphosphooligosaccharide-protein glycosyltransferase subunit n=1 Tax=Medicago truncatula RepID=G7J5Z1_MEDTR	0	97.56	AT1G76400.1 | Symbols: | Ribophorin I | chr1:28658713-28661672 REVERSE LENGTH=614	0	96.25	GO:0000394 GO:0006486 GO:0006499 GO:0009086 GO:0030244	RNA splicing, via endonucleolytic cleavage and ligation; "protein glycosylation"; "N-terminal protein myristoylation"; "methionine biosynthetic process"; "cellulose biosynthetic process"	GO:0004576 GO:0004579	oligosaccharyl transferase activity; "dolichyl-diphosphooligosaccharide-protein glycotransferase activity"	GO:0005783 GO:0009507 GO:0016020 GO:0016021	endoplasmic reticulum; "chloroplast"; "membrane"; "integral to membrane"	PF04597	Ribophorin I	PTHR21049	RIBOPHORIN I	KOG2291	Oligosaccharyltransferase,_alpha_subunit_(ribophorin_I)	NA	NA	K12666	oligosaccharyltransferase_complex_subunit_alpha_(ribophorin_I)
GLYMA06G01940	chr6	-	1227180	1229265	protein_coding	gma-miR5673,gma-miR319k,gma-miR319l,gma-miR319m,gma-miR319g,gma-miR319h,gma-miR319i,gma-miR319j,gma-miR319f,gma-miR319e,gma-miR319b,gma-miR319a	0.00116905	220	UniRef100_I1K7B8 Uncharacterized protein n=1 Tax=Glycine max RepID=I1K7B8_SOYBN	5e-148	91.82	UniRef100_Q9ZRZ4 HB2 homeodomain protein (Fragment) n=2 Tax=Populus RepID=Q9ZRZ4_9ROSI	1e-86	90.45	AT4G35550.1 | Symbols: HB-4, WOX13, ATWOX13 | WUSCHEL related homeobox 13 | chr4:16875814-16877167 REVERSE LENGTH=268	4e-72	96.82	GO:0006355	regulation of transcription, DNA-dependent	GO:0003677 GO:0003700 GO:0043565	DNA binding; "sequence-specific DNA binding transcription factor activity"; "sequence-specific DNA binding"	GO:0005634	nucleus	PF00046	Homeobox domain	PTHR24329 PTHR24329:SF295	FAMILY NOT NAMED; ""	NA	NA	NA	NA	NA	NA
GLYMA06G01970	chr6	-	1249102	1251254	protein_coding	gma-miR319k,gma-miR319l,gma-miR319m,gma-miR319g,gma-miR319h,gma-miR319i,gma-miR319j,gma-miR319d,gma-miR319f,gma-miR319e,gma-miR319b,gma-miR319a	0.00116905	158	UniRef100_I1K7C0 Uncharacterized protein n=1 Tax=Glycine max RepID=I1K7C0_SOYBN	5e-107	99.37	UniRef100_P26585 HMG1/2-like protein n=1 Tax=Glycine max RepID=HMGL_SOYBN	2e-96	93.04	AT1G20693.2 | Symbols: HMGB2, HMG BETA 1, NFD2, NFD02 | high mobility group B2 | chr1:7177282-7178487 FORWARD LENGTH=142	1e-57	93.04	GO:0006096 GO:0006333 GO:0006833 GO:0006972 GO:0007030 GO:0009266 GO:0009651 GO:0046686	glycolysis; "chromatin assembly or disassembly"; "water transport"; "hyperosmotic response"; "Golgi organization"; "response to temperature stimulus"; "response to salt stress"; "response to cadmium ion"	GO:0003677 GO:0003682 GO:0003700 GO:0030527	DNA binding; "chromatin binding"; "sequence-specific DNA binding transcription factor activity"; "structural constituent of chromatin"	GO:0000785 GO:0005634	chromatin; "nucleus"	PF00505	HMG (high mobility group) box	PTHR13711 PTHR13711:SF70	SWI/SNF-RELATED CHROMATIN BINDING PROTEIN; "SUBFAMILY NOT NAMED"	KOG0381	HMG_box-containing_protein	NA	NA	NA	NA
GLYMA06G03290	chr6	+	2316535	2320878	protein_coding	gma-miR482c-5p,gma-miR319k,gma-miR319l,gma-miR319m,gma-miR319g,gma-miR319h,gma-miR319i,gma-miR319j,gma-miR319e,gma-miR319b,gma-miR319a	0.00834517	453	UniRef100_I1K7Q0 Uncharacterized protein n=1 Tax=Glycine max RepID=I1K7Q0_SOYBN	0	98.9	UniRef100_B9R7Y9 Taxadien-5-alpha-ol O-acetyltransferase, putative n=1 Tax=Ricinus communis RepID=B9R7Y9_RICCO	0	95.81	AT1G27620.1 | Symbols: | HXXXD-type acyl-transferase family protein | chr1:9608444-9610432 FORWARD LENGTH=442	0	94.92	NA	NA	GO:0016740 GO:0016747	transferase activity; "transferase activity, transferring acyl groups other than amino-acyl groups"	GO:0005737	cytoplasm	PF02458	Transferase family	NA	NA	NA	NA	NA	NA	NA	NA
GLYMA06G04000	chr6	+	2788255	2789523	protein_coding	gma-miR171k-3p,gma-miR171i-3p,gma-miR171c-3p,gma-miR171q,gma-miR171o	0.0273305	144	UniRef100_I1K7W9 Uncharacterized protein n=1 Tax=Glycine max RepID=I1K7W9_SOYBN	3e-101	99.31	UniRef100_B6TG98 Copper ion binding protein n=1 Tax=Zea mays RepID=B6TG98_MAIZE	7e-23	82.64	AT2G15770.1 | Symbols: | Cupredoxin superfamily protein | chr2:6871257-6872245 REVERSE LENGTH=301	2e-25	78.47	NA	NA	GO:0005507 GO:0009055	copper ion binding; "electron carrier activity"	GO:0005634	nucleus	PF02298	Plastocyanin-like domain	NA	NA	NA	NA	NA	NA	NA	NA
GLYMA06G04010	chr6	-	2793382	2795033	protein_coding	gma-miR167j,gma-miR167g,gma-miR167f,gma-miR167e,gma-miR167d,gma-miR167c,gma-miR167b,gma-miR167a	0.0158159	222	UniRef100_Q0PJI9 MYB transcription factor MYB124 n=1 Tax=Glycine max RepID=Q0PJI9_SOYBN	1e-161	99.55	UniRef100_Q0PJI9 MYB transcription factor MYB124 n=1 Tax=Glycine max RepID=Q0PJI9_SOYBN	1e-161	99.55	AT3G50060.1 | Symbols: MYB77 | myb domain protein 77 | chr3:18558146-18559051 REVERSE LENGTH=301	2e-56	48.2	GO:0006355 GO:0009723 GO:0009751 GO:0010200 GO:0048527	regulation of transcription, DNA-dependent; "response to ethylene stimulus"; "response to salicylic acid stimulus"; "response to chitin"; "lateral root development"	GO:0003677 GO:0003700 GO:0005515	DNA binding; "sequence-specific DNA binding transcription factor activity"; "protein binding"	GO:0005634	nucleus	PF00249	Myb-like DNA-binding domain	PTHR10641	MYB-RELATED	NA	NA	NA	NA	NA	NA
GLYMA06G05410	chr6	-	3851474	3854121	protein_coding	gma-miR2111c,gma-miR2111b,gma-miR2111e,gma-miR2111f,gma-miR166a-5p,gma-miR166c-5p,gma-miR4414	0.0295116	214	UniRef100_I1K8C1 Uncharacterized protein n=1 Tax=Glycine max RepID=I1K8C1_SOYBN	2e-155	99.53	UniRef100_B9RRU5 NADH-plastoquinone oxidoreductase, putative n=1 Tax=Ricinus communis RepID=B9RRU5_RICCO	1e-129	99.53	AT5G11770.1 | Symbols: | NADH-ubiquinone oxidoreductase 20 kDa subunit, mitochondrial | chr5:3791148-3792929 REVERSE LENGTH=218	2e-123	99.53	GO:0006120 GO:0006486 GO:0006511 GO:0009853 GO:0051788 GO:0055114 GO:0080129	mitochondrial electron transport, NADH to ubiquinone; "protein glycosylation"; "ubiquitin-dependent protein catabolic process"; "photorespiration"; "response to misfolded protein"; "oxidation-reduction process"; "proteasome core complex assembly"	GO:0008137 GO:0008270 GO:0016651 GO:0048038 GO:0051539	NADH dehydrogenase (ubiquinone) activity; "zinc ion binding"; "oxidoreductase activity, acting on NAD(P)H"; "quinone binding"; "4 iron, 4 sulfur cluster binding"	GO:0005739 GO:0005747	mitochondrion; "mitochondrial respiratory chain complex I"	PF01058	NADH ubiquinone oxidoreductase, 20 Kd subunit	PTHR11995	NADH DEHYDROGENASE	KOG1687	NADH-ubiquinone_oxidoreductase,_NUFS7/PSST/20_kDa_subunit	NA	NA	NA	NA
GLYMA06G05510	chr6	-	3931186	3932654	protein_coding	gma-miR4409,gma-miR396b-3p,gma-miR5761a,gma-miR5761b,gma-miR4416c,gma-miR4416b,gma-miR394b-3p,gma-miR482a-5p	0.0158159	141	UniRef100_I1K8D4 Uncharacterized protein n=1 Tax=Glycine max RepID=I1K8D4_SOYBN	2e-95	99.29	UniRef100_Q8L9S3 Glutaredoxin-C6 n=1 Tax=Arabidopsis thaliana RepID=GRXC6_ARATH	2e-50	90.78	AT4G33040.1 | Symbols: | Thioredoxin superfamily protein | chr4:15940779-15941213 REVERSE LENGTH=144	5e-53	90.78	GO:0045454 GO:0048653	cell redox homeostasis; "anther development"	GO:0009055 GO:0015035	electron carrier activity; "protein disulfide oxidoreductase activity"	GO:0005737	cytoplasm	PF00462	Glutaredoxin	PTHR10168 PTHR10168:SF47	GLUTAREDOXIN; "GLUTAREDOXIN"	KOG1752	Glutaredoxin_and_related_proteins	NA	NA	NA	NA
GLYMA06G06420	chr6	+	4588171	4594786	protein_coding	gma-miR4344,gma-miR319k,gma-miR319l,gma-miR319m,gma-miR319g,gma-miR319h,gma-miR319i,gma-miR319j,gma-miR319f,gma-miR2118b-5p,gma-miR319e,gma-miR408b-5p,gma-miR2118a-5p,gma-miR319b,gma-miR319a,gma-miR4393b	0.0335605	346	UniRef100_UPI00018C6F49 UPI00018C6F49 related cluster n=1 Tax=unknown RepID=UPI00018C6F49	0	99.71	UniRef100_B9RNU7 Protein phosphatase 2c, putative n=1 Tax=Ricinus communis RepID=B9RNU7_RICCO	0	99.71	AT4G31860.1 | Symbols: | Protein phosphatase 2C family protein | chr4:15406685-15408589 REVERSE LENGTH=357	0	99.42	GO:0006470 GO:0006499 GO:0009610 GO:0016036 GO:0019375 GO:0042631	protein dephosphorylation; "N-terminal protein myristoylation"; "response to symbiotic fungus"; "cellular response to phosphate starvation"; "galactolipid biosynthetic process"; "cellular response to water deprivation"	GO:0003824 GO:0004722	catalytic activity; "protein serine/threonine phosphatase activity"	GO:0005634 GO:0005886 GO:0008287	nucleus; "plasma membrane"; "protein serine/threonine phosphatase complex"	PF00481	Protein phosphatase 2C	PTHR13832 PTHR13832:SF140	PROTEIN PHOSPHATASE 2C; "SUBFAMILY NOT NAMED"	KOG0697 KOG0698	Protein_phosphatase_1B_(formerly_2C) Serine/threonine_protein_phosphatase	3.1.3.16	Serine/threonine_specific_protein_phosphatase.	K01090	protein_phosphatase_[EC:3.1.3.16]
GLYMA06G08630	chr6	+	6304919	6310015	protein_coding	gma-miR167j,gma-miR167g,gma-miR167f,gma-miR167e,gma-miR167d,gma-miR167c,gma-miR167b,gma-miR167a	0.0158159	478	UniRef100_I1K993 Uncharacterized protein n=1 Tax=Glycine max RepID=I1K993_SOYBN	0	99.79	UniRef100_Q6EQH5 Membrane protein-like n=1 Tax=Oryza sativa Japonica Group RepID=Q6EQH5_ORYSJ	0	89.12	AT2G25737.1 | Symbols: | Sulfite exporter TauE/SafE family protein | chr2:10977174-10979677 FORWARD LENGTH=476	0	98.95	NA	NA	NA	NA	GO:0009507 GO:0016021	chloroplast; "integral to membrane"	PF01925	Sulfite exporter TauE/SafE	PTHR14255	ATP-DEPENDENT PROTEASE (CEREBLON)	NA	NA	NA	NA	NA	NA
GLYMA06G09220	chr6	+	6783041	6788516	protein_coding	gma-miR2111c,gma-miR1510a-5p,gma-miR2111b,gma-miR2111e,gma-miR2111f	0.0273305	620	UniRef100_I1K9G4 Malic enzyme n=1 Tax=Glycine max RepID=I1K9G4_SOYBN	0	95	UniRef100_I1K9G4 Malic enzyme n=1 Tax=Glycine max RepID=I1K9G4_SOYBN	0	95	AT5G25880.1 | Symbols: ATNADP-ME3, NADP-ME3 | NADP-malic enzyme 3 | chr5:9024549-9028260 FORWARD LENGTH=588	0	92.9	GO:0006094 GO:0006108 GO:0006499 GO:0007010 GO:0009827 GO:0009860 GO:0010498 GO:0051260 GO:0055114	gluconeogenesis; "malate metabolic process"; "N-terminal protein myristoylation"; "cytoskeleton organization"; "plant-type cell wall modification"; "pollen tube growth"; "proteasomal protein catabolic process"; "protein homooligomerization"; "oxidation-reduction process"	GO:0000166 GO:0004470 GO:0004473 GO:0016491 GO:0016616 GO:0016619 GO:0016652 GO:0046872 GO:0051287	nucleotide binding; "malic enzyme activity"; "malate dehydrogenase (oxaloacetate-decarboxylating) (NADP+) activity"; "oxidoreductase activity"; "oxidoreductase activity, acting on the CH-OH group of donors, NAD or NADP as acceptor"; "malate dehydrogenase (oxaloacetate-decarboxylating) activity"; "oxidoreductase activity, acting on NAD(P)H, NAD(P) as acceptor"; "metal ion binding"; "NAD binding"	GO:0005829 GO:0009507	cytosol; "chloroplast"	PF00390 PF03949	Malic enzyme, N-terminal domain; "Malic enzyme, NAD binding domain"	PTHR23406 PTHR23406:SF2	MALIC ENZYME-RELATED; "MALIC ENZYME"	KOG1257	NADP+-dependent_malic_enzyme	1.1.1.40	Malate_dehydrogenase_(oxaloacetate_decarboxylating)_(NADP+)	K00029	malate_dehydrogenase_(oxaloacetate-decarboxylating)(NADP+)_[EC:1.1.1.40]
GLYMA06G10190	chr6	-	7679802	7683830	protein_coding	gma-miR319e,gma-miR319b,gma-miR319a,gma-miR319k,gma-miR319l,gma-miR319m,gma-miR319g,gma-miR319h,gma-miR319i,gma-miR319j	0.0149304	445	UniRef100_I1K9R7 Uncharacterized protein n=1 Tax=Glycine max RepID=I1K9R7_SOYBN	0	99.78	UniRef100_G7J4L2 Omega-hydroxypalmitate O-feruloyl transferase n=1 Tax=Medicago truncatula RepID=G7J4L2_MEDTR	0	98.2	AT4G24510.1 | Symbols: CER2, VC2, VC-2 | HXXXD-type acyl-transferase family protein | chr4:12660929-12662537 FORWARD LENGTH=421	9e-98	95.96	GO:0000038 GO:0010025 GO:0019344 GO:0042335 GO:0042546 GO:0042761	very long-chain fatty acid metabolic process; "wax biosynthetic process"; "cysteine biosynthetic process"; "cuticle development"; "cell wall biogenesis"; "very long-chain fatty acid biosynthetic process"	GO:0016740 GO:0016747	transferase activity; "transferase activity, transferring acyl groups other than amino-acyl groups"	GO:0005634 GO:0005783	nucleus; "endoplasmic reticulum"	PF02458	Transferase family	NA	NA	NA	NA	NA	NA	NA	NA
GLYMA06G10470	chr6	+	7944713	7946845	protein_coding	gma-miR319k,gma-miR319l,gma-miR319m,gma-miR319g,gma-miR319h,gma-miR319i,gma-miR319j,gma-miR319f,gma-miR319e,gma-miR319b,gma-miR319a,gma-miR5770b,gma-miR5770a	0.000596686	335	UniRef100_I1K9U4 Uncharacterized protein n=1 Tax=Glycine max RepID=I1K9U4_SOYBN	0	99.7	UniRef100_F0V437 Basic helix loop helix 1 n=1 Tax=Medicago truncatula RepID=F0V437_MEDTR	4e-144	98.51	AT1G72210.1 | Symbols: | basic helix-loop-helix (bHLH) DNA-binding superfamily protein | chr1:27180066-27182268 FORWARD LENGTH=320	8e-94	98.51	NA	NA	GO:0003677 GO:0003700	DNA binding; "sequence-specific DNA binding transcription factor activity"	GO:0005634	nucleus	PF00010	Helix-loop-helix DNA-binding domain	PTHR11534 PTHR11534:SF7	MYOGENIC FACTOR; "MYOGENIC FACTOR MYF-5"	NA	NA	NA	NA	NA	NA
GLYMA06G11260	chr6	+	8629814	8633059	protein_coding	gma-miR393h,gma-miR393j,gma-miR393i,gma-miR5037c,gma-miR393k	0.0273305	269	UniRef100_I1KA29 Uncharacterized protein n=1 Tax=Glycine max RepID=I1KA29_SOYBN	0	99.63	UniRef100_B9RJD2 Chaperone protein DNAj, putative n=1 Tax=Ricinus communis RepID=B9RJD2_RICCO	1e-119	92.57	AT1G77930.2 | Symbols: | Chaperone DnaJ-domain superfamily protein | chr1:29301184-29302467 FORWARD LENGTH=271	1e-128	96.65	GO:0006457	protein folding	GO:0031072	heat shock protein binding	NA	NA	PF00226	DnaJ domain	NA	NA	KOG0715	Molecular_chaperone_(DnaJ_superfamily)	NA	NA	NA	NA
GLYMA06G11310	chr6	-	8666779	8670480	protein_coding	gma-miR390f,gma-miR390g,gma-miR390a-5p,gma-miR390b-5p,gma-miR390d,gma-miR4393a	0.0132108	304	UniRef100_I1KA34 GrpE protein homolog n=2 Tax=Glycine max RepID=I1KA34_SOYBN	0	99.67	UniRef100_I1KA34 GrpE protein homolog n=2 Tax=Glycine max RepID=I1KA34_SOYBN	0	99.67	AT1G36390.2 | Symbols: | Co-chaperone GrpE family protein | chr1:13701811-13703524 REVERSE LENGTH=279	1e-70	82.89	GO:0006457 GO:0009793 GO:0010027 GO:0010228 GO:0016226 GO:0048481	protein folding; "embryo development ending in seed dormancy"; "thylakoid membrane organization"; "vegetative to reproductive phase transition of meristem"; "iron-sulfur cluster assembly"; "ovule development"	GO:0000774 GO:0005507 GO:0042803 GO:0051087	adenyl-nucleotide exchange factor activity; "copper ion binding"; "protein homodimerization activity"; "chaperone binding"	GO:0009507 GO:0009570	chloroplast; "chloroplast stroma"	PF01025	GrpE	PTHR21237 PTHR21237:SF4	GRPE PROTEIN; "GRPE PROTEIN (HEAT SHOCK PROTEIN) (CGE1)"	NA	NA	NA	NA	NA	NA
GLYMA06G11710	chr6	+	9012066	9014082	protein_coding	gma-miR396e,gma-miR396i-5p,gma-miR396a-5p,gma-miR396b-5p,gma-miR396c	0.0273305	213	UniRef100_I1KA82 Uncharacterized protein n=1 Tax=Glycine max RepID=I1KA82_SOYBN	4e-155	99.53	UniRef100_B7FMU8 Transmembrane emp24 domain-containing protein n=1 Tax=Medicago truncatula RepID=B7FMU8_MEDTR	3e-111	99.53	AT1G09580.1 | Symbols: | emp24/gp25L/p24 family/GOLD family protein | chr1:3104657-3106092 FORWARD LENGTH=217	8e-94	99.53	GO:0006810 GO:0006886	transport; "intracellular protein transport"	GO:0008320	protein transmembrane transporter activity	GO:0016020 GO:0016021	membrane; "integral to membrane"	PF01105	emp24/gp25L/p24 family/GOLD	PTHR22811 PTHR22811:SF5	COPII-COATED VESICLE MEMBRANE PROTEIN; "EMP24/GP25L-RELATED"	KOG1691	emp24/gp25L/p24_family_of_membrane_trafficking_proteins	NA	NA	NA	NA
GLYMA06G11940	chr6	-	9214300	9216605	protein_coding	gma-miR390f,gma-miR390g,gma-miR390a-5p,gma-miR5761a,gma-miR5761b,gma-miR390b-5p,gma-miR390d	0.00637053	265	UniRef100_I1KAA3 Uncharacterized protein n=1 Tax=Glycine max RepID=I1KAA3_SOYBN	6e-178	92.45	UniRef100_G7K3P1 40S ribosomal protein S3a-like protein n=1 Tax=Medicago truncatula RepID=G7K3P1_MEDTR	2e-161	91.32	AT4G34670.1 | Symbols: | Ribosomal protein S3Ae | chr4:16548724-16550222 FORWARD LENGTH=262	6e-148	91.32	GO:0001510 GO:0006412	RNA methylation; "translation"	GO:0003735	structural constituent of ribosome	GO:0005618 GO:0005622 GO:0005730 GO:0005737 GO:0005829 GO:0005840 GO:0005886 GO:0009506 GO:0016020 GO:0022626 GO:0022627	cell wall; "intracellular"; "nucleolus"; "cytoplasm"; "cytosol"; "ribosome"; "plasma membrane"; "plasmodesma"; "membrane"; "cytosolic ribosome"; "cytosolic small ribosomal subunit"	PF01015	Ribosomal S3Ae family	PTHR11830	40S RIBOSOMAL PROTEIN S3A	KOG1628	40S_ribosomal_protein_S3A	NA	NA	K02984	small_subunit_ribosomal_protein_S3Ae
GLYMA06G13090	chr6	-	10228530	10230877	protein_coding	gma-miR319f,gma-miR319e,gma-miR319b,gma-miR319a,gma-miR319k,gma-miR319l,gma-miR319m,gma-miR319g,gma-miR319h,gma-miR319i,gma-miR319j	0.00227307	365	UniRef100_I1KAM9 Uncharacterized protein n=1 Tax=Glycine max RepID=I1KAM9_SOYBN	0	99.73	UniRef100_B3U399 WRKY transcription factor WRKY109669 n=1 Tax=Medicago truncatula RepID=B3U399_MEDTR	2e-133	98.9	AT5G24110.1 | Symbols: WRKY30, ATWRKY30 | WRKY DNA-binding protein 30 | chr5:8153416-8154633 REVERSE LENGTH=303	2e-49	54.52	GO:0006355 GO:0009751 GO:0010193 GO:0042542	regulation of transcription, DNA-dependent; "response to salicylic acid stimulus"; "response to ozone"; "response to hydrogen peroxide"	GO:0003700 GO:0005515 GO:0043565	sequence-specific DNA binding transcription factor activity; "protein binding"; "sequence-specific DNA binding"	GO:0005634 GO:0005737	nucleus; "cytoplasm"	PF03106	WRKY DNA -binding domain	NA	NA	NA	NA	NA	NA	NA	NA
GLYMA06G13860	chr6	-	10959496	10962051	protein_coding	gma-miR396e,gma-miR396i-5p,gma-miR396a-5p,gma-miR396b-5p,gma-miR396c	0.0273305	256	UniRef100_I1KAY3 Uncharacterized protein n=1 Tax=Glycine max RepID=I1KAY3_SOYBN	0	99.61	UniRef100_G7J870 6-phosphogluconolactonase n=1 Tax=Medicago truncatula RepID=G7J870_MEDTR	5e-149	96.09	AT5G24400.1 | Symbols: EMB2024, PGL3 | NagB/RpiA/CoA transferase-like superfamily protein | chr5:8330532-8331784 REVERSE LENGTH=325	2e-118	98.83	GO:0002229 GO:0005975 GO:0006098 GO:0009793 GO:0042742 GO:0071461	defense response to oomycetes; "carbohydrate metabolic process"; "pentose-phosphate shunt"; "embryo development ending in seed dormancy"; "defense response to bacterium"; "cellular response to redox state"	GO:0003824 GO:0017057	catalytic activity; "6-phosphogluconolactonase activity"	GO:0005777 GO:0009507 GO:0009570	peroxisome; "chloroplast"; "chloroplast stroma"	PF01182	Glucosamine-6-phosphate isomerases/6-phosphogluconolactonase	PTHR11054	6-PHOSPHOGLUCONOLACTONASE	KOG3147	6-phosphogluconolactonase_-_like_protein	3.1.1.31	6-phosphogluconolactonase	K01057	6-phosphogluconolactonase_[EC:3.1.1.31]
GLYMA06G15940	chr6	-	12518453	12522784	protein_coding	gma-miR2111c,gma-miR2111b,gma-miR482c-5p,gma-miR2111e,gma-miR4995,gma-miR2118b-5p,gma-miR2111f,gma-miR2118a-5p,gma-miR4340	0.00837053	478	UniRef100_I1KBJ8 Uncharacterized protein n=1 Tax=Glycine max RepID=I1KBJ8_SOYBN	0	99.79	UniRef100_G7JBL3 Germin-like protein n=1 Tax=Medicago truncatula RepID=G7JBL3_MEDTR	0	98.74	AT4G33440.1 | Symbols: | Pectin lyase-like superfamily protein | chr4:16092020-16094732 FORWARD LENGTH=475	0	94.98	GO:0005975	carbohydrate metabolic process	GO:0004650	polygalacturonase activity	NA	NA	PF00295	Glycosyl hydrolases family 28	NA	NA	NA	NA	NA	NA	NA	NA
GLYMA06G17140	chr6	-	13458362	13463329	protein_coding	gma-miR398c,gma-miR398b,gma-miR156o,gma-miR398a,gma-miR156k,gma-miR5766,gma-miR394b-3p	0.0295116	417	UniRef100_UPI000233A5E8 UPI000233A5E8 related cluster n=1 Tax=unknown RepID=UPI000233A5E8	0	99.76	UniRef100_E6NU04 JHL07K02.4 protein n=1 Tax=Jatropha curcas RepID=E6NU04_9ROSI	0	99.76	AT5G61840.1 | Symbols: GUT1 | Exostosin family protein | chr5:24839365-24841703 REVERSE LENGTH=415	0	98.08	GO:0009834 GO:0010417	secondary cell wall biogenesis; "glucuronoxylan biosynthetic process"	GO:0003824 GO:0080116	catalytic activity; "glucuronoxylan glucuronosyltransferase activity"	GO:0005768 GO:0005794 GO:0005802 GO:0016020	endosome; "Golgi apparatus"; "trans-Golgi network"; "membrane"	PF03016	Exostosin family	PTHR11062 PTHR11062:SF24	EXOSTOSIN (HEPARAN SULFATE GLYCOSYLTRANSFERASE)-RELATED; ""	KOG1021	Acetylglucosaminyltransferase_EXT1/exostosin_1	NA	NA	NA	NA
GLYMA06G18700	chr6	-	14973341	14980130	protein_coding	gma-miR172j,gma-miR172i-5p,gma-miR171i-3p,gma-miR4340,gma-miR172h-5p,gma-miR171c-3p,gma-miR171q,gma-miR171o	0.00306466	449	UniRef100_I1KCB2 Uncharacterized protein n=1 Tax=Glycine max RepID=I1KCB2_SOYBN	0	99.78	UniRef100_G7J4A8 Thyroid receptor-interacting protein n=1 Tax=Medicago truncatula RepID=G7J4A8_MEDTR	0	98.66	AT4G24710.1 | Symbols: | P-loop containing nucleoside triphosphate hydrolases superfamily protein | chr4:12745752-12748995 REVERSE LENGTH=475	0	94.21	NA	NA	GO:0000166 GO:0005524 GO:0016887 GO:0017111	nucleotide binding; "ATP binding"; "ATPase activity"; "nucleoside-triphosphatase activity"	GO:0005886	plasma membrane	PF00004	ATPase family associated with various cellular activities (AAA)	PTHR23077 PTHR23077:SF10	AAA-FAMILY ATPASE; "THYROID HORMONE RECEPTOR INTERACTOR 13"	KOG0744	AAA+-type_ATPase	NA	NA	NA	NA
GLYMA06G19820	chr6	+	16161920	16168037	protein_coding	gma-miR167j,gma-miR167g,gma-miR167f,gma-miR167e,gma-miR167d,gma-miR167c,gma-miR167b,gma-miR167a	0.0455972	504	UniRef100_B0M1A6 Betaine aldehyde dehydrogenase n=1 Tax=Glycine max RepID=B0M1A6_SOYBN	0	99.8	UniRef100_B0M1A6 Betaine aldehyde dehydrogenase n=1 Tax=Glycine max RepID=B0M1A6_SOYBN	0	99.8	AT1G74920.1 | Symbols: ALDH10A8 | aldehyde dehydrogenase 10A8 | chr1:28139175-28142573 REVERSE LENGTH=501	0	99.4	GO:0008152 GO:0009414 GO:0009651 GO:0055114	metabolic process; "response to water deprivation"; "response to salt stress"; "oxidation-reduction process"	GO:0004028 GO:0016491	3-chloroallyl aldehyde dehydrogenase activity; "oxidoreductase activity"	GO:0005618 GO:0005829 GO:0009507 GO:0009516	cell wall; "cytosol"; "chloroplast"; "leucoplast"	PF00171	Aldehyde dehydrogenase family	PTHR11699 PTHR11699:SF45	ALDEHYDE DEHYDROGENASE-RELATED; "gb def: succinic-semialdehyde dehydrogenase, putative [deinococcus radiodurans]"	KOG2450	Aldehyde_dehydrogenase	1.2.1.8	Betaine-aldehyde_dehydrogenase.	K00130	betaine-aldehyde_dehydrogenase_[EC:1.2.1.8]
GLYMA06G20530	chr6	-	16936470	16937532	protein_coding	gma-miR482c-5p,gma-miR5761a,gma-miR5761b,gma-miR4416c,gma-miR394b-3p	0.0273305	228	UniRef100_I1KCR5 Uncharacterized protein n=1 Tax=Glycine max RepID=I1KCR5_SOYBN	1e-165	99.56	UniRef100_B9R981 Enzyme inhibitor, putative n=1 Tax=Ricinus communis RepID=B9R981_RICCO	1e-45	99.56	AT3G47670.1 | Symbols: | Plant invertase/pectin methylesterase inhibitor superfamily protein | chr3:17575019-17575849 REVERSE LENGTH=276	7e-35	97.81	NA	NA	GO:0004857 GO:0030599 GO:0046910	enzyme inhibitor activity; "pectinesterase activity"; "pectinesterase inhibitor activity"	GO:0005794 GO:0009507	Golgi apparatus; "chloroplast"	PF04043	Plant invertase/pectin methylesterase inhibitor	NA	NA	NA	NA	NA	NA	NA	NA
GLYMA06G20730	chr6	+	17118545	17121133	protein_coding	gma-miR319k,gma-miR319l,gma-miR319m,gma-miR319g,gma-miR319h,gma-miR319i,gma-miR319j,gma-miR396d,gma-miR319d,gma-miR319f,gma-miR319e,gma-miR319b,gma-miR319a,gma-miR4393a	0.0435542	236	UniRef100_Q9FQE6 Glutathione S-transferase GST 12 n=1 Tax=Glycine max RepID=Q9FQE6_SOYBN	9e-172	99.58	UniRef100_Q9FQE6 Glutathione S-transferase GST 12 n=1 Tax=Glycine max RepID=Q9FQE6_SOYBN	9e-172	99.58	AT5G62480.1 | Symbols: ATGSTU9, GST14, GST14B, GSTU9 | glutathione S-transferase tau 9 | chr5:25088775-25089566 REVERSE LENGTH=240	3e-82	95.34	GO:0009407 GO:0010583	toxin catabolic process; "response to cyclopentenone"	GO:0004364	glutathione transferase activity	GO:0005634 GO:0005737	nucleus; "cytoplasm"	PF02798	Glutathione S-transferase, N-terminal domain	PTHR11260 PTHR11260:SF16	GLUTATHIONE S-TRANSFERASE, GST, SUPERFAMILY, GST DOMAIN CONTAINING; "GLUTATHIONE S-TRANSFERASE THETA"	KOG0406	Glutathione_S-transferase	NA	NA	NA	NA
GLYMA06G30850	chr6	-	30257041	30262473	protein_coding	gma-miR319d,gma-miR319e,gma-miR319b,gma-miR319a,gma-miR319k,gma-miR319l,gma-miR319m,gma-miR319g,gma-miR319h,gma-miR319i,gma-miR319j	0.000336275	992	UniRef100_UPI0002339FA6 UPI0002339FA6 related cluster n=1 Tax=unknown RepID=UPI0002339FA6	0	97.88	UniRef100_G7LFG6 Cellulose synthase n=1 Tax=Medicago truncatula RepID=G7LFG6_MEDTR	0	97.88	AT5G17420.1 | Symbols: IRX3, CESA7, ATCESA7, MUR10 | Cellulose synthase family protein | chr5:5736859-5741407 REVERSE LENGTH=1026	0	97.88	GO:0009832 GO:0009834 GO:0010089 GO:0010228 GO:0010400 GO:0010413 GO:0016926 GO:0030244 GO:0042546 GO:0044036 GO:0045492 GO:0050665	plant-type cell wall biogenesis; "secondary cell wall biogenesis"; "xylem development"; "vegetative to reproductive phase transition of meristem"; "rhamnogalacturonan I side chain metabolic process"; "glucuronoxylan metabolic process"; "protein desumoylation"; "cellulose biosynthetic process"; "cell wall biogenesis"; "cell wall macromolecule metabolic process"; "xylan biosynthetic process"; "hydr…	GO:0008270 GO:0016759 GO:0016760	zinc ion binding; "cellulose synthase activity"; "cellulose synthase (UDP-forming) activity"	GO:0005886 GO:0009507 GO:0016020	plasma membrane; "chloroplast"; "membrane"	PF03552	Cellulose synthase	PTHR13301 PTHR13301:SF24	X-BOX TRANSCRIPTION FACTOR-RELATED; ""	NA	NA	NA	NA	NA	NA
GLYMA06G33880	chr6	-	35078226	35090836	protein_coding	gma-miR390f,gma-miR390g,gma-miR390a-5p,gma-miR394a-3p,gma-miR390b-5p,gma-miR390d,gma-miR5776	0.0295116	339	UniRef100_I1KDM0 Uncharacterized protein n=1 Tax=Glycine max RepID=I1KDM0_SOYBN	0	99.71	UniRef100_Q8L7M1 Probable beta-1,3-galactosyltransferase 14 n=1 Tax=Arabidopsis thaliana RepID=B3GTE_ARATH	3e-179	98.82	AT1G53290.1 | Symbols: | Galactosyltransferase family protein | chr1:19871353-19873251 FORWARD LENGTH=345	0	98.82	GO:0006486	protein glycosylation	GO:0008378 GO:0016757 GO:0016758	galactosyltransferase activity; "transferase activity, transferring glycosyl groups"; "transferase activity, transferring hexosyl groups"	GO:0005794 GO:0016020	Golgi apparatus; "membrane"	PF01762	Galactosyltransferase	PTHR11214 PTHR11214:SF4	BETA-1,3-N-ACETYLGLUCOSAMINYLTRANSFERASE; "BETA-1,3-N-ACETYLGLUCOSAMINYLTRANSFERASE-RELATED"	KOG2288	Galactosyltransferases	NA	NA	NA	NA
GLYMA06G36140	chr6	+	38214257	38215907	protein_coding	gma-miR390f,gma-miR396d,gma-miR156c,gma-miR390g,gma-miR156o,gma-miR390a-5p,gma-miR390b-5p,gma-miR390e,gma-miR156k,gma-miR390d	0.00438262	186	UniRef100_UPI000233A42D UPI000233A42D related cluster n=1 Tax=unknown RepID=UPI000233A42D	1e-129	99.46	UniRef100_B9T4B7 Squamosa promoter-binding protein, putative n=1 Tax=Ricinus communis RepID=B9T4B7_RICCO	2e-54	94.09	AT1G53160.1 | Symbols: SPL4 | squamosa promoter binding protein-like 4 | chr1:19806478-19807080 FORWARD LENGTH=174	3e-40	72.58	GO:0006355 GO:0010321	regulation of transcription, DNA-dependent; "regulation of vegetative phase change"	GO:0003677 GO:0003700	DNA binding; "sequence-specific DNA binding transcription factor activity"	GO:0005634	nucleus	PF03110	SBP domain	NA	NA	NA	NA	NA	NA	NA	NA
GLYMA06G37250	chr6	+	39702515	39706810	protein_coding	gma-miR396e,gma-miR396i-5p,gma-miR396h,gma-miR396a-5p,gma-miR396b-5p,gma-miR396c	0.0132108	81	UniRef100_I1KDW4 Uncharacterized protein n=1 Tax=Glycine max RepID=I1KDW4_SOYBN	5e-51	98.77	UniRef100_B9T0E6 Cytochrome c oxidase copper chaperone, putative n=1 Tax=Ricinus communis RepID=B9T0E6_RICCO	1e-35	98.77	AT3G15352.1 | Symbols: ATCOX17, COX17 | cytochrome c oxidase 17 | chr3:5180266-5180490 FORWARD LENGTH=74	2e-30	65.43	GO:0006626 GO:0006825 GO:0009617 GO:0046688	protein targeting to mitochondrion; "copper ion transport"; "response to bacterium"; "response to copper ion"	GO:0005507 GO:0016531	copper ion binding; "copper chaperone activity"	GO:0009507	chloroplast	PF05051	Cytochrome C oxidase copper chaperone (COX17)	PTHR16719	CYTOCHROME C OXIDASE COPPER CHAPERONE	KOG3496	Cytochrome_c_oxidase_assembly_protein/Cu2+_chaperone_COX17	NA	NA	K02260	cytochrome_c_oxidase_subunit_XVII_assembly_protein
GLYMA06G42170	chr6	-	45393511	45395749	protein_coding	gma-miR166i-5p,gma-miR319k,gma-miR319l,gma-miR319m,gma-miR319g,gma-miR319h,gma-miR319i,gma-miR4394,gma-miR319j,gma-miR319d,gma-miR319f,gma-miR319e,gma-miR319b,gma-miR319a,gma-miR5786	0.0144477	597	UniRef100_I1KEH4 Uncharacterized protein n=1 Tax=Glycine max RepID=I1KEH4_SOYBN	0	99.83	UniRef100_A2Q4Q3 Polyphenol oxidase n=1 Tax=Medicago truncatula RepID=A2Q4Q3_MEDTR	0	94.81	NA	NA	NA	NA	NA	NA	NA	NA	NA	PF12142 PF12143 PF00264	Polyphenol oxidase middle domain; "Protein of unknown function (DUF B2219)"; "Common central domain of tyrosinase"	PTHR11474 PTHR11474:SF5	TYROSINASE; "5,6-DIHYDROXYINDOLE-2-CARBOXYLIC ACID OXIDASE"	NA	NA	NA	NA	NA	NA
GLYMA06G43850	chr6	-	46859842	46865668	protein_coding	gma-miR4376a-3p,gma-miR482a-3p,gma-miR319n,gma-miR482d-3p,gma-miR482b-3p	0.0273305	1085	UniRef100_I1KEV5 Uncharacterized protein n=1 Tax=Glycine max RepID=I1KEV5_SOYBN	0	99.91	UniRef100_G7JCP8 Tir-nbs-lrr resistance protein n=1 Tax=Medicago truncatula RepID=G7JCP8_MEDTR	0	97.14	AT5G17680.1 | Symbols: | disease resistance protein (TIR-NBS-LRR class), putative | chr5:5822999-5827153 FORWARD LENGTH=1294	5e-167	76.77	GO:0006952 GO:0007165	defense response; "signal transduction"	GO:0043531	ADP binding	GO:0005622	intracellular	PF01582 PF07725 PF00560 PF00931	TIR domain; "Leucine Rich Repeat"; "Leucine Rich Repeat"; "NB-ARC domain"	PTHR11017 PTHR11017:SF20	LEUCINE RICH REPEAT PROTEIN; "DISEASE RESISTANCE PROTEIN"	KOG4658	Apoptotic_ATPase	NA	NA	NA	NA
GLYMA06G44970	chr6	+	47769262	47772141	protein_coding	gma-miR167j,gma-miR167g,gma-miR167f,gma-miR167e,gma-miR167d,gma-miR167c,gma-miR167b,gma-miR167a	0.00306466	363	UniRef100_I1KF33 Uncharacterized protein n=1 Tax=Glycine max RepID=I1KF33_SOYBN	0	99.72	UniRef100_G7JXK4 GDSL esterase/lipase n=1 Tax=Medicago truncatula RepID=G7JXK4_MEDTR	0	99.72	AT1G75900.1 | Symbols: | GDSL-like Lipase/Acylhydrolase superfamily protein | chr1:28499179-28500943 FORWARD LENGTH=364	1e-126	94.21	GO:0006629 GO:0019761 GO:0019953	lipid metabolic process; "glucosinolate biosynthetic process"; "sexual reproduction"	GO:0004091 GO:0016298 GO:0016746 GO:0016788	carboxylesterase activity; "lipase activity"; "transferase activity, transferring acyl groups"; "hydrolase activity, acting on ester bonds"	GO:0005576	extracellular region	PF00657	GDSL-like Lipase/Acylhydrolase	PTHR22835 PTHR22835:SF39	ZINC FINGER FYVE DOMAIN CONTAINING PROTEIN; "LATERAL SIGNALING TARGET PROTEIN 2"	NA	NA	NA	NA	NA	NA
GLYMA06G46230	chr6	+	48894468	48900121	protein_coding	gma-miR4409,gma-miR319k,gma-miR319m,gma-miR319h,gma-miR319j	0.0273305	408	UniRef100_I1LRQ0 Uncharacterized protein n=1 Tax=Glycine max RepID=I1LRQ0_SOYBN	0	99.75	UniRef100_D7KEC0 Galactosyltransferase family protein n=1 Tax=Arabidopsis lyrata subsp. lyrata RepID=D7KEC0_ARALL	0	99.75	AT1G05170.2 | Symbols: | Galactosyltransferase family protein | chr1:1491460-1493931 REVERSE LENGTH=407	0	99.75	GO:0006486	protein glycosylation	GO:0008378 GO:0016757 GO:0016758	galactosyltransferase activity; "transferase activity, transferring glycosyl groups"; "transferase activity, transferring hexosyl groups"	GO:0005794 GO:0016020	Golgi apparatus; "membrane"	PF01762	Galactosyltransferase	PTHR11214 PTHR11214:SF5	BETA-1,3-N-ACETYLGLUCOSAMINYLTRANSFERASE; "gb def: b0024.3.p [caenorhabditis elegans]"	KOG2288	Galactosyltransferases	NA	NA	NA	NA
GLYMA07G00260	chr7	-	83133	85163	protein_coding	gma-miR2111a,gma-miR319k,gma-miR319m,gma-miR482a-5p,gma-miR319h,gma-miR319i,gma-miR319j	0.0295116	425	UniRef100_I1KG16 Uncharacterized protein n=1 Tax=Glycine max RepID=I1KG16_SOYBN	0	99.76	UniRef100_G7J2I5 Vinorine synthase n=1 Tax=Medicago truncatula RepID=G7J2I5_MEDTR	0	97.88	AT1G24430.1 | Symbols: | HXXXD-type acyl-transferase family protein | chr1:8658190-8659497 REVERSE LENGTH=435	2e-125	98.59	GO:0006499	N-terminal protein myristoylation	GO:0016740 GO:0016747	transferase activity; "transferase activity, transferring acyl groups other than amino-acyl groups"	GO:0005737	cytoplasm	PF02458	Transferase family	NA	NA	NA	NA	NA	NA	NA	NA
GLYMA07G02260	chr7	+	1559732	1562075	protein_coding	gma-miR4996,gma-miR167j,gma-miR167g,gma-miR167f,gma-miR167e,gma-miR167d,gma-miR167c,gma-miR167b,gma-miR167a	0.00147076	314	UniRef100_I1KGN9 Uncharacterized protein n=1 Tax=Glycine max RepID=I1KGN9_SOYBN	0	99.68	UniRef100_G7JJF7 Glyoxylate reductase n=1 Tax=Medicago truncatula RepID=G7JJF7_MEDTR	0	99.68	AT1G79870.1 | Symbols: | D-isomer specific 2-hydroxyacid dehydrogenase family protein | chr1:30044794-30045851 FORWARD LENGTH=313	7e-163	99.68	GO:0009854	oxidative photosynthetic carbon pathway	GO:0016491 GO:0016618 GO:0030267	oxidoreductase activity; "hydroxypyruvate reductase activity"; "glyoxylate reductase (NADP) activity"	GO:0005737 GO:0005829	cytoplasm; "cytosol"	PF02826 PF00389	D-isomer specific 2-hydroxyacid dehydrogenase, NAD binding domain; "D-isomer specific 2-hydroxyacid dehydrogenase, catalytic domain"	PTHR10996 PTHR10996:SF15	2-HYDROXYACID DEHYDROGENASE; "2-HYDROXYACID DEHYDROGENASE-RELATED"	KOG0069	Glyoxylate/hydroxypyruvate_reductase_(D-isomer-specific_2-hydroxy_acid_dehydrogenase_superfamily)	NA	NA	NA	NA
GLYMA07G02930	chr7	+	2001201	2002747	protein_coding	gma-miR5038b,gma-miR5038a,gma-miR167j,gma-miR167g,gma-miR171j-5p,gma-miR167f,gma-miR167e,gma-miR167d,gma-miR167c,gma-miR167b,gma-miR319n,gma-miR167a,gma-miR482a-5p	0.00250931	195	UniRef100_C6T5S0 Uncharacterized protein n=1 Tax=Glycine max RepID=C6T5S0_SOYBN	2e-143	99.49	UniRef100_B0LL84 Ethylene response factor n=1 Tax=Medicago truncatula RepID=B0LL84_MEDTR	3e-96	99.49	AT5G25190.1 | Symbols: | Integrase-type DNA-binding superfamily protein | chr5:8707007-8707655 REVERSE LENGTH=181	3e-72	99.49	GO:0006355 GO:0009740 GO:0009873 GO:0010162	regulation of transcription, DNA-dependent; "gibberellic acid mediated signaling pathway"; "ethylene mediated signaling pathway"; "seed dormancy process"	GO:0003677 GO:0003700	DNA binding; "sequence-specific DNA binding transcription factor activity"	GO:0005634	nucleus	PF00847	AP2 domain	NA	NA	NA	NA	NA	NA	NA	NA
GLYMA07G03300	chr7	+	2330572	2333908	protein_coding	gma-miR167j,gma-miR167g,gma-miR167f,gma-miR167e,gma-miR167d,gma-miR167c,gma-miR167b,gma-miR167a	0.0158159	169	UniRef100_I1KGZ6 Uncharacterized protein n=1 Tax=Glycine max RepID=I1KGZ6_SOYBN	6e-118	99.41	UniRef100_B0BLB1 CM0545.310.nc protein n=1 Tax=Lotus japonicus RepID=B0BLB1_LOTJA	1e-96	99.41	AT5G03500.3 | Symbols: | Mediator complex, subunit Med7 | chr5:876673-877660 REVERSE LENGTH=168	3e-88	99.41	GO:0006357	regulation of transcription from RNA polymerase II promoter	GO:0001104	RNA polymerase II transcription cofactor activity	GO:0005634 GO:0016592	nucleus; "mediator complex"	PF05983	MED7 protein	PTHR21428 PTHR21428:SF6	FAMILY NOT NAMED; "SUBFAMILY NOT NAMED"	KOG0570	Transcriptional_coactivator	NA	NA	NA	NA
GLYMA07G04080	chr7	-	2930635	2935794	protein_coding	gma-miR396e,gma-miR396i-5p,gma-miR4416b,gma-miR396a-5p,gma-miR396b-5p,gma-miR396c	0.0132108	677	UniRef100_I1KH92 Uncharacterized protein n=1 Tax=Glycine max RepID=I1KH92_SOYBN	0	99.85	UniRef100_Q6XSH3 Lecithine cholesterol acyltransferase-like protein n=1 Tax=Medicago truncatula RepID=Q6XSH3_MEDTR	0	99.85	AT5G13640.1 | Symbols: ATPDAT, PDAT, PDAT1 | phospholipid:diacylglycerol acyltransferase | chr5:4393529-4397213 FORWARD LENGTH=671	0	99.85	GO:0006629	lipid metabolic process	GO:0004607 GO:0008374 GO:0046027	phosphatidylcholine-sterol O-acyltransferase activity; "O-acyltransferase activity"; "phospholipid:diacylglycerol acyltransferase activity"	GO:0005634 GO:0005773 GO:0005783	nucleus; "vacuole"; "endoplasmic reticulum"	PF02450	Lecithin:cholesterol acyltransferase	PTHR11440 PTHR11440:SF6	LECITHIN-CHOLESTEROL ACYLTRANSFERASE-RELATED; "PHOSPHATIDYLCHOLINE-STEROL ACYLTRANSFERASE-RELATED"	NA	NA	NA	NA	NA	NA
GLYMA07G04740	chr7	-	3491928	3496055	protein_coding	gma-miR171k-3p,gma-miR171m,gma-miR169o,gma-miR390a-5p,gma-miR390b-5p,gma-miR390d,gma-miR171c-3p,gma-miR171t,gma-miR171q,gma-miR171o,gma-miR390f,gma-miR390g,gma-miR171i-3p,gma-miR169r	0.0108477	219	UniRef100_C6TGR3 Uncharacterized protein n=1 Tax=Glycine max RepID=C6TGR3_SOYBN	8e-162	99.54	UniRef100_Q94AU2 25.3 kDa vesicle transport protein n=1 Tax=Arabidopsis thaliana RepID=SEC22_ARATH	3e-147	99.54	AT1G11890.1 | Symbols: SEC22, ATSEC22 | Synaptobrevin family protein | chr1:4011509-4012835 FORWARD LENGTH=218	6e-150	99.54	GO:0006457 GO:0006810 GO:0009408 GO:0009644 GO:0016192 GO:0034976 GO:0042542	protein folding; "transport"; "response to heat"; "response to high light intensity"; "vesicle-mediated transport"; "response to endoplasmic reticulum stress"; "response to hydrogen peroxide"	GO:0005215	transporter activity	GO:0005783 GO:0005794 GO:0005886 GO:0016020 GO:0016021	endoplasmic reticulum; "Golgi apparatus"; "plasma membrane"; "membrane"; "integral to membrane"	PF00957	Synaptobrevin	PTHR21136 PTHR21136:SF4	SNARE PROTEINS; "SNARE PROTEIN SEC22"	KOG0862	Synaptobrevin/VAMP-like_protein_SEC22	NA	NA	K08517	vesicle_transport_protein_SEC22
GLYMA07G05400	chr7	+	4068460	4074353	protein_coding	gma-miR319k,gma-miR319l,gma-miR319m,gma-miR319g,gma-miR319h,gma-miR319i,gma-miR319j,gma-miR319e,gma-miR319b,gma-miR319a	0.0368812	693	UniRef100_UPI0002338519 UPI0002338519 related cluster n=1 Tax=unknown RepID=UPI0002338519	0	99.57	UniRef100_B9RMV5 Serine/threonine-protein kinase, putative n=1 Tax=Ricinus communis RepID=B9RMV5_RICCO	0	95.96	AT3G61960.1 | Symbols: | Protein kinase superfamily protein | chr3:22941966-22944996 REVERSE LENGTH=626	0	95.96	GO:0006468	protein phosphorylation	GO:0004672 GO:0004674 GO:0005524 GO:0016301 GO:0016772	protein kinase activity; "protein serine/threonine kinase activity"; "ATP binding"; "kinase activity"; "transferase activity, transferring phosphorus-containing groups"	GO:0005634	nucleus	PF00069	Protein kinase domain	PTHR24348 PTHR24348:SF37	SERINE/THREONINE-PROTEIN KINASE UNC-51-RELATED; ""	KOG0583	Serine/threonine_protein_kinase	NA	NA	NA	NA
GLYMA07G05510	chr7	-	4151847	4156548	protein_coding	gma-miR319f,gma-miR319e,gma-miR319b,gma-miR319a,gma-miR319k,gma-miR319l,gma-miR319m,gma-miR319g,gma-miR5371-5p,gma-miR319h,gma-miR319i,gma-miR319j	0.000160203	409	UniRef100_I1KHN9 Uncharacterized protein n=1 Tax=Glycine max RepID=I1KHN9_SOYBN	0	99.76	UniRef100_C9WEK2 Zinc ion transmembrane transporter n=1 Tax=Medicago sativa RepID=C9WEK2_MEDSA	0	99.76	AT3G58810.2 | Symbols: MTPA2, ATMTPA2, MTP3 | metal tolerance protein A2 | chr3:21750551-21751849 FORWARD LENGTH=393	1e-165	98.29	GO:0006812 GO:0006826 GO:0006829 GO:0010043 GO:0010106 GO:0010167 GO:0010299 GO:0010312 GO:0015706 GO:0055085	cation transport; "iron ion transport"; "zinc ion transport"; "response to zinc ion"; "cellular response to iron ion starvation"; "response to nitrate"; "detoxification of cobalt ion"; "detoxification of zinc ion"; "nitrate transport"; "transmembrane transport"	GO:0005385 GO:0008324 GO:0015103 GO:0015562	zinc ion transmembrane transporter activity; "cation transmembrane transporter activity"; "inorganic anion transmembrane transporter activity"; "efflux transmembrane transporter activity"	GO:0005773 GO:0009705 GO:0016021	vacuole; "plant-type vacuole membrane"; "integral to membrane"	PF01545	Cation efflux family	PTHR11562	CATION EFFLUX PROTEIN/ ZINC TRANSPORTER	KOG1482	Zn2+_transporter	NA	NA	NA	NA
GLYMA07G05950	chr7	-	4649017	4651265	protein_coding	gma-miR5770b,gma-miR5770a,gma-miR5767,gma-miR482d-3p,gma-miR482b-3p	0.0273305	282	UniRef100_I1KHT6 Uncharacterized protein n=1 Tax=Glycine max RepID=I1KHT6_SOYBN	0	99.65	UniRef100_Q0GLD5 Dof17 n=1 Tax=Glycine max RepID=Q0GLD5_SOYBN	0	99.65	AT3G61850.4 | Symbols: DAG1 | Dof-type zinc finger DNA-binding family protein | chr3:22895495-22897150 FORWARD LENGTH=324	1e-65	94.33	GO:0006355 GO:0009639 GO:0009845	regulation of transcription, DNA-dependent; "response to red or far red light"; "seed germination"	GO:0003677 GO:0003700 GO:0008270	DNA binding; "sequence-specific DNA binding transcription factor activity"; "zinc ion binding"	GO:0005634	nucleus	PF02701	Dof domain, zinc finger	NA	NA	NA	NA	NA	NA	NA	NA
GLYMA07G05980	chr7	-	4693764	4698231	protein_coding	gma-miR156c,gma-miR166i-5p,gma-miR166a-5p,gma-miR166h-5p,gma-miR482a-5p,gma-miR166c-5p,gma-miR166j-5p,gma-miR4393a	0.0455972	573	UniRef100_UPI000233868F UPI000233868F related cluster n=1 Tax=unknown RepID=UPI000233868F	0	99.83	UniRef100_B9SBE5 Laccase, putative n=1 Tax=Ricinus communis RepID=B9SBE5_RICCO	0	99.83	AT2G46570.1 | Symbols: LAC6 | laccase 6 | chr2:19126872-19129069 FORWARD LENGTH=569	0	94.59	GO:0046274 GO:0055114	lignin catabolic process; "oxidation-reduction process"	GO:0005507 GO:0016491 GO:0052716	copper ion binding; "oxidoreductase activity"; "hydroquinone:oxygen oxidoreductase activity"	GO:0005576 GO:0048046	extracellular region; "apoplast"	PF07732 PF00394 PF07731	Multicopper oxidase; "Multicopper oxidase"; "Multicopper oxidase"	PTHR11709 PTHR11709:SF9	MULTI-COPPER OXIDASE; "LACCASE"	KOG1263	Multicopper_oxidases	NA	NA	NA	NA
GLYMA07G06150	chr7	+	4867195	4870701	protein_coding	gma-miR167j,gma-miR390a-5p,gma-miR167g,gma-miR167f,gma-miR167e,gma-miR390b-5p,gma-miR390d,gma-miR167d,gma-miR167c,gma-miR167b,gma-miR167a,gma-miR168b,gma-miR168a,gma-miR390f,gma-miR390g,gma-miR5671	0.0182069	406	UniRef100_I1KHV4 Uncharacterized protein n=1 Tax=Glycine max RepID=I1KHV4_SOYBN	0	99.75	UniRef100_B9SBI1 Dopamine beta-monooxygenase, putative n=1 Tax=Ricinus communis RepID=B9SBI1_RICCO	4e-151	88.67	AT3G61750.1 | Symbols: | Cytochrome b561/ferric reductase transmembrane with DOMON related domain | chr3:22857897-22859254 REVERSE LENGTH=398	9e-131	89.66	NA	NA	NA	NA	GO:0005576 GO:0016020 GO:0016021	extracellular region; "membrane"; "integral to membrane"	PF03351 PF03188	DOMON domain; "Eukaryotic cytochrome b561"	PTHR23130 PTHR23130:SF18	FAMILY NOT NAMED; "SUBFAMILY NOT NAMED"	KOG4293	Predicted_membrane_protein,_contains_DoH_and_Cytochrome_b-561/ferric_reductase_transmembrane_domains	NA	NA	NA	NA
GLYMA07G09890	chr7	-	8335769	8346481	protein_coding	gma-miR319k,gma-miR319l,gma-miR319m,gma-miR319g,gma-miR319h,gma-miR319i,gma-miR4394,gma-miR319j,gma-miR319d,gma-miR319f,gma-miR319e,gma-miR319b,gma-miR319a	0.00250931	691	UniRef100_I1KIU7 Uncharacterized protein n=1 Tax=Glycine max RepID=I1KIU7_SOYBN	0	99.86	UniRef100_G7L912 Protein CASP n=1 Tax=Medicago truncatula RepID=G7L912_MEDTR	0	99.71	AT3G18480.1 | Symbols: AtCASP, CASP | CCAAT-displacement protein alternatively spliced product | chr3:6336924-6341596 FORWARD LENGTH=689	0	99.71	GO:0006891 GO:0030244 GO:0048193	intra-Golgi vesicle-mediated transport; "cellulose biosynthetic process"; "Golgi vesicle transport"	NA	NA	GO:0005622 GO:0005768 GO:0005794 GO:0005802 GO:0016021	intracellular; "endosome"; "Golgi apparatus"; "trans-Golgi network"; "integral to membrane"	PF08172	CASP C terminal	PTHR14043 PTHR14043:SF2	CUT-LIKE 1 (CTL1); "CUT"	KOG0963	Transcription_factor/CCAAT_displacement_protein_CDP1	NA	NA	K09313	homeobox_protein_cut-like
GLYMA07G11430	chr7	-	9598520	9611755	protein_coding	gma-miR319d,gma-miR319l,gma-miR319g,gma-miR319i,gma-miR4414	0.0273305	1027	UniRef100_UPI0002338668 UPI0002338668 related cluster n=1 Tax=unknown RepID=UPI0002338668	0	99.9	UniRef100_Q1SMZ9 Protein kinase n=1 Tax=Medicago truncatula RepID=Q1SMZ9_MEDTR	0	99.81	AT1G73660.1 | Symbols: | protein tyrosine kinase family protein | chr1:27692247-27696718 REVERSE LENGTH=1030	0	98.25	GO:0006468 GO:0009651 GO:0048573	protein phosphorylation; "response to salt stress"; "photoperiodism, flowering"	GO:0004672 GO:0004674 GO:0004709 GO:0004712 GO:0005524 GO:0016301 GO:0016772	protein kinase activity; "protein serine/threonine kinase activity"; "MAP kinase kinase kinase activity"; "protein serine/threonine/tyrosine kinase activity"; "ATP binding"; "kinase activity"; "transferase activity, transferring phosphorus-containing groups"	GO:0005634	nucleus	PF07714	Protein tyrosine kinase	PTHR23257 PTHR23257:SF80	SERINE-THREONINE PROTEIN KINASE; "MAP3K DELTA-1 PROTEIN KINASE"	KOG0192	Tyrosine_kinase_specific_for_activated_(GTP-bound)_p21cdc42Hs	NA	NA	NA	NA
GLYMA07G16120	chr7	+	15865052	15869575	protein_coding	gma-miR2111c,gma-miR396e,gma-miR2111b,gma-miR2111e,gma-miR4995,gma-miR396i-5p,gma-miR2118b-5p,gma-miR2111f,gma-miR2118a-5p,gma-miR396a-5p	0.0149304	541	UniRef100_I1KK11 Uncharacterized protein n=1 Tax=Glycine max RepID=I1KK11_SOYBN	0	99.82	UniRef100_Q9SHY8 Pre-mRNA-splicing factor SLU7-A n=1 Tax=Arabidopsis thaliana RepID=SLU7A_ARATH	0	99.63	AT1G65660.1 | Symbols: SMP1 | Pre-mRNA splicing Prp18-interacting factor | chr1:24418295-24421231 REVERSE LENGTH=535	0	99.63	GO:0000398 GO:0006355 GO:0008284 GO:0008380 GO:0009410 GO:0030422 GO:0035196 GO:0043687 GO:0045893 GO:0048522 GO:0051276	mRNA splicing, via spliceosome; "regulation of transcription, DNA-dependent"; "positive regulation of cell proliferation"; "RNA splicing"; "response to xenobiotic stimulus"; "production of siRNA involved in RNA interference"; "production of miRNAs involved in gene silencing by miRNA"; "post-translational protein modification"; "positive regulation of transcription, DNA-dependent"; "positive regul…	GO:0003676 GO:0003727 GO:0008270	nucleic acid binding; "single-stranded RNA binding"; "zinc ion binding"	GO:0005634	nucleus	PF11708	Pre-mRNA splicing Prp18-interacting factor	PTHR12942	STEP II SPLICING FACTOR SLU7	KOG2560	RNA_splicing_factor_-_Slu7p	NA	NA	K12819	pre-mRNA-processing_factor_SLU7
GLYMA07G17380	chr7	+	17106744	17111439	protein_coding	gma-miR319e,gma-miR319b,gma-miR319a,gma-miR319k,gma-miR319l,gma-miR319m,gma-miR319g,gma-miR319h,gma-miR319i,gma-miR319j	0.0149304	306	UniRef100_UPI000233F120 UPI000233F120 related cluster n=1 Tax=unknown RepID=UPI000233F120	0	99.67	UniRef100_G7JR69 Mitochondrial uncoupling protein n=2 Tax=Medicago truncatula RepID=G7JR69_MEDTR	0	98.04	AT3G54110.1 | Symbols: ATPUMP1, UCP, PUMP1, ATUCP1, UCP1 | plant uncoupling mitochondrial protein 1 | chr3:20038890-20040996 FORWARD LENGTH=306	0	99.67	GO:0006007 GO:0006810 GO:0006839 GO:0009744 GO:0009749 GO:0009750 GO:0009853 GO:0015979	glucose catabolic process; "transport"; "mitochondrial transport"; "response to sucrose stimulus"; "response to glucose stimulus"; "response to fructose stimulus"; "photorespiration"; "photosynthesis"	GO:0017077	oxidative phosphorylation uncoupler activity	GO:0005739 GO:0005743 GO:0005774 GO:0009506 GO:0009507 GO:0031966	mitochondrion; "mitochondrial inner membrane"; "vacuolar membrane"; "plasmodesma"; "chloroplast"; "mitochondrial membrane"	PF00153	Mitochondrial carrier protein	PTHR24089 PTHR24089:SF28	FAMILY NOT NAMED; "SUBFAMILY NOT NAMED"	KOG0753	Mitochondrial_fatty_acid_anion_carrier_protein/Uncoupling_protein	NA	NA	NA	NA
GLYMA07G21160	chr7	-	21619619	21625249	protein_coding	gma-miR2111c,gma-miR2111b,gma-miR2111e,gma-miR5559,gma-miR2111f,gma-miR5776	0.0132108	469	UniRef100_I1KKQ6 Uncharacterized protein n=1 Tax=Glycine max RepID=I1KKQ6_SOYBN	0	99.79	UniRef100_G7JEY1 B3 domain-containing transcription factor VRN1 n=1 Tax=Medicago truncatula RepID=G7JEY1_MEDTR	0	99.79	AT1G49480.1 | Symbols: RTV1 | related to vernalization1 1 | chr1:18314596-18315460 REVERSE LENGTH=226	2e-71	31.77	GO:0006355 GO:0032880 GO:0034613	regulation of transcription, DNA-dependent; "regulation of protein localization"; "cellular protein localization"	GO:0003677 GO:0003700 GO:0005515	DNA binding; "sequence-specific DNA binding transcription factor activity"; "protein binding"	GO:0005634 GO:0005886	nucleus; "plasma membrane"	PF02362	B3 DNA binding domain	NA	NA	NA	NA	NA	NA	NA	NA
GLYMA07G24950	chr7	-	27387489	27395814	protein_coding	gma-miR171l,gma-miR319k,gma-miR319l,gma-miR319m,gma-miR319g,gma-miR319h,gma-miR319i,gma-miR171k-5p,gma-miR319j,gma-miR319d,gma-miR319f,gma-miR319e,gma-miR319b,gma-miR319a	0.000302436	160	UniRef100_C6SZD1 Uncharacterized protein n=1 Tax=Glycine max RepID=C6SZD1_SOYBN	5e-114	99.38	UniRef100_Q45W76 Ubiquitin-conjugating enzyme 2 n=1 Tax=Arachis hypogaea RepID=Q45W76_ARAHY	2e-105	99.38	AT1G23260.1 | Symbols: MMZ1, UEV1A | MMS ZWEI homologue 1 | chr1:8257209-8258573 REVERSE LENGTH=158	5e-91	99.38	GO:0006301 GO:0006623	postreplication repair; "protein targeting to vacuole"	GO:0004842 GO:0005515 GO:0016881	ubiquitin-protein ligase activity; "protein binding"; "acid-amino acid ligase activity"	GO:0005634 GO:0031372	nucleus; "UBC13-MMS2 complex"	PF00179	Ubiquitin-conjugating enzyme	PTHR24067 PTHR24067:SF8	UBIQUITIN-CONJUGATING ENZYME E2; "SUBFAMILY NOT NAMED"	KOG0896	Ubiquitin-conjugating_enzyme_E2	NA	NA	NA	NA
GLYMA07G26470	chr7	-	29276791	29291070	protein_coding	gma-miR319e,gma-miR319b,gma-miR319a,gma-miR319k,gma-miR319l,gma-miR319m,gma-miR319g,gma-miR319h,gma-miR319i,gma-miR319j	0.0149304	357	UniRef100_I1KKV7 Uncharacterized protein n=1 Tax=Glycine max RepID=I1KKV7_SOYBN	0	99.72	UniRef100_B9SJ31 Cleavage and polyadenylation specificity factor, putative n=1 Tax=Ricinus communis RepID=B9SJ31_RICCO	3e-174	95.8	AT1G68070.1 | Symbols: | Zinc finger, C3HC4 type (RING finger) family protein | chr1:25515412-25516767 REVERSE LENGTH=343	7e-168	97.76	GO:0006661	phosphatidylinositol biosynthetic process	GO:0008270	zinc ion binding	GO:0005774	vacuolar membrane	PF00097	Zinc finger, C3HC4 type (RING finger); ""; ""	PTHR11203 PTHR11203:SF27	CLEAVAGE AND POLYADENYLATION SPECIFICITY FACTOR; "SUBFAMILY NOT NAMED"	NA	NA	NA	NA	NA	NA
GLYMA07G33130	chr7	+	38054406	38057456	protein_coding	gma-miR319k,gma-miR319l,gma-miR319m,gma-miR319n,gma-miR319g,gma-miR319h,gma-miR319i,gma-miR319j,gma-miR319e,gma-miR319b,gma-miR319a,gma-miR4397-5p	0.00116905	413	UniRef100_I1KLX0 Uncharacterized protein n=1 Tax=Glycine max RepID=I1KLX0_SOYBN	0	99.76	UniRef100_G7JMI0 Two-component response regulator ARR14 n=1 Tax=Medicago truncatula RepID=G7JMI0_MEDTR	2e-121	84.5	AT2G03500.1 | Symbols: | Homeodomain-like superfamily protein | chr2:1059926-1062259 FORWARD LENGTH=432	3e-52	83.05	GO:0006355	regulation of transcription, DNA-dependent	GO:0003677 GO:0003700	DNA binding; "sequence-specific DNA binding transcription factor activity"	GO:0005634	nucleus	PF00249	Myb-like DNA-binding domain	NA	NA	NA	NA	NA	NA	NA	NA
GLYMA07G33800	chr7	+	38747916	38751209	protein_coding	gma-miR167j,gma-miR167g,gma-miR167d,gma-miR167c,gma-miR167b,gma-miR167a,gma-miR396b-5p,gma-miR396e,gma-miR162c,gma-miR162b,gma-miR396i-5p,gma-miR162a,gma-miR396h,gma-miR408b-5p,gma-miR396a-5p,gma-miR396c	0.000382582	157	UniRef100_I1KM19 Uncharacterized protein (Fragment) n=2 Tax=Glycine max RepID=I1KM19_SOYBN	5e-109	99.36	UniRef100_I3NMP7 40S ribosomal protein S16B n=1 Tax=Hevea brasiliensis RepID=I3NMP7_HEVBR	5e-93	91.72	AT2G09990.1 | Symbols: | Ribosomal protein S5 domain 2-like superfamily protein | chr2:3781442-3781882 FORWARD LENGTH=146	1e-90	91.08	GO:0006412	translation	GO:0003735	structural constituent of ribosome	GO:0005618 GO:0005622 GO:0005737 GO:0005829 GO:0005840 GO:0009506 GO:0009507 GO:0016020 GO:0022626 GO:0022627	cell wall; "intracellular"; "cytoplasm"; "cytosol"; "ribosome"; "plasmodesma"; "chloroplast"; "membrane"; "cytosolic ribosome"; "cytosolic small ribosomal subunit"	PF00380	Ribosomal protein S9/S16	PTHR21569	RIBOSOMAL PROTEIN S9	KOG1753	40S_ribosomal_protein_S16	NA	NA	K02960	small_subunit_ribosomal_protein_S16e
GLYMA07G34360	chr7	-	39248537	39256780	protein_coding	gma-miR482c-5p,gma-miR172j,gma-miR5761a,gma-miR5761b,gma-miR319k,gma-miR319l,gma-miR319m,gma-miR319g,gma-miR319h,gma-miR319i,gma-miR4394,gma-miR319j,gma-miR319d,gma-miR4409,gma-miR4376a-3p,gma-miR172i-5p,gma-miR319f,gma-miR319e,gma-miR172b-5p,gma-miR319b,gma-miR4340,gma-miR319a,gma-miR172h-5p	5.19998e-07	657	UniRef100_UPI00023387B5 UPI00023387B5 related cluster n=1 Tax=unknown RepID=UPI00023387B5	0	98.48	UniRef100_B9SJ59 Sulfate transporter, putative n=1 Tax=Ricinus communis RepID=B9SJ59_RICCO	0	95.59	AT1G23090.1 | Symbols: AST91, SULTR3;3 | sulfate transporter 91 | chr1:8185238-8188954 REVERSE LENGTH=631	0	95.28	GO:0006810 GO:0008272 GO:0055085	transport; "sulfate transport"; "transmembrane transport"	GO:0005215 GO:0008271 GO:0015116	transporter activity; "secondary active sulfate transmembrane transporter activity"; "sulfate transmembrane transporter activity"	GO:0016020 GO:0016021	membrane; "integral to membrane"	PF01740 PF00916	STAS domain; "Sulfate transporter family"	PTHR11814 PTHR11814:SF46	SULFATE TRANSPORTER; "SUBFAMILY NOT NAMED"	KOG0236	Sulfate/bicarbonate/oxalate_exchanger_SAT-1_and_related_transporters_(SLC26_family)	NA	NA	NA	NA
GLYMA07G34640	chr7	-	39677927	39685997	protein_coding	gma-miR396e,gma-miR396i-5p,gma-miR166h-5p,gma-miR396a-5p,gma-miR166j-5p,gma-miR396b-5p,gma-miR396c	0.00637053	588	UniRef100_I1KM81 Uncharacterized protein n=2 Tax=Glycine max RepID=I1KM81_SOYBN	0	92.18	UniRef100_G7JJX9 RuBisCO large subunit-binding protein subunit alpha n=1 Tax=Medicago truncatula RepID=G7JJX9_MEDTR	0	98.64	AT5G18820.1 | Symbols: EMB3007 | TCP-1/cpn60 chaperonin family protein | chr5:6271549-6274153 FORWARD LENGTH=575	0	96.26	GO:0006457 GO:0009220 GO:0009408 GO:0009644 GO:0009793 GO:0034976 GO:0042026 GO:0042542 GO:0044267	protein folding; "pyrimidine ribonucleotide biosynthetic process"; "response to heat"; "response to high light intensity"; "embryo development ending in seed dormancy"; "response to endoplasmic reticulum stress"; "protein refolding"; "response to hydrogen peroxide"; "cellular protein metabolic process"	GO:0005524	ATP binding	GO:0005737 GO:0009507	cytoplasm; "chloroplast"	PF00118	TCP-1/cpn60 chaperonin family	PTHR11353 PTHR11353:SF11	CHAPERONIN; "RUBISCO SUBUNIT BINDING-PROTEIN ALPHA SUBUNIT, RUBA"	KOG0356	Mitochondrial_chaperonin,_Cpn60/Hsp60p	NA	NA	NA	NA
GLYMA07G35620	chr7	-	40924571	40926845	protein_coding	gma-miR482c-5p,gma-miR319k,gma-miR319l,gma-miR319m,gma-miR319g,gma-miR319h,gma-miR319i,gma-miR319j,gma-miR1510a-5p,gma-miR4995,gma-miR319e,gma-miR319b,gma-miR319a,gma-miR5785,gma-miR4387e	0.00644346	249	UniRef100_I1KMG7 Uncharacterized protein n=1 Tax=Glycine max RepID=I1KMG7_SOYBN	0	99.6	UniRef100_Q8L5G4 Alpha-expansin 4 n=1 Tax=Cicer arietinum RepID=Q8L5G4_CICAR	3e-167	99.6	AT2G03090.1 | Symbols: ATEXPA15, EXP15, ATEXP15, ATHEXP ALPHA 1.3, EXPA15 | expansin A15 | chr2:917361-918554 REVERSE LENGTH=253	2e-150	99.6	GO:0006949 GO:0009664 GO:0009826 GO:0009828 GO:0009831 GO:0010089 GO:0044036	syncytium formation; "plant-type cell wall organization"; "unidimensional cell growth"; "plant-type cell wall loosening"; "plant-type cell wall modification involved in multidimensional cell growth"; "xylem development"; "cell wall macromolecule metabolic process"	NA	NA	GO:0005576	extracellular region	PF01357 PF03330	Pollen allergen; "Rare lipoprotein A (RlpA)-like double-psi beta-barrel"	NA	NA	NA	NA	NA	NA	NA	NA
GLYMA07G36620	chr7	-	41957448	41961097	protein_coding	gma-miR319f,gma-miR319e,gma-miR319b,gma-miR4340,gma-miR319a,gma-miR319k,gma-miR319l,gma-miR319m,gma-miR319g,gma-miR319h,gma-miR319i,gma-miR319j	0.000160203	406	UniRef100_I1KMP4 Uncharacterized protein n=1 Tax=Glycine max RepID=I1KMP4_SOYBN	0	99.75	UniRef100_G7IEN9 GPN-loop GTPase n=1 Tax=Medicago truncatula RepID=G7IEN9_MEDTR	0	87.93	AT4G21800.2 | Symbols: QQT2 | P-loop containing nucleoside triphosphate hydrolases superfamily protein | chr4:11573289-11574976 FORWARD LENGTH=379	0	83.74	GO:0009790 GO:0051301	embryo development; "cell division"	GO:0000166 GO:0005524	nucleotide binding; "ATP binding"	GO:0005737 GO:0005874	cytoplasm; "microtubule"	PF03029	Conserved hypothetical ATP binding protein	PTHR21231 PTHR21231:SF1	XPA-BINDING PROTEIN 1-RELATED; "XPA-BINDING PROTEIN 1 (MBDIN)"	KOG1532	GTPase_XAB1,_interacts_with_DNA_repair_protein_XPA	NA	NA	K06883	7-cyano-7-deazaguanine_reductase_[EC:1.7.1.13]
GLYMA07G38140	chr7	+	42978746	42983903	protein_coding	gma-miR397a,gma-miR4387a,gma-miR5767,gma-miR397b-5p,gma-miR4393a	0.0273305	549	UniRef100_I1KN33 Uncharacterized protein n=1 Tax=Glycine max RepID=I1KN33_SOYBN	0	99.82	UniRef100_B9REV9 Serine/threonine-protein kinase cdk9, putative n=1 Tax=Ricinus communis RepID=B9REV9_RICCO	0	97.63	AT1G54610.3 | Symbols: | Protein kinase superfamily protein | chr1:20393962-20396902 REVERSE LENGTH=572	0	92.53	GO:0006468 GO:0006499 GO:0009616 GO:0010050 GO:0010267 GO:0035196	protein phosphorylation; "N-terminal protein myristoylation"; "virus induced gene silencing"; "vegetative phase change"; "production of ta-siRNAs involved in RNA interference"; "production of miRNAs involved in gene silencing by miRNA"	GO:0004672 GO:0004674 GO:0004713 GO:0005515 GO:0005524 GO:0016301 GO:0016772	protein kinase activity; "protein serine/threonine kinase activity"; "protein tyrosine kinase activity"; "protein binding"; "ATP binding"; "kinase activity"; "transferase activity, transferring phosphorus-containing groups"	GO:0005886	plasma membrane	PF00069	Protein kinase domain	PTHR24056 PTHR24056:SF77	CELL DIVISION PROTEIN KINASE; ""	KOG0600	Cdc2-related_protein_kinase	NA	NA	NA	NA
GLYMA07G39450	chr7	+	43927137	43931978	protein_coding	gma-miR319k,gma-miR319l,gma-miR319m,gma-miR319g,gma-miR319h,gma-miR319i,gma-miR319j,gma-miR319f,gma-miR319e,gma-miR408b-5p,gma-miR319b,gma-miR319a	0.0293598	546	UniRef100_I1KNI2 Uncharacterized protein n=1 Tax=Glycine max RepID=I1KNI2_SOYBN	0	99.82	UniRef100_G7JKG5 EH-domain-containing protein n=1 Tax=Medicago truncatula RepID=G7JKG5_MEDTR	0	99.82	AT4G05520.1 | Symbols: ATEHD2, EHD2 | EPS15 homology domain 2 | chr4:2804522-2807833 FORWARD LENGTH=546	0	98.53	GO:0006897	endocytosis	GO:0003924 GO:0005509 GO:0005525	GTPase activity; "calcium ion binding"; "GTP binding"	GO:0005737 GO:0005886 GO:0009506 GO:0016020 GO:0043231	cytoplasm; "plasma membrane"; "plasmodesma"; "membrane"; "intracellular membrane-bounded organelle"	PF00350	Dynamin family	PTHR11216 PTHR11216:SF31	EH DOMAIN; "EH DOMAIN CONTAINING/PAST 1, 2, 3"	KOG1954	Endocytosis/signaling_protein_EHD1	NA	NA	NA	NA
GLYMA08G01310	chr8	+	781403	783956	protein_coding	gma-miR167j,gma-miR167g,gma-miR4379,gma-miR167f,gma-miR172g,gma-miR167e,gma-miR167d,gma-miR167c,gma-miR167b,gma-miR167a	0.0149304	255	UniRef100_I1KP48 Uncharacterized protein n=1 Tax=Glycine max RepID=I1KP48_SOYBN	0	99.61	UniRef100_Q949G4 N3 like protein n=1 Tax=Medicago truncatula RepID=Q949G4_MEDTR	2e-143	99.22	AT5G50800.1 | Symbols: SWEET13, AtSWEET13 | Nodulin MtN3 family protein | chr5:20665280-20667140 REVERSE LENGTH=294	1e-96	98.43	GO:0015770	sucrose transport	GO:0008515 GO:0051119	sucrose transmembrane transporter activity; "sugar transmembrane transporter activity"	GO:0005886 GO:0005887 GO:0016020 GO:0016021	plasma membrane; "integral to plasma membrane"; "membrane"; "integral to membrane"	PF03083	MtN3/saliva family	PTHR10791	STROMAL CELL PROTEIN/NODULIN MTN3-RELATED	KOG1623	Multitransmembrane_protein	NA	NA	NA	NA
GLYMA08G01870	chr8	+	1206274	1209322	protein_coding	gma-miR397a,gma-miR4405,gma-miR172e,gma-miR397b-5p,gma-miR172d	0.0273305	316	UniRef100_I1KPB6 Uncharacterized protein n=1 Tax=Glycine max RepID=I1KPB6_SOYBN	0	99.68	UniRef100_B9RCD2 Short-chain dehydrogenase, putative n=1 Tax=Ricinus communis RepID=B9RCD2_RICCO	0	99.68	AT4G11410.1 | Symbols: | NAD(P)-binding Rossmann-fold superfamily protein | chr4:6945127-6947186 REVERSE LENGTH=317	6e-171	98.73	GO:0008152	metabolic process	GO:0000166 GO:0016491	nucleotide binding; "oxidoreductase activity"	GO:0009507	chloroplast	PF00106	short chain dehydrogenase	PTHR24320	FAMILY NOT NAMED	KOG1611 KOG1208	Predicted_short_chain-type_dehydrogenase Dehydrogenases_with_different_specificities_(related_to_short-chain_alcohol_dehydrogenases)	NA	NA	NA	NA
GLYMA08G02580	chr8	-	1759380	1761625	protein_coding	gma-miR2111c,gma-miR2111b,gma-miR2111e,gma-miR2111f,gma-miR319n,gma-miR4387e,gma-miR5037c	0.0295116	360	UniRef100_I1KPJ1 Uncharacterized protein n=3 Tax=Glycine max RepID=I1KPJ1_SOYBN	0	99.72	UniRef100_A7LHG5 WRKY20 (Fragment) n=1 Tax=Glycine max RepID=A7LHG5_SOYBN	0	74.44	AT4G11070.1 | Symbols: WRKY41, AtWRKY41 | WRKY family transcription factor | chr4:6759303-6760763 FORWARD LENGTH=313	2e-72	96.39	GO:0006355	regulation of transcription, DNA-dependent	GO:0003700 GO:0043565	sequence-specific DNA binding transcription factor activity; "sequence-specific DNA binding"	GO:0005634	nucleus	PF03106	WRKY DNA -binding domain	NA	NA	NA	NA	NA	NA	NA	NA
GLYMA08G04530	chr8	-	3200041	3205323	protein_coding	gma-miR5673,gma-miR482c-5p,gma-miR319i,gma-miR5037c,gma-miR4394	0.0273305	577	UniRef100_UPI000233A9ED UPI000233A9ED related cluster n=1 Tax=unknown RepID=UPI000233A9ED	0	99.83	UniRef100_G7L918 Aluminum activated malate transporter n=1 Tax=Medicago truncatula RepID=G7L918_MEDTR	0	97.92	AT3G18440.1 | Symbols: AtALMT9, ALMT9 | aluminum-activated malate transporter 9 | chr3:6328181-6330652 FORWARD LENGTH=598	0	95.49	GO:0010044 GO:0015743	response to aluminum ion; "malate transport"	GO:0005253	anion channel activity	GO:0009705	plant-type vacuole membrane	PF11744	Aluminium activated malate transporter	NA	NA	KOG4711	Predicted_membrane_protein	NA	NA	NA	NA
GLYMA08G05480	chr8	+	3926853	3936263	protein_coding	gma-miR167j,gma-miR167g,gma-miR167f,gma-miR167e,gma-miR167d,gma-miR172e,gma-miR167c,gma-miR172d,gma-miR167b,gma-miR167a	0.00438262	1178	UniRef100_I1KQG1 Uncharacterized protein n=1 Tax=Glycine max RepID=I1KQG1_SOYBN	0	99.92	UniRef100_G7LCG1 ATP-dependent RNA helicase A-like protein n=1 Tax=Medicago truncatula RepID=G7LCG1_MEDTR	0	97.79	AT1G48650.1 | Symbols: | DEA(D/H)-box RNA helicase family protein | chr1:17989670-17995169 REVERSE LENGTH=1197	0	99.49	NA	NA	GO:0003676 GO:0003723 GO:0003725 GO:0004386 GO:0005524 GO:0008026	nucleic acid binding; "RNA binding"; "double-stranded RNA binding"; "helicase activity"; "ATP binding"; "ATP-dependent helicase activity"	GO:0005622	intracellular	PF04408 PF00271 PF00035 PF07717 PF00270	Helicase associated domain (HA2); "Helicase conserved C-terminal domain"; "Double-stranded RNA binding motif"; "Domain of unknown function (DUF1605)"; "DEAD/DEAH box helicase"	PTHR18934 PTHR18934:SF68	ATP-DEPENDENT RNA HELICASE; "SUBFAMILY NOT NAMED"	KOG0920	ATP-dependent_RNA_helicase_A	NA	NA	NA	NA
GLYMA08G06010	chr8	-	4267212	4274240	protein_coding	gma-miR482c-5p,gma-miR5559,gma-miR4373,gma-miR4360,gma-miR5776	0.0273305	380	UniRef100_I1KQM0 Uncharacterized protein n=1 Tax=Glycine max RepID=I1KQM0_SOYBN	0	99.74	UniRef100_G7LE77 Thioredoxin-like protein n=1 Tax=Medicago truncatula RepID=G7LE77_MEDTR	0	99.74	AT3G17880.1 | Symbols: HIP, ATTDX, ATHIP2, TDX | tetraticopeptide domain-containing thioredoxin | chr3:6123534-6126113 FORWARD LENGTH=380	6e-171	97.63	GO:0006457 GO:0010286 GO:0045454 GO:0051259	protein folding; "heat acclimation"; "cell redox homeostasis"; "protein oligomerization"	GO:0005515 GO:0016671 GO:0030544	protein binding; "oxidoreductase activity, acting on a sulfur group of donors, disulfide as acceptor"; "Hsp70 protein binding"	GO:0005737	cytoplasm	PF00085 PF00515	Thioredoxin; "Tetratricopeptide repeat"	PTHR22904 PTHR22904:SF34	CHAPERONE BINDING PROTEIN; "HSC70-INTERACTING PROTEIN"	KOG0907	Thioredoxin	NA	NA	NA	NA
GLYMA08G06420	chr8	+	4585423	4589327	protein_coding	gma-miR482c-5p,gma-miR319k,gma-miR319l,gma-miR319m,gma-miR319g,gma-miR319h,gma-miR319i,gma-miR319j,gma-miR319d,gma-miR319f,gma-miR319e,gma-miR319b,gma-miR319a	0.00250931	520	UniRef100_I1KQQ8 Uncharacterized protein n=1 Tax=Glycine max RepID=I1KQQ8_SOYBN	0	99.81	UniRef100_Q7XA52 Monosaccharide transporter n=1 Tax=Glycine max RepID=Q7XA52_SOYBN	0	99.81	AT1G11260.1 | Symbols: STP1, ATSTP1 | sugar transporter 1 | chr1:3777460-3780133 FORWARD LENGTH=522	0	98.85	GO:0009627 GO:0015749 GO:0031347	systemic acquired resistance; "monosaccharide transport"; "regulation of defense response"	GO:0005351 GO:0015144 GO:0015145	sugar:hydrogen symporter activity; "carbohydrate transmembrane transporter activity"; "monosaccharide transmembrane transporter activity"	GO:0005634 GO:0005737 GO:0005773 GO:0005886 GO:0009506 GO:0016020	nucleus; "cytoplasm"; "vacuole"; "plasma membrane"; "plasmodesma"; "membrane"	PF00083	Sugar (and other) transporter	PTHR24063 PTHR24063:SF116	FAMILY NOT NAMED; "SUBFAMILY NOT NAMED"	KOG0254	Predicted_transporter_(major_facilitator_superfamily)	NA	NA	NA	NA
GLYMA08G07160	chr8	-	5144624	5154205	protein_coding	gma-miR4995,gma-miR4413a,gma-miR319k,gma-miR319m,gma-miR319h,gma-miR319j	0.0132108	815	UniRef100_I1KQX5 Uncharacterized protein n=1 Tax=Glycine max RepID=I1KQX5_SOYBN	0	99.88	UniRef100_B9T3E4 Dynamin, putative n=1 Tax=Ricinus communis RepID=B9T3E4_RICCO	0	98.4	AT4G33650.1 | Symbols: ADL2, DRP3A | dynamin-related protein 3A | chr4:16161073-16166587 FORWARD LENGTH=808	0	90.31	GO:0000266 GO:0006626 GO:0009640 GO:0009658 GO:0009791 GO:0009793 GO:0009845 GO:0009909 GO:0009933 GO:0010162 GO:0010182 GO:0010228 GO:0016559 GO:0016567 GO:0019915 GO:0044375 GO:0050826	mitochondrial fission; "protein targeting to mitochondrion"; "photomorphogenesis"; "chloroplast organization"; "post-embryonic development"; "embryo development ending in seed dormancy"; "seed germination"; "regulation of flower development"; "meristem structural organization"; "seed dormancy process"; "sugar mediated signaling pathway"; "vegetative to reproductive phase transition of meristem"; …	GO:0003924 GO:0005515 GO:0005525 GO:0035091 GO:0042802	GTPase activity; "protein binding"; "GTP binding"; "phosphatidylinositol binding"; "identical protein binding"	GO:0005739 GO:0005777 GO:0005829 GO:0009507 GO:0009941 GO:0016020	mitochondrion; "peroxisome"; "cytosol"; "chloroplast"; "chloroplast envelope"; "membrane"	PF00350 PF02212 PF01031	Dynamin family; "Dynamin GTPase effector domain"; "Dynamin central region"	PTHR11566 PTHR11566:SF12	DYNAMIN; "DYNAMIN"	KOG0446	Vacuolar_sorting_protein_VPS1,_dynamin,_and_related_proteins	3.6.5.5	NA	K01528	dynamin_GTPase_[EC:3.6.5.5]
GLYMA08G09760	chr8	-	6984286	6987972	protein_coding	gma-miR167j,gma-miR166a-5p,gma-miR167g,gma-miR167f,gma-miR167e,gma-miR167d,gma-miR167c,gma-miR167b,gma-miR166c-5p,gma-miR167a,gma-miR396d,gma-miR2118b-5p,gma-miR2118a-5p,gma-miR166h-5p,gma-miR166j-5p	0.000722792	452	UniRef100_UPI0001B36E31 UPI0001B36E31 related cluster n=1 Tax=unknown RepID=UPI0001B36E31	0	99.78	UniRef100_B9S7D7 Nucleic acid binding protein, putative n=1 Tax=Ricinus communis RepID=B9S7D7_RICCO	0	94.69	AT2G01940.1 | Symbols: SGR5, ATIDD15 | C2H2-like zinc finger protein | chr2:432652-434917 FORWARD LENGTH=445	9e-151	99.78	GO:0006355 GO:0009590 GO:0009959 GO:0010031 GO:2000904	regulation of transcription, DNA-dependent; "detection of gravity"; "negative gravitropism"; "circumnutation"; "regulation of starch metabolic process"	GO:0003676 GO:0003700 GO:0008270	nucleic acid binding; "sequence-specific DNA binding transcription factor activity"; "zinc ion binding"	GO:0005622 GO:0005634	intracellular; "nucleus"	NA	NA	PTHR10593	SERINE/THREONINE-PROTEIN KINASE RIO	KOG2462	C2H2-type_Zn-finger_protein	NA	NA	NA	NA
GLYMA08G13420	chr8	-	9828007	9832107	protein_coding	gma-miR167j,gma-miR167g,gma-miR167f,gma-miR167e,gma-miR167d,gma-miR167c,gma-miR167b,gma-miR167a,gma-miR5767,gma-miR5762,gma-miR319k,gma-miR319l,gma-miR164h,gma-miR319m,gma-miR164i,gma-miR164c,gma-miR319g,gma-miR319h,gma-miR319i,gma-miR319j,gma-miR4996,gma-miR319e,gma-miR319b,gma-miR319a	0.00671286	662	UniRef100_I1KSR5 Uncharacterized protein n=1 Tax=Glycine max RepID=I1KSR5_SOYBN	0	99.85	UniRef100_G7L8V2 Kinase-like protein n=1 Tax=Medicago truncatula RepID=G7L8V2_MEDTR	0	94.71	AT1G11050.1 | Symbols: | Protein kinase superfamily protein | chr1:3681892-3683769 FORWARD LENGTH=625	0	89.43	GO:0006468 GO:0009693 GO:0009723 GO:0009738 GO:0035556	protein phosphorylation; "ethylene biosynthetic process"; "response to ethylene stimulus"; "abscisic acid mediated signaling pathway"; "intracellular signal transduction"	GO:0004672 GO:0004674 GO:0005524 GO:0016301 GO:0016772	protein kinase activity; "protein serine/threonine kinase activity"; "ATP binding"; "kinase activity"; "transferase activity, transferring phosphorus-containing groups"	GO:0005886	plasma membrane	PF00069	Protein kinase domain	PTHR24420 PTHR24420:SF420	FAMILY NOT NAMED; "SUBFAMILY NOT NAMED"	KOG1187	Serine/threonine_protein_kinase	NA	NA	NA	NA
GLYMA08G14070	chr8	-	10224475	10227413	protein_coding	gma-miR319k,gma-miR319l,gma-miR319m,gma-miR319g,gma-miR319h,gma-miR319i,gma-miR319j,gma-miR4356,gma-miR319e,gma-miR319b,gma-miR319a	0.00834517	392	UniRef100_I1KSX8 Uncharacterized protein n=1 Tax=Glycine max RepID=I1KSX8_SOYBN	0	99.74	UniRef100_G7JBJ5 Beta-1,4-mannosyl-glycoprotein 4-beta-N-acetylglucosaminyltransferase n=1 Tax=Medicago truncatula RepID=G7JBJ5_MEDTR	0	93.11	AT1G12990.1 | Symbols: | beta-1,4-N-acetylglucosaminyltransferase family protein | chr1:4433973-4435552 FORWARD LENGTH=392	0	99.49	GO:0006487	protein N-linked glycosylation	GO:0003830 GO:0008375 GO:0016757	beta-1,4-mannosylglycoprotein 4-beta-N-acetylglucosaminyltransferase activity; "acetylglucosaminyltransferase activity"; "transferase activity, transferring glycosyl groups"	GO:0005794 GO:0016020	Golgi apparatus; "membrane"	PF04724	Glycosyltransferase family 17	PTHR12224	BETA-1,4-MANNOSYL-GLYCOPROTEIN BETA-1,4-N-ACETYLGLUCOSAMINYL-TRANSFERASE	NA	NA	2.4.1.144	Beta-1,4-mannosyl-glycoprotein_beta-1,4-N-acetylglucosaminyltransferase	K00737	beta-1,4-mannosyl-glycoprotein_beta-1,4-N-acetylglucosaminyltransferase_[EC:2.4.1.144]
GLYMA08G14130	chr8	+	10268113	10270485	protein_coding	gma-miR319d,gma-miR4407,gma-miR394b-3p,gma-miR862b,gma-miR319i,gma-miR5037c	0.0132108	313	UniRef100_I1KSY3 Uncharacterized protein n=2 Tax=Glycine max RepID=I1KSY3_SOYBN	0	99.68	UniRef100_Q93XA5 Homeodomain leucine zipper protein HDZ1 (Fragment) n=1 Tax=Phaseolus vulgaris RepID=Q93XA5_PHAVU	4e-129	85.62	AT4G40060.1 | Symbols: ATHB16, ATHB-16, HB16 | homeobox protein 16 | chr4:18571682-18572774 REVERSE LENGTH=294	2e-82	99.68	GO:0006355 GO:0009637 GO:0030308 GO:0045893 GO:0048510 GO:0048573	regulation of transcription, DNA-dependent; "response to blue light"; "negative regulation of cell growth"; "positive regulation of transcription, DNA-dependent"; "regulation of timing of transition from vegetative to reproductive phase"; "photoperiodism, flowering"	GO:0000976 GO:0003677 GO:0003700 GO:0043565	transcription regulatory region sequence-specific DNA binding; "DNA binding"; "sequence-specific DNA binding transcription factor activity"; "sequence-specific DNA binding"	GO:0005634	nucleus	PF02183 PF00046	Homeobox associated leucine zipper; "Homeobox domain"	PTHR24326 PTHR24326:SF221	FAMILY NOT NAMED; ""	KOG0483	Transcription_factor_HEX,_contains_HOX_and_HALZ_domains	NA	NA	K09338	homeobox-leucine_zipper_protein
GLYMA08G15440	chr8	+	11208558	11213188	protein_coding	gma-miR319f,gma-miR319e,gma-miR319b,gma-miR319a,gma-miR319k,gma-miR319l,gma-miR319m,gma-miR319g,gma-miR319h,gma-miR319i,gma-miR319j	0.00227307	344	UniRef100_UPI0002337F6B UPI0002337F6B related cluster n=1 Tax=unknown RepID=UPI0002337F6B	0	99.71	UniRef100_G7LC96 Auxin-induced protein 5NG4 n=2 Tax=Medicago truncatula RepID=G7LC96_MEDTR	0	97.97	AT5G64700.1 | Symbols: | nodulin MtN21 /EamA-like transporter family protein | chr5:25865190-25866845 REVERSE LENGTH=359	4e-130	98.55	NA	NA	GO:0003674	molecular function	GO:0005576 GO:0016020	extracellular region; "membrane"	PF00892	EamA-like transporter family	NA	NA	NA	NA	NA	NA	NA	NA
GLYMA08G16370	chr8	+	11975271	11977554	protein_coding	gma-miR396e,gma-miR396i-5p,gma-miR396a-5p,gma-miR396b-5p,gma-miR396c	0.0273305	247	UniRef100_I1KTL9 Uncharacterized protein n=1 Tax=Glycine max RepID=I1KTL9_SOYBN	6e-180	99.6	UniRef100_B9SL97 Thylakoid lumenal 19 kDa protein, chloroplast, putative n=1 Tax=Ricinus communis RepID=B9SL97_RICCO	3e-113	96.36	AT3G63540.1 | Symbols: | Mog1/PsbP/DUF1795-like photosystem II reaction center PsbP family protein | chr3:23459372-23459803 REVERSE LENGTH=143	4e-82	56.68	NA	NA	NA	NA	NA	NA	PF01789	PsbP	NA	NA	NA	NA	NA	NA	NA	NA
GLYMA08G18760	chr8	+	14115551	14119856	protein_coding	gma-miR172j,gma-miR172i-5p,gma-miR172h-5p,gma-miR5767,gma-miR5671	0.0273305	593	UniRef100_UPI00018C6834 UPI00018C6834 related cluster n=1 Tax=unknown RepID=UPI00018C6834	0	99.83	UniRef100_P08927 RuBisCO large subunit-binding protein subunit beta, chloroplastic n=1 Tax=Pisum sativum RepID=RUBB_PEA	0	99.16	AT3G13470.1 | Symbols: | TCP-1/cpn60 chaperonin family protein | chr3:4389685-4392624 FORWARD LENGTH=596	0	99.16	GO:0006457 GO:0009658 GO:0042026 GO:0044267 GO:0048481	protein folding; "chloroplast organization"; "protein refolding"; "cellular protein metabolic process"; "ovule development"	GO:0005524	ATP binding	GO:0005634 GO:0005730 GO:0005737 GO:0005739 GO:0009507 GO:0009570 GO:0009941 GO:0022626	nucleus; "nucleolus"; "cytoplasm"; "mitochondrion"; "chloroplast"; "chloroplast stroma"; "chloroplast envelope"; "cytosolic ribosome"	PF00118	TCP-1/cpn60 chaperonin family	PTHR11353 PTHR11353:SF8	CHAPERONIN; "RUBISCO SUBUNIT BINDING-PROTEIN BETA SUBUNIT, RUBB"	KOG0356	Mitochondrial_chaperonin,_Cpn60/Hsp60p	NA	NA	NA	NA
GLYMA08G23680	chr8	-	18042898	18047416	protein_coding	gma-miR319f,gma-miR319e,gma-miR319b,gma-miR319a,gma-miR319k,gma-miR319l,gma-miR319m,gma-miR319g,gma-miR319h,gma-miR319i,gma-miR319j	0.00227307	387	UniRef100_I1KVQ4 Uncharacterized protein n=2 Tax=Glycine max RepID=I1KVQ4_SOYBN	0	99.74	UniRef100_D7KHT5 FMN binding protein n=1 Tax=Arabidopsis lyrata subsp. lyrata RepID=D7KHT5_ARALL	0	97.93	AT1G51560.1 | Symbols: | Pyridoxamine 5'-phosphate oxidase family protein | chr1:19119900-19121859 REVERSE LENGTH=392	0	86.56	GO:0055114	oxidation-reduction process	GO:0004733 GO:0010181 GO:0016491	pyridoxamine-phosphate oxidase activity; "FMN binding"; "oxidoreductase activity"	GO:0005634	nucleus	PF01243	Pyridoxamine 5'-phosphate oxidase	PTHR13343 PTHR13343:SF4	CREG1 PROTEIN; "gb def: cellular repressor of e1a-stimulated genes [drosophila melanogaster]"	KOG3374	Cellular_repressor_of_transcription	NA	NA	NA	NA
GLYMA08G25050	chr8	-	19303901	19311135	protein_coding	gma-miR319d,gma-miR319e,gma-miR4405,gma-miR319b,gma-miR319a,gma-miR319k,gma-miR319l,gma-miR319m,gma-miR319g,gma-miR319h,gma-miR319i,gma-miR319j	0.000160203	509	UniRef100_I1KW27 Uncharacterized protein n=1 Tax=Glycine max RepID=I1KW27_SOYBN	0	99.8	UniRef100_Q941Q3 Zinc finger CCCH domain-containing protein 37 n=1 Tax=Arabidopsis thaliana RepID=C3H37_ARATH	3e-178	80.75	AT3G12680.1 | Symbols: HUA1 | floral homeotic protein (HUA1) | chr3:4025276-4028999 REVERSE LENGTH=524	0	80.75	GO:0001709 GO:0006355	cell fate determination; "regulation of transcription, DNA-dependent"	GO:0003676 GO:0003723 GO:0008270	nucleic acid binding; "RNA binding"; "zinc ion binding"	GO:0005634	nucleus	PF00642	Zinc finger C-x8-C-x5-C-x3-H type (and similar)	PTHR12547 PTHR12547:SF43	CCCH ZINC FINGER/TIS11-RELATED; "HUA1 (ENHANCER OF AG-4 1)"	KOG1677	CCCH-type_Zn-finger_protein	NA	NA	NA	NA
GLYMA08G39110	chr8	-	38392238	38409081	protein_coding	gma-miR398c,gma-miR2118b-5p,gma-miR4363,gma-miR2118a-5p,gma-miR396j	0.0273305	1460	UniRef100_I1KXC2 Uncharacterized protein n=1 Tax=Glycine max RepID=I1KXC2_SOYBN	0	99.93	UniRef100_B9SPI3 Alpha-glucan water dikinase, chloroplast, putative n=1 Tax=Ricinus communis RepID=B9SPI3_RICCO	0	99.93	AT1G10760.1 | Symbols: SEX1, SOP1, SOP, GWD1, GWD | Pyruvate phosphate dikinase, PEP/pyruvate binding domain | chr1:3581210-3590043 REVERSE LENGTH=1399	0	95.55	GO:0005982 GO:0005983 GO:0007623 GO:0009610 GO:0009631 GO:0010353 GO:0016310 GO:0019252	starch metabolic process; "starch catabolic process"; "circadian rhythm"; "response to symbiotic fungus"; "cold acclimation"; "response to trehalose stimulus"; "phosphorylation"; "starch biosynthetic process"	GO:0005515 GO:0005524 GO:0016301 GO:0050521	protein binding; "ATP binding"; "kinase activity"; "alpha-glucan, water dikinase activity"	GO:0005739 GO:0009507 GO:0009570 GO:0009941	mitochondrion; "chloroplast"; "chloroplast stroma"; "chloroplast envelope"	PF01326	Pyruvate phosphate dikinase, PEP/pyruvate binding domain	PTHR22931 PTHR22931:SF1	PHOSPHOENOLPYRUVATE DIKINASE-RELATED; "ALPHA-GLUCAN WATER DIKINASE, CHLOROPLAST PRECURSOR"	NA	NA	2.7.9.4	alpha-glucan,_water_dikinase	K08244	alpha-glucan,_water_dikinase_[EC:2.7.9.4]
GLYMA08G39810	chr8	+	39395966	39404774	protein_coding	gma-miR319f,gma-miR319e,gma-miR319b,gma-miR319a,gma-miR319k,gma-miR319l,gma-miR319m,gma-miR319g,gma-miR319h,gma-miR319i,gma-miR319j	0.00227307	336	UniRef100_I1KXH0 Uncharacterized protein n=2 Tax=Glycine max RepID=I1KXH0_SOYBN	0	99.7	UniRef100_A0EVX4 Spermidine synthase n=1 Tax=Ammopiptanthus mongolicus RepID=A0EVX4_9FABA	0	97.92	AT1G23820.1 | Symbols: SPDS1 | spermidine synthase 1 | chr1:8420278-8422724 FORWARD LENGTH=378	0	96.73	GO:0008295	spermidine biosynthetic process	GO:0003824 GO:0004766 GO:0005515	catalytic activity; "spermidine synthase activity"; "protein binding"	GO:0005829 GO:0009507	cytosol; "chloroplast"	PF01564	Spermine/spermidine synthase	PTHR11558 PTHR11558:SF11	SPERMIDINE SYNTHASE; "PUTRESCINE N-METHYLTRANSFERASE"	KOG1562	Spermidine_synthase	2.5.1.16	Spermidine_synthase.	K00797	spermidine_synthase_[EC:2.5.1.16]
GLYMA08G40270	chr8	-	39972069	39975789	protein_coding	gma-miR319k,gma-miR319l,gma-miR319m,gma-miR482a-5p,gma-miR319g,gma-miR319h,gma-miR319i,gma-miR319j,gma-miR4394,gma-miR319d,gma-miR319f,gma-miR319e,gma-miR319b,gma-miR319a	0.000302436	444	UniRef100_I1KXL2 Uncharacterized protein n=1 Tax=Glycine max RepID=I1KXL2_SOYBN	0	99.77	UniRef100_G7LER0 IAA-amino acid hydrolase ILR1-like protein n=1 Tax=Medicago truncatula RepID=G7LER0_MEDTR	0	98.87	AT1G51760.1 | Symbols: IAR3, JR3 | peptidase M20/M25/M40 family protein | chr1:19199562-19201424 FORWARD LENGTH=440	2e-153	91.44	GO:0006508 GO:0008152 GO:0009611	proteolysis; "metabolic process"; "response to wounding"	GO:0008237 GO:0010179 GO:0016787	metallopeptidase activity; "IAA-Ala conjugate hydrolase activity"; "hydrolase activity"	GO:0005783 GO:0005886 GO:0009507	endoplasmic reticulum; "plasma membrane"; "chloroplast"	PF07687 PF01546	Peptidase dimerisation domain; "Peptidase family M20/M25/M40"	PTHR11014 PTHR11014:SF37 PTHR11014:SF41	PROTEASE M20-RELATED; "AMINOACYLASE, PUTATIVE (N-ACYL-L-AMINO ACID AMIDOH"; ""	NA	NA	NA	NA	NA	NA
GLYMA08G40810	chr8	+	40649810	40659682	protein_coding	gma-miR482c-3p,gma-miR393h,gma-miR169o,gma-miR169r,gma-miR393j,gma-miR393i,gma-miR4346,gma-miR393k	0.00306466	923	UniRef100_UPI0002338875 UPI0002338875 related cluster n=1 Tax=unknown RepID=UPI0002338875	0	99.89	UniRef100_B9S2B5 Alpha-amylase, putative n=1 Tax=Ricinus communis RepID=B9S2B5_RICCO	0	99.67	AT1G69830.1 | Symbols: ATAMY3, AMY3 | alpha-amylase-like 3 | chr1:26288518-26293003 REVERSE LENGTH=887	0	92.42	GO:0005975 GO:0005982 GO:0005983 GO:0007623	carbohydrate metabolic process; "starch metabolic process"; "starch catabolic process"; "circadian rhythm"	GO:0003824 GO:0004556 GO:0005509 GO:0043169	catalytic activity; "alpha-amylase activity"; "calcium ion binding"; "cation binding"	GO:0005576 GO:0009507 GO:0009570	extracellular region; "chloroplast"; "chloroplast stroma"	PF07821 PF00128	Alpha-amylase C-terminal beta-sheet domain; "Alpha amylase, catalytic domain"	PTHR10357 PTHR10357:SF9	AMYLASE; "ALPHA-XYLOSIDASE-RELATED"	KOG0471	Alpha-amylase	NA	NA	NA	NA
GLYMA08G47790	chr8	-	46591084	46595539	protein_coding	gma-miR319f,gma-miR319k,gma-miR319l,gma-miR319m,gma-miR319g,gma-miR319h,gma-miR319i,gma-miR4414,gma-miR319j	0.00837053	440	UniRef100_I1KZJ0 Uncharacterized protein n=1 Tax=Glycine max RepID=I1KZJ0_SOYBN	0	99.77	UniRef100_G7KXR2 Transaldolase n=1 Tax=Medicago truncatula RepID=G7KXR2_MEDTR	0	99.09	AT5G13420.1 | Symbols: | Aldolase-type TIM barrel family protein | chr5:4302080-4304212 REVERSE LENGTH=438	0	93.86	GO:0006096 GO:0009060 GO:0009809 GO:0033587 GO:0046686	glycolysis; "aerobic respiration"; "lignin biosynthetic process"; "shikimate biosynthetic process"; "response to cadmium ion"	GO:0003824 GO:0004801	catalytic activity; "sedoheptulose-7-phosphate:D-glyceraldehyde-3-phosphate glyceronetransferase activity"	GO:0005737 GO:0005739 GO:0009507 GO:0009536 GO:0009570	cytoplasm; "mitochondrion"; "chloroplast"; "plastid"; "chloroplast stroma"	PF00923	Transaldolase	PTHR10683	TRANSALDOLASE	KOG2772	Transaldolase	2.2.1.2	Transaldolase.	K00616	transaldolase_[EC:2.2.1.2]
GLYMA09G01420	chr9	+	886243	889878	protein_coding	gma-miR2111c,gma-miR2111b,gma-miR2111e,gma-miR4995,gma-miR2111f,gma-miR5776	0.0132108	277	UniRef100_I1L011 Thymidine kinase n=1 Tax=Glycine max RepID=I1L011_SOYBN	0	99.64	UniRef100_I1L011 Thymidine kinase n=1 Tax=Glycine max RepID=I1L011_SOYBN	0	99.64	AT5G23070.1 | Symbols: | Thymidine kinase | chr5:7741979-7742827 FORWARD LENGTH=282	2e-104	96.39	GO:0009061 GO:0009165 GO:0019690	anaerobic respiration; "nucleotide biosynthetic process"; "pyrimidine deoxyribonucleoside interconversion"	GO:0004797	thymidine kinase activity	GO:0009507	chloroplast	PF00265	Thymidine kinase	PTHR11441	THYMIDINE KINASE	KOG3125	Thymidine_kinase	2.7.1.21	Thymidine_kinase.	K00857	thymidine_kinase_[EC:2.7.1.21]
GLYMA09G02530	chr9	+	1716274	1718191	protein_coding	gma-miR319e,gma-miR319b,gma-miR319a,gma-miR319k,gma-miR319l,gma-miR319m,gma-miR319g,gma-miR319h,gma-miR319i,gma-miR319j	0.00438262	499	UniRef100_I1L0D0 Uncharacterized protein n=1 Tax=Glycine max RepID=I1L0D0_SOYBN	0	99.4	UniRef100_G7L1B0 Tyrosine/dopa decarboxylase n=1 Tax=Medicago truncatula RepID=G7L1B0_MEDTR	0	99	AT2G20340.1 | Symbols: | Pyridoxal phosphate (PLP)-dependent transferases superfamily protein | chr2:8779804-8782490 FORWARD LENGTH=490	0	99.2	GO:0006520 GO:0009611 GO:0019752	cellular amino acid metabolic process; "response to wounding"; "carboxylic acid metabolic process"	GO:0003824 GO:0004837 GO:0016831 GO:0030170	catalytic activity; "tyrosine decarboxylase activity"; "carboxy-lyase activity"; "pyridoxal phosphate binding"	GO:0005737	cytoplasm	PF00282	Pyridoxal-dependent decarboxylase conserved domain	PTHR11999 PTHR11999:SF11	GROUP II PYRIDOXAL-5-PHOSPHATE DECARBOXYLASE; "GLUTAMATE DECARBOXYLASE"	KOG0628	Aromatic-L-amino-acid/L-histidine_decarboxylase	NA	NA	NA	NA
GLYMA09G02550	chr9	+	1739833	1742224	protein_coding	gma-miR390f,gma-miR390g,gma-miR390a-5p,gma-miR390b-5p,gma-miR390d	0.0273305	435	UniRef100_I1L0D2 Uncharacterized protein n=1 Tax=Glycine max RepID=I1L0D2_SOYBN	0	99.77	UniRef100_B9SQ95 Patatin B2, putative n=1 Tax=Ricinus communis RepID=B9SQ95_RICCO	7e-167	93.33	AT3G54950.1 | Symbols: PLP7, PLA IIIA | patatin-like protein 6 | chr3:20359076-20360774 REVERSE LENGTH=488	4e-133	93.1	GO:0006629 GO:0006644 GO:0008152 GO:0019374 GO:0051707	lipid metabolic process; "phospholipid metabolic process"; "metabolic process"; "galactolipid metabolic process"; "response to other organism"	GO:0004620 GO:0047617	phospholipase activity; "acyl-CoA hydrolase activity"	GO:0005886	plasma membrane	PF01734	Patatin-like phospholipase	PTHR10470 PTHR10470:SF4	PATATIN-RELATED; "PATATIN-RELATED"	KOG0513	Ca2+-independent_phospholipase_A2	NA	NA	NA	NA
GLYMA09G04090	chr9	-	2993794	2996482	protein_coding	gma-miR171l,gma-miR482a-3p,gma-miR482d-3p,gma-miR482b-3p,gma-miR171k-5p	0.0273305	309	UniRef100_I1L0R5 Uncharacterized protein n=1 Tax=Glycine max RepID=I1L0R5_SOYBN	0	99.68	UniRef100_G7JMU6 Ubiquitin carrier protein E2 n=1 Tax=Medicago truncatula RepID=G7JMU6_MEDTR	2e-180	99.68	AT3G17000.1 | Symbols: UBC32 | ubiquitin-conjugating enzyme 32 | chr3:5797296-5799467 FORWARD LENGTH=309	1e-132	99.03	GO:0006301 GO:0006511 GO:0006635 GO:0009407 GO:0016036 GO:0019375 GO:0042631 GO:0043161 GO:0045892 GO:0051788 GO:0080129	postreplication repair; "ubiquitin-dependent protein catabolic process"; "fatty acid beta-oxidation"; "toxin catabolic process"; "cellular response to phosphate starvation"; "galactolipid biosynthetic process"; "cellular response to water deprivation"; "proteasomal ubiquitin-dependent protein catabolic process"; "negative regulation of transcription, DNA-dependent"; "response to misfolded protein…	GO:0004842 GO:0016881	ubiquitin-protein ligase activity; "acid-amino acid ligase activity"	GO:0005634	nucleus	PF00179	Ubiquitin-conjugating enzyme	PTHR24067 PTHR24067:SF15	UBIQUITIN-CONJUGATING ENZYME E2; ""	KOG0428	Non-canonical_ubiquitin_conjugating_enzyme_1	6.3.2.19	Ubiquitin--protein_ligase	K10578	ubiquitin-conjugating_enzyme_E2_J1_[EC:6.3.2.19]
GLYMA09G04840	chr9	+	3652169	3660609	protein_coding	gma-miR156c,gma-miR159e-5p,gma-miR156o,gma-miR4387a,gma-miR156k,gma-miR396i-3p,gma-miR5037c,gma-miR396a-3p	0.0455972	245	UniRef100_I1L0Y0 Uncharacterized protein n=1 Tax=Glycine max RepID=I1L0Y0_SOYBN	1e-174	99.59	UniRef100_Q84WN3 Bidirectional sugar transporter SWEET17 n=1 Tax=Arabidopsis thaliana RepID=SWT17_ARATH	1e-91	92.24	AT4G15920.1 | Symbols: SWEET17, AtSWEET17 | Nodulin MtN3 family protein | chr4:9030742-9033343 REVERSE LENGTH=241	2e-94	92.24	GO:0006833 GO:0008150 GO:0009651 GO:0009750	water transport; "biological process"; "response to salt stress"; "response to fructose stimulus"	GO:0051119	sugar transmembrane transporter activity	GO:0005886 GO:0005887 GO:0016020 GO:0016021	plasma membrane; "integral to plasma membrane"; "membrane"; "integral to membrane"	PF03083	MtN3/saliva family	PTHR10791	STROMAL CELL PROTEIN/NODULIN MTN3-RELATED	KOG1623	Multitransmembrane_protein	NA	NA	NA	NA
GLYMA09G05590	chr9	-	4358422	4362623	protein_coding	gma-miR5038b,gma-miR5038a,gma-miR169o,gma-miR172b-5p,gma-miR169r	0.0273305	254	UniRef100_I1L152 Uncharacterized protein n=1 Tax=Glycine max RepID=I1L152_SOYBN	0	99.61	UniRef100_G7INC4 Haloacid dehalogenase-like hydrolase domain-containing protein n=1 Tax=Medicago truncatula RepID=G7INC4_MEDTR	6e-173	99.21	AT5G44730.1 | Symbols: | Haloacid dehalogenase-like hydrolase (HAD) superfamily protein | chr5:18045588-18046519 REVERSE LENGTH=255	2e-148	99.61	GO:0008152	metabolic process	GO:0003824 GO:0008967 GO:0016787	catalytic activity; "phosphoglycolate phosphatase activity"; "hydrolase activity"	NA	NA	PF00702	haloacid dehalogenase-like hydrolase	PTHR12725 PTHR12725:SF5	HALOACID DEHALOGENASE-LIKE HYDROLASE; "HALOACID DEHALOGENASE-LIKE HYDROLASE DOMAIN CONTAINING 3"	KOG3085	Predicted_hydrolase_(HAD_superfamily)	NA	NA	NA	NA
GLYMA09G07570	chr9	-	6473425	6481793	protein_coding	gma-miR396d,gma-miR2118b-5p,gma-miR4407,gma-miR2118a-5p,gma-miR4340	0.0273305	1193	UniRef100_I1L1L2 DNA-directed RNA polymerase n=1 Tax=Glycine max RepID=I1L1L2_SOYBN	0	99.92	UniRef100_I1L1L2 DNA-directed RNA polymerase n=1 Tax=Glycine max RepID=I1L1L2_SOYBN	0	99.92	AT4G21710.1 | Symbols: NRPB2, EMB1989, RPB2 | DNA-directed RNA polymerase family protein | chr4:11535684-11542200 REVERSE LENGTH=1188	0	99.41	GO:0000394 GO:0000956 GO:0006351 GO:0006366 GO:0009793	RNA splicing, via endonucleolytic cleavage and ligation; "nuclear-transcribed mRNA catabolic process"; "transcription, DNA-dependent"; "transcription from RNA polymerase II promoter"; "embryo development ending in seed dormancy"	GO:0003677 GO:0003899 GO:0032549	DNA binding; "DNA-directed RNA polymerase activity"; "ribonucleoside binding"	GO:0005634 GO:0005665 GO:0005829 GO:0009506 GO:0016591	nucleus; "DNA-directed RNA polymerase II, core complex"; "cytosol"; "plasmodesma"; "DNA-directed RNA polymerase II, holoenzyme"	PF04565 PF04563 PF00562 PF04567 PF04566 PF04561 PF04560	RNA polymerase Rpb2, domain 3; "RNA polymerase beta subunit"; "RNA polymerase Rpb2, domain 6"; "RNA polymerase Rpb2, domain 5"; "RNA polymerase Rpb2, domain 4"; "RNA polymerase Rpb2, domain 2"; "RNA polymerase Rpb2, domain 7"	PTHR20856 PTHR20856:SF7	DNA-DIRECTED RNA POLYMERASE I SUBUNIT 2; "DNA-DIRECTED RNA POLYMERASE II SUBUNIT 2"	KOG0214	RNA_polymerase_II,_second_largest_subunit	2.7.7.6	DNA-directed_RNA_polymerase	K03010	DNA-directed_RNA_polymerase_II_subunit_RPB2_[EC:2.7.7.6]
GLYMA09G07970	chr9	+	6976988	6980891	protein_coding	gma-miR5038b,gma-miR5038a,gma-miR4387a,gma-miR4373,gma-miR4360	0.0273305	249	UniRef100_I1L1N8 Uncharacterized protein n=1 Tax=Glycine max RepID=I1L1N8_SOYBN	0	99.6	UniRef100_Q06A74 PHD6 n=1 Tax=Glycine max RepID=Q06A74_SOYBN	0	99.6	AT5G20510.1 | Symbols: AL5 | alfin-like 5 | chr5:6939991-6942846 REVERSE LENGTH=260	2e-128	99.6	GO:0006355	regulation of transcription, DNA-dependent	GO:0003677 GO:0008270 GO:0035064	DNA binding; "zinc ion binding"; "methylated histone residue binding"	GO:0005634	nucleus	PF00628 PF12165	PHD-finger; "Domain of unknown function (DUF3594)"	PTHR23123	PHD/F-BOX CONTAINING PROTEIN	KOG1632	Uncharacterized_PHD_Zn-finger_protein	NA	NA	NA	NA
GLYMA09G08550	chr9	-	7845346	7851782	protein_coding	gma-miR319k,gma-miR319l,gma-miR319m,gma-miR319n,gma-miR319g,gma-miR319h,gma-miR396b-5p,gma-miR166k,gma-miR319i,gma-miR319j,gma-miR482c-3p,gma-miR396e,gma-miR319f,gma-miR396i-5p,gma-miR319e,gma-miR319b,gma-miR319a,gma-miR396a-5p,gma-miR396c	5.4086e-05	811	UniRef100_I1L1U2 Sucrose synthase n=1 Tax=Glycine max RepID=I1L1U2_SOYBN	0	99.88	UniRef100_I1L1U2 Sucrose synthase n=1 Tax=Glycine max RepID=I1L1U2_SOYBN	0	99.88	AT3G43190.1 | Symbols: SUS4, ATSUS4 | sucrose synthase 4 | chr3:15179204-15182577 REVERSE LENGTH=808	0	98.15	GO:0001666 GO:0005986 GO:0009862 GO:0010310 GO:0019375	response to hypoxia; "sucrose biosynthetic process"; "systemic acquired resistance, salicylic acid mediated signaling pathway"; "regulation of hydrogen peroxide metabolic process"; "galactolipid biosynthetic process"	GO:0008194 GO:0016157 GO:0016757	UDP-glycosyltransferase activity; "sucrose synthase activity"; "transferase activity, transferring glycosyl groups"	GO:0005773 GO:0005829 GO:0005886 GO:0016020	vacuole; "cytosol"; "plasma membrane"; "membrane"	PF00534 PF00862	Glycosyl transferases group 1; "Sucrose synthase"	PTHR12526 PTHR12526:SF27	GLYCOSYLTRANSFERASE; "SUCROSE SYNTHASE"	KOG0853	Glycosyltransferase	2.4.1.13	Sucrose_synthase	K00695	sucrose_synthase_[EC:2.4.1.13]
GLYMA09G19810	chr9	-	24603627	24610128	protein_coding	gma-miR390f,gma-miR390g,gma-miR482c-5p,gma-miR390a-5p,gma-miR390b-5p,gma-miR390d	0.0132108	366	UniRef100_I1L2R6 Uncharacterized protein n=1 Tax=Glycine max RepID=I1L2R6_SOYBN	0	99.73	UniRef100_G7JZG8 Mitochondrial substrate carrier family protein W n=2 Tax=Medicago truncatula RepID=G7JZG8_MEDTR	0	99.73	AT1G25380.1 | Symbols: ATNDT2, NDT2 | NAD+ transporter 2 | chr1:8903726-8905818 FORWARD LENGTH=363	2e-148	88.52	GO:0006810 GO:0006839 GO:0043132 GO:0055085	transport; "mitochondrial transport"; "NAD transport"; "transmembrane transport"	GO:0005215 GO:0051724	transporter activity; "NAD transporter activity"	GO:0005739 GO:0005743	mitochondrion; "mitochondrial inner membrane"	PF00153	Mitochondrial carrier protein	PTHR24089 PTHR24089:SF38	FAMILY NOT NAMED; "SUBFAMILY NOT NAMED"	KOG0764	Mitochondrial_FAD_carrier_protein	NA	NA	NA	NA
GLYMA09G24270	chr9	-	30011256	30012895	protein_coding	gma-miR396d,gma-miR2118b-5p,gma-miR2118a-5p,gma-miR5778,gma-miR319n,gma-miR5671	0.0132108	114	UniRef100_I1L312 Uncharacterized protein n=1 Tax=Glycine max RepID=I1L312_SOYBN	3e-74	99.12	UniRef100_B9RCH3 Metal ion binding protein, putative n=1 Tax=Ricinus communis RepID=B9RCH3_RICCO	5e-26	61.4	AT1G01490.2 | Symbols: | Heavy metal transport/detoxification superfamily protein | chr1:180401-182066 REVERSE LENGTH=177	2e-19	61.4	GO:0030001	metal ion transport	GO:0046872	metal ion binding	GO:0005634	nucleus	PF00403	Heavy-metal-associated domain	PTHR22814 PTHR22814:SF56	COPPER TRANSPORT PROTEIN ATOX1-RELATED; "SUBFAMILY NOT NAMED"	KOG1603	Copper_chaperone	NA	NA	NA	NA
GLYMA09G28170	chr9	-	35168663	35171367	protein_coding	gma-miR5673,gma-miR482c-5p,gma-miR166i-5p,gma-miR166a-5p,gma-miR166h-5p,gma-miR166c-5p,gma-miR166j-5p	0.0295116	293	UniRef100_I1L3L1 Uncharacterized protein n=1 Tax=Glycine max RepID=I1L3L1_SOYBN	0	99.66	UniRef100_C6TN05 Hypersensitive induced reaction protein 4 n=1 Tax=Glycine max RepID=C6TN05_SOYBN	0	99.66	AT5G51570.1 | Symbols: | SPFH/Band 7/PHB domain-containing membrane-associated protein family | chr5:20949511-20951234 FORWARD LENGTH=292	0	98.63	GO:0006499	N-terminal protein myristoylation	NA	NA	GO:0005773 GO:0005774 GO:0005794 GO:0005886 GO:0009506 GO:0016020	vacuole; "vacuolar membrane"; "Golgi apparatus"; "plasma membrane"; "plasmodesma"; "membrane"	PF01145	SPFH domain / Band 7 family	PTHR10264 PTHR10264:SF25	STOMATIN-RELATED; "INTEGRAL MEMBRANE PROTEINASE"	KOG2620	Prohibitins_and_stomatins_of_the_PID_superfamily	NA	NA	NA	NA
GLYMA09G28470	chr9	+	35430863	35443828	protein_coding	gma-miR172j,gma-miR172i-5p,gma-miR4413a,gma-miR390b-5p,gma-miR390d,gma-miR5766,gma-miR172h-5p	0.00637053	179	UniRef100_I1L3N4 Uncharacterized protein n=2 Tax=Glycine max RepID=I1L3N4_SOYBN	1e-126	99.44	UniRef100_Q9LT07 Got1/Sft2-like vescicle transport protein n=1 Tax=Arabidopsis thaliana RepID=Q9LT07_ARATH	3e-96	99.44	AT5G23550.1 | Symbols: | Got1/Sft2-like vescicle transport protein family | chr5:7939914-7941479 REVERSE LENGTH=175	7e-99	99.44	GO:0000394 GO:0006661 GO:0006810 GO:0009086 GO:0016192	RNA splicing, via endonucleolytic cleavage and ligation; "phosphatidylinositol biosynthetic process"; "transport"; "methionine biosynthetic process"; "vesicle-mediated transport"	GO:0003674	molecular function	GO:0005739 GO:0016021	mitochondrion; "integral to membrane"	PF04178	Got1/Sft2-like family	PTHR23137	UNCHARACTERIZED	KOG2887	Membrane_protein_involved_in_ER_to_Golgi_transport	NA	NA	NA	NA
GLYMA09G28920	chr9	-	35894778	35901287	protein_coding	gma-miR319k,gma-miR319l,gma-miR319m,gma-miR319g,gma-miR319h,gma-miR319i,gma-miR319j,gma-miR319d,gma-miR159e-5p,gma-miR319f,gma-miR319e,gma-miR319b,gma-miR319a	0.000596686	427	UniRef100_I1L3R4 Uncharacterized protein n=2 Tax=Glycine max RepID=I1L3R4_SOYBN	0	99.77	UniRef100_G7KPQ2 Alpha galactosidase n=1 Tax=Medicago truncatula RepID=G7KPQ2_MEDTR	0	98.83	AT5G08370.1 | Symbols: AtAGAL2, AGAL2 | alpha-galactosidase 2 | chr5:2691116-2693441 REVERSE LENGTH=396	0	87.59	GO:0000023 GO:0005975 GO:0007020 GO:0009311 GO:0009911 GO:0009965 GO:0016139 GO:0019252 GO:0043085 GO:0046477	maltose metabolic process; "carbohydrate metabolic process"; "microtubule nucleation"; "oligosaccharide metabolic process"; "positive regulation of flower development"; "leaf morphogenesis"; "glycoside catabolic process"; "starch biosynthetic process"; "positive regulation of catalytic activity"; "glycosylceramide catabolic process"	GO:0003824 GO:0004553 GO:0004557	catalytic activity; "hydrolase activity, hydrolyzing O-glycosyl compounds"; "alpha-galactosidase activity"	GO:0005576 GO:0005737 GO:0009505	extracellular region; "cytoplasm"; "plant-type cell wall"	PF02065	Melibiase	PTHR11452	ALPHA-GALACTOSIDASE/ALPHA-N-ACETYLGALACTOSAMINIDASE	KOG2366	Alpha-D-galactosidase_(melibiase)	3.2.1.22	Alpha-galactosidase	K07407	alpha-galactosidase_[EC:3.2.1.22]
GLYMA09G31470	chr9	+	38177633	38189441	protein_coding	gma-miR319k,gma-miR319l,gma-miR319m,gma-miR319g,gma-miR319h,gma-miR319i,gma-miR4394,gma-miR319j,gma-miR319f,gma-miR319e,gma-miR319b,gma-miR319a,gma-miR172e,gma-miR172d	0.000302436	1239	UniRef100_I1L4B1 Uncharacterized protein n=1 Tax=Glycine max RepID=I1L4B1_SOYBN	0	99.92	UniRef100_G7KMZ7 Zinc finger protein-like protein n=1 Tax=Medicago truncatula RepID=G7KMZ7_MEDTR	0	99.84	AT3G18290.1 | Symbols: EMB2454, BTS | zinc finger protein-related | chr3:6274308-6280174 FORWARD LENGTH=1254	0	99.84	GO:0009793 GO:0010106	embryo development ending in seed dormancy; "cellular response to iron ion starvation"	GO:0008270	zinc ion binding	GO:0005634	nucleus	PF01814 PF05495	Hemerythrin HHE cation binding domain; "CHY zinc finger"	PTHR21319	RING FINGER AND CHY ZINC FINGER DOMAIN CONTAINING 1	KOG1940	Zn-finger_protein	NA	NA	NA	NA
GLYMA09G33950	chr9	-	40413767	40419301	protein_coding	gma-miR5761a,gma-miR5761b,gma-miR482a-3p,gma-miR5776,gma-miR482a-5p,gma-miR482d-3p,gma-miR482b-3p	0.00637053	274	UniRef100_I1L4Z2 Uncharacterized protein n=1 Tax=Glycine max RepID=I1L4Z2_SOYBN	0	99.64	UniRef100_Q8LJR4 Syntaxin n=1 Tax=Glycine max RepID=Q8LJR4_SOYBN	7e-163	95.26	AT5G46860.1 | Symbols: VAM3, ATVAM3, SYP22, ATSYP22, SGR3 | Syntaxin/t-SNARE family protein | chr5:19012342-19013795 REVERSE LENGTH=268	3e-144	95.26	GO:0000902 GO:0006623 GO:0006886 GO:0006944 GO:0007030 GO:0007033 GO:0009556 GO:0009660 GO:0009959 GO:0010118 GO:0016049 GO:0016192 GO:0016197 GO:0048193 GO:0052543	cell morphogenesis; "protein targeting to vacuole"; "intracellular protein transport"; "cellular membrane fusion"; "Golgi organization"; "vacuole organization"; "microsporogenesis"; "amyloplast organization"; "negative gravitropism"; "stomatal movement"; "cell growth"; "vesicle-mediated transport"; "endosomal transport"; "Golgi vesicle transport"; "callose deposition in cell wall"	GO:0005484 GO:0005515	SNAP receptor activity; "protein binding"	GO:0000325 GO:0005770 GO:0005773 GO:0005794 GO:0009705 GO:0030140	plant-type vacuole; "late endosome"; "vacuole"; "Golgi apparatus"; "plant-type vacuole membrane"; "trans-Golgi network transport vesicle"	PF05739 PF00804	SNARE domain; "Syntaxin"	PTHR19957 PTHR19957:SF11	SYNTAXIN; "SYNTAXIN-RELATED"	KOG0811	SNARE_protein_PEP12/VAM3/Syntaxin_7/Syntaxin_17	NA	NA	K08488	syntaxin_7
GLYMA09G37400	chr9	-	42977614	42980092	protein_coding	gma-miR398c,gma-miR398b,gma-miR4413b,gma-miR4413a,gma-miR398a,gma-miR5785	0.0132108	459	UniRef100_UPI00023385E1 UPI00023385E1 related cluster n=1 Tax=unknown RepID=UPI00023385E1	0	99.78	UniRef100_Q2HVR5 Thioredoxin fold n=1 Tax=Medicago truncatula RepID=Q2HVR5_MEDTR	0	99.56	AT5G39865.1 | Symbols: | Glutaredoxin family protein | chr5:15965560-15966732 REVERSE LENGTH=390	4e-124	99.56	GO:0006499 GO:0045454	N-terminal protein myristoylation; "cell redox homeostasis"	GO:0009055 GO:0015035	electron carrier activity; "protein disulfide oxidoreductase activity"	GO:0005634 GO:0005886	nucleus; "plasma membrane"	PF00462	Glutaredoxin	PTHR10168 PTHR10168:SF44	GLUTAREDOXIN; "GLUTAREDOXIN DOMAIN-CONTAINING CYSTEINE-RICH PROTE"	KOG2824	Glutaredoxin-related_protein	NA	NA	NA	NA
GLYMA09G38300	chr9	+	43689993	43697730	protein_coding	gma-miR319k,gma-miR319l,gma-miR319m,gma-miR319g,gma-miR319h,gma-miR319i,gma-miR319j,gma-miR319d,gma-miR319f,gma-miR319e,gma-miR394d,gma-miR319b,gma-miR394e,gma-miR319a	0.0231797	756	UniRef100_I1L672 Uncharacterized protein n=1 Tax=Glycine max RepID=I1L672_SOYBN	0	99.87	UniRef100_G7KSF6 LETM1 and EF-hand domain-containing protein n=1 Tax=Medicago truncatula RepID=G7KSF6_MEDTR	0	99.87	AT1G65540.1 | Symbols: | LETM1-like protein | chr1:24362382-24366011 REVERSE LENGTH=736	0	80.42	GO:0008150	biological process	GO:0005509	calcium ion binding	GO:0005739	mitochondrion	PF07766	LETM1-like protein	PTHR14009 PTHR14009:SF1	LEUCINE ZIPPER-EF-HAND CONTAINING TRANSMEMBRANE PROTEIN; "LEUCINE ZIPPER-EF-HAND CONTAINING TRANSMEMBRANE PROTEIN"	KOG1043	Ca2+-binding_transmembrane_protein_LETM1/MRS7	NA	NA	NA	NA
GLYMA09G38550	chr9	+	43900816	43905398	protein_coding	gma-miR167j,gma-miR4415b-3p,gma-miR4415a-3p,gma-miR167g,gma-miR167f,gma-miR167e,gma-miR167d,gma-miR167c,gma-miR167b,gma-miR167a,gma-miR162c,gma-miR162b,gma-miR162a	0.000596686	296	UniRef100_I1L6A2 Uncharacterized protein n=2 Tax=Glycine max RepID=I1L6A2_SOYBN	0	99.66	UniRef100_Q6EJD1 Isopentenyl pyrophosphate isomerase n=1 Tax=Pueraria montana var. lobata RepID=Q6EJD1_PUEML	0	99.66	AT3G02780.1 | Symbols: IPP2, IPIAT1, IDI2 | isopentenyl pyrophosphate:dimethylallyl pyrophosphate isomerase 2 | chr3:602578-604648 REVERSE LENGTH=284	1e-156	85.14	GO:0006096 GO:0008299 GO:0009060 GO:0009908 GO:0015995 GO:0046686	glycolysis; "isoprenoid biosynthetic process"; "aerobic respiration"; "flower development"; "chlorophyll biosynthetic process"; "response to cadmium ion"	GO:0004452 GO:0016787	isopentenyl-diphosphate delta-isomerase activity; "hydrolase activity"	GO:0005739 GO:0005829 GO:0009507	mitochondrion; "cytosol"; "chloroplast"	PF00293	NUDIX domain	PTHR10885 PTHR10885:SF0	ISOPENTENYL-DIPHOSPHATE DELTA ISOMERASE; "ISOPENTENYL-DIPHOSPHATE DELTA-ISOMERASE 1"	KOG0142	Isopentenyl_pyrophosphate:dimethylallyl_pyrophosphate_isomerase	5.3.3.2	Isopentenyl-diphosphate_delta-isomerase	K01823	isopentenyl-diphosphate_delta-isomerase_[EC:5.3.3.2]
GLYMA09G39480	chr9	+	44544871	44553912	protein_coding	gma-miR390f,gma-miR390g,gma-miR390a-5p,gma-miR390b-5p,gma-miR390d	0.0273305	347	UniRef100_I1L6J4 Uncharacterized protein n=1 Tax=Glycine max RepID=I1L6J4_SOYBN	0	99.71	UniRef100_G7LBR1 SKP1-like protein n=2 Tax=Medicago truncatula RepID=G7LBR1_MEDTR	0	99.71	AT3G61415.2 | Symbols: ASK21, SK21 | SKP1-like 21 | chr3:22723052-22725577 REVERSE LENGTH=349	1e-160	99.14	GO:0006511	ubiquitin-dependent protein catabolic process	GO:0004842	ubiquitin-protein ligase activity	GO:0005634 GO:0019005	nucleus; "SCF ubiquitin ligase complex"	PF03931 PF01466	Skp1 family, tetramerisation domain; "Skp1 family, dimerisation domain"	PTHR11165 PTHR11165:SF5	SKP1; "SKP1-RELATED"	KOG1724	SCF_ubiquitin_ligase,_Skp1_component	NA	NA	NA	NA
GLYMA09G39500	chr9	-	44554377	44561770	protein_coding	gma-miR319k,gma-miR319l,gma-miR319m,gma-miR319g,gma-miR319h,gma-miR319i,gma-miR319j,gma-miR4394,gma-miR319d,gma-miR319f,gma-miR319e,gma-miR319b,gma-miR319a,gma-miR5766,gma-miR5776	1.70651e-05	540	UniRef100_I1L6J5 Uncharacterized protein n=1 Tax=Glycine max RepID=I1L6J5_SOYBN	0	99.81	UniRef100_G7LBR2 Signal peptide peptidase-like 2B n=1 Tax=Medicago truncatula RepID=G7LBR2_MEDTR	0	99.81	AT1G01650.1 | Symbols: SPPL4, ATSPPL4 | SIGNAL PEPTIDE PEPTIDASE-LIKE 4 | chr1:233188-237647 REVERSE LENGTH=540	0	95.19	GO:0006508	proteolysis	GO:0004190 GO:0008233	aspartic-type endopeptidase activity; "peptidase activity"	GO:0005886 GO:0016021	plasma membrane; "integral to membrane"	PF02225 PF04258	PA domain; "Signal peptide peptidase"	PTHR12174 PTHR12174:SF30	SIGNAL PEPTIDE PEPTIDASE; "SUBFAMILY NOT NAMED"	KOG2442	Uncharacterized_conserved_protein,_contains_PA_domain	NA	NA	NA	NA
GLYMA09G40990	chr9	-	45764379	45768602	protein_coding	gma-miR167j,gma-miR390a-5p,gma-miR167g,gma-miR167f,gma-miR167e,gma-miR390b-5p,gma-miR167d,gma-miR390d,gma-miR167c,gma-miR167b,gma-miR167a,gma-miR390f,gma-miR390g	0.00250931	411	UniRef100_I1L6Y9 Uncharacterized protein n=1 Tax=Glycine max RepID=I1L6Y9_SOYBN	0	99.76	UniRef100_Q5ZP79 Alpha-galactosidase 1 n=1 Tax=Pisum sativum RepID=Q5ZP79_PEA	0	98.78	AT5G08380.1 | Symbols: AtAGAL1, AGAL1 | alpha-galactosidase 1 | chr5:2694851-2697616 REVERSE LENGTH=410	0	99.76	GO:0005975 GO:0005990 GO:0009311 GO:0016139 GO:0046477	carbohydrate metabolic process; "lactose catabolic process"; "oligosaccharide metabolic process"; "glycoside catabolic process"; "glycosylceramide catabolic process"	GO:0003824 GO:0004553 GO:0004557	catalytic activity; "hydrolase activity, hydrolyzing O-glycosyl compounds"; "alpha-galactosidase activity"	GO:0005576 GO:0005618 GO:0005737 GO:0009505 GO:0048046	extracellular region; "cell wall"; "cytoplasm"; "plant-type cell wall"; "apoplast"	PF02065	Melibiase	PTHR11452	ALPHA-GALACTOSIDASE/ALPHA-N-ACETYLGALACTOSAMINIDASE	KOG2366	Alpha-D-galactosidase_(melibiase)	3.2.1.22	Alpha-galactosidase	K07407	alpha-galactosidase_[EC:3.2.1.22]
GLYMA09G41150	chr9	-	45876427	45880057	protein_coding	gma-miR482c-5p,gma-miR397a,gma-miR2118b-5p,gma-miR5674a,gma-miR2118a-5p,gma-miR397b-5p,gma-miR5674b	0.0295116	238	UniRef100_I1L709 Uncharacterized protein n=1 Tax=Glycine max RepID=I1L709_SOYBN	3e-172	99.58	UniRef100_G7KY52 Elongation factor P n=1 Tax=Medicago truncatula RepID=G7KY52_MEDTR	1e-111	99.58	AT3G08740.1 | Symbols: | elongation factor P (EF-P) family protein | chr3:2654788-2656154 REVERSE LENGTH=236	4e-108	99.16	GO:0006414 GO:0009793 GO:0016226 GO:0043043 GO:0045036	translational elongation; "embryo development ending in seed dormancy"; "iron-sulfur cluster assembly"; "peptide biosynthetic process"; "protein targeting to chloroplast"	GO:0003746	translation elongation factor activity	GO:0009507 GO:0009570	chloroplast; "chloroplast stroma"	PF01132 PF09285 PF08207	Elongation factor P (EF-P) OB domain; "Elongation factor P, C-terminal"; "Elongation factor P (EF-P) KOW-like domain"	NA	NA	NA	NA	NA	NA	K02356	elongation_factor_EF-P
GLYMA10G00210	chr10	-	15253	25913	protein_coding	gma-miR319e,gma-miR319b,gma-miR319a,gma-miR319k,gma-miR319l,gma-miR319m,gma-miR5776,gma-miR319g,gma-miR319h,gma-miR319i,gma-miR319j	0.00227307	950	UniRef100_I1L7B1 Uncharacterized protein (Fragment) n=2 Tax=Glycine max RepID=I1L7B1_SOYBN	0	93.68	UniRef100_B9SDE3 DNA-binding protein smubp-2, putative n=1 Tax=Ricinus communis RepID=B9SDE3_RICCO	0	96.84	AT5G35970.1 | Symbols: | P-loop containing nucleoside triphosphate hydrolases superfamily protein | chr5:14119060-14123078 REVERSE LENGTH=961	0	91.68	GO:0015996	chlorophyll catabolic process	GO:0003677 GO:0005524 GO:0016787	DNA binding; "ATP binding"; "hydrolase activity"	GO:0009507 GO:0009570 GO:0009941	chloroplast; "chloroplast stroma"; "chloroplast envelope"	PF04851	Type III restriction enzyme, res subunit	PTHR10887 PTHR10887:SF140	DNA2/NAM7 HELICASE FAMILY; "SUBFAMILY NOT NAMED"	KOG1803	DNA_helicase	NA	NA	NA	NA
GLYMA10G00670	chr10	-	423899	427115	protein_coding	gma-miR167j,gma-miR167g,gma-miR167f,gma-miR167e,gma-miR167d,gma-miR167c,gma-miR167b,gma-miR167a	0.0455972	215	UniRef100_UPI000233C231 UPI000233C231 related cluster n=1 Tax=unknown RepID=UPI000233C231	1e-156	99.53	UniRef100_G7I4V1 Protein phosphatase 2C n=1 Tax=Medicago truncatula RepID=G7I4V1_MEDTR	1e-101	99.53	AT3G23360.1 | Symbols: | Protein phosphatase 2C family protein | chr3:8355257-8356381 REVERSE LENGTH=260	5e-63	98.6	NA	NA	GO:0003824 GO:0004722	catalytic activity; "protein serine/threonine phosphatase activity"	GO:0005634	nucleus	PF00481	Protein phosphatase 2C	PTHR13832 PTHR13832:SF192	PROTEIN PHOSPHATASE 2C; "PROTEIN PHOSPHATASE 2C, PUTATIVE / PP2C, PUTATIVE"	KOG0698	Serine/threonine_protein_phosphatase	NA	NA	NA	NA
GLYMA10G01180	chr10	-	878255	880592	protein_coding	gma-miR319f,gma-miR319e,gma-miR319b,gma-miR319a,gma-miR319k,gma-miR319l,gma-miR319m,gma-miR319g,gma-miR319h,gma-miR319i,gma-miR4393b,gma-miR319j	0.000160203	575	UniRef100_UPI000233C378 UPI000233C378 related cluster n=1 Tax=unknown RepID=UPI000233C378	0	99.83	UniRef100_I1L7K4 Pectinesterase n=1 Tax=Glycine max RepID=I1L7K4_SOYBN	0	99.83	AT3G05610.1 | Symbols: | Plant invertase/pectin methylesterase inhibitor superfamily | chr3:1625876-1627976 REVERSE LENGTH=669	5e-142	98.43	GO:0009827 GO:0042545	plant-type cell wall modification; "cell wall modification"	GO:0004857 GO:0030599	enzyme inhibitor activity; "pectinesterase activity"	GO:0005618 GO:0009505	cell wall; "plant-type cell wall"	PF01095 PF04043	Pectinesterase; "Plant invertase/pectin methylesterase inhibitor"	PTHR22931 PTHR22931:SF5	PHOSPHOENOLPYRUVATE DIKINASE-RELATED; "METHYLESTERASE INHIBITOR-RELATED"	NA	NA	NA	NA	NA	NA
GLYMA10G02060	chr10	-	1466613	1470045	protein_coding	gma-miR396e,gma-miR397a,gma-miR396i-5p,gma-miR397b-5p,gma-miR396a-5p,gma-miR396b-5p,gma-miR396c	0.00637053	213	UniRef100_C6SY65 Ribosomal protein L19 n=1 Tax=Glycine max RepID=C6SY65_SOYBN	5e-150	99.53	UniRef100_C6SY65 Ribosomal protein L19 n=1 Tax=Glycine max RepID=C6SY65_SOYBN	5e-150	99.53	AT3G16780.1 | Symbols: | Ribosomal protein L19e family protein | chr3:5708982-5710249 FORWARD LENGTH=209	1e-126	99.53	GO:0001510 GO:0006342 GO:0006412 GO:0009165 GO:0009220 GO:0042254 GO:0051567	RNA methylation; "chromatin silencing"; "translation"; "nucleotide biosynthetic process"; "pyrimidine ribonucleotide biosynthetic process"; "ribosome biogenesis"; "histone H3-K9 methylation"	GO:0003735	structural constituent of ribosome	GO:0005622 GO:0005737 GO:0005840 GO:0005886 GO:0022625	intracellular; "cytoplasm"; "ribosome"; "plasma membrane"; "cytosolic large ribosomal subunit"	PF01280	Ribosomal protein L19e	PTHR10722	60S RIBOSOMAL PROTEIN L19	KOG1696	60s_ribosomal_protein_L19	NA	NA	K02885	large_subunit_ribosomal_protein_L19e
GLYMA10G02830	chr10	-	2017624	2021697	protein_coding	gma-miR482c-5p,gma-miR169j-3p,gma-miR408b-5p,gma-miR172e,gma-miR172d	0.0273305	412	UniRef100_UPI000233C1F2 UPI000233C1F2 related cluster n=1 Tax=unknown RepID=UPI000233C1F2	0	99.76	UniRef100_C1L343 Rop-interacting receptor-like cytoplasmic kinase 2 n=1 Tax=Medicago truncatula RepID=C1L343_MEDTR	0	99.76	AT5G35960.1 | Symbols: | Protein kinase family protein | chr5:14108524-14110536 REVERSE LENGTH=429	0	98.3	GO:0006468	protein phosphorylation	GO:0004672 GO:0004674 GO:0005524 GO:0016301 GO:0016772	protein kinase activity; "protein serine/threonine kinase activity"; "ATP binding"; "kinase activity"; "transferase activity, transferring phosphorus-containing groups"	GO:0005576	extracellular region	PF00069	Protein kinase domain	PTHR24420 PTHR24420:SF794	FAMILY NOT NAMED; ""	KOG1187	Serine/threonine_protein_kinase	NA	NA	NA	NA
GLYMA10G03190	chr10	-	2306332	2313674	protein_coding	gma-miR319e,gma-miR319b,gma-miR319a,gma-miR319k,gma-miR319l,gma-miR319m,gma-miR319n,gma-miR319g,gma-miR319h,gma-miR319i,gma-miR319j	0.000336275	916	UniRef100_UPI000233C67A UPI000233C67A related cluster n=1 Tax=unknown RepID=UPI000233C67A	0	99.89	UniRef100_G7IED3 GTP-binding protein engA n=1 Tax=Medicago truncatula RepID=G7IED3_MEDTR	0	99.89	AT1G03160.1 | Symbols: FZL | FZO-like | chr1:761321-766053 FORWARD LENGTH=912	0	99.67	GO:0006364 GO:0009228 GO:0009793 GO:0009902 GO:0010027 GO:0010207 GO:0010228 GO:0015979 GO:0016226 GO:0034660 GO:0035304 GO:0042793 GO:0045893 GO:0048481	rRNA processing; "thiamine biosynthetic process"; "embryo development ending in seed dormancy"; "chloroplast relocation"; "thylakoid membrane organization"; "photosystem II assembly"; "vegetative to reproductive phase transition of meristem"; "photosynthesis"; "iron-sulfur cluster assembly"; "ncRNA metabolic process"; "regulation of protein dephosphorylation"; "transcription from plastid promoter…	GO:0003924 GO:0004789 GO:0005525	GTPase activity; "thiamine-phosphate diphosphorylase activity"; "GTP binding"	GO:0009507 GO:0031969	chloroplast; "chloroplast membrane"	PF02581 PF01926	Thiamine monophosphate synthase/TENI; "GTPase of unknown function"	PTHR11649 PTHR11649:SF44	MSS1/TRME-RELATED GTP-BINDING PROTEIN; ""	KOG0448	Mitofusin_1_GTPase,_involved_in_mitochondrila_biogenesis	NA	NA	NA	NA
GLYMA10G03360	chr10	-	2435083	2436803	protein_coding	gma-miR319k,gma-miR319l,gma-miR319m,gma-miR319g,gma-miR319h,gma-miR319i,gma-miR319j,gma-miR319d,gma-miR319f,gma-miR319e,gma-miR319b,gma-miR319a	0.00116905	187	UniRef100_I1L857 Uncharacterized protein n=1 Tax=Glycine max RepID=I1L857_SOYBN	4e-125	99.47	UniRef100_G7IDM7 Non-specific lipid-transfer protein n=1 Tax=Medicago truncatula RepID=G7IDM7_MEDTR	1e-68	97.33	AT2G48130.1 | Symbols: | Bifunctional inhibitor/lipid-transfer protein/seed storage 2S albumin superfamily protein | chr2:19685263-19685977 REVERSE LENGTH=183	3e-43	96.26	GO:0000041 GO:0006826 GO:0006869 GO:0010106 GO:0010167 GO:0015706	transition metal ion transport; "iron ion transport"; "lipid transport"; "cellular response to iron ion starvation"; "response to nitrate"; "nitrate transport"	GO:0008289	lipid binding	GO:0005886 GO:0031225	plasma membrane; "anchored to membrane"	PF00234	Protease inhibitor/seed storage/LTP family	NA	NA	NA	NA	NA	NA	NA	NA
GLYMA10G03720	chr10	+	2776959	2780188	protein_coding	gma-miR319k,gma-miR319l,gma-miR319m,gma-miR319g,gma-miR319h,gma-miR319i,gma-miR319j,gma-miR319f,gma-miR319e,gma-miR319b,gma-miR319a,gma-miR4393a,gma-miR4393b	0.000596686	249	UniRef100_C6TDX6 Uncharacterized protein n=2 Tax=Glycine max RepID=C6TDX6_SOYBN	2e-180	99.6	UniRef100_P13089 Auxin-induced protein AUX28 n=2 Tax=Glycine max RepID=AUX28_SOYBN	5e-122	99.6	AT3G23050.1 | Symbols: IAA7, AXR2 | indole-3-acetic acid 7 | chr3:8194768-8196716 FORWARD LENGTH=243	8e-98	95.18	GO:0000271 GO:0006355 GO:0007389 GO:0008361 GO:0009269 GO:0009409 GO:0009414 GO:0009611 GO:0009630 GO:0009651 GO:0009733 GO:0009737 GO:0009753 GO:0009825 GO:0009926 GO:0009932 GO:0010015 GO:0010817 GO:0040007 GO:0040008 GO:0043481 GO:0048767 GO:0071555	polysaccharide biosynthetic process; "regulation of transcription, DNA-dependent"; "pattern specification process"; "regulation of cell size"; "response to desiccation"; "response to cold"; "response to water deprivation"; "response to wounding"; "gravitropism"; "response to salt stress"; "response to auxin stimulus"; "response to abscisic acid stimulus"; "response to jasmonic acid stimulus"; "mu…	GO:0003700 GO:0005515 GO:0046983	sequence-specific DNA binding transcription factor activity; "protein binding"; "protein dimerization activity"	GO:0000502 GO:0005634 GO:0008180 GO:0019005	proteasome complex; "nucleus"; "signalosome"; "SCF ubiquitin ligase complex"	PF02309	AUX/IAA family	NA	NA	NA	NA	NA	NA	NA	NA
GLYMA10G04680	chr10	+	3593365	3598324	protein_coding	gma-miR172j,gma-miR172i-5p,gma-miR2118b-5p,gma-miR2118a-5p,gma-miR172h-5p	0.0273305	468	UniRef100_I1L8I1 3-oxoacyl-[acyl-carrier-protein] synthase n=1 Tax=Glycine max RepID=I1L8I1_SOYBN	0	99.79	UniRef100_I1L8I1 3-oxoacyl-[acyl-carrier-protein] synthase n=1 Tax=Glycine max RepID=I1L8I1_SOYBN	0	99.79	AT2G04540.1 | Symbols: | Beta-ketoacyl synthase | chr2:1581521-1584635 REVERSE LENGTH=461	0	97.65	GO:0000038 GO:0006633 GO:0008152 GO:0009058 GO:0009409 GO:0042335	very long-chain fatty acid metabolic process; "fatty acid biosynthetic process"; "metabolic process"; "biosynthetic process"; "response to cold"; "cuticle development"	GO:0003824 GO:0004312 GO:0016747	catalytic activity; "fatty acid synthase activity"; "transferase activity, transferring acyl groups other than amino-acyl groups"	GO:0005739	mitochondrion	PF00109 PF02801	Beta-ketoacyl synthase, N-terminal domain; "Beta-ketoacyl synthase, C-terminal domain"	PTHR11712	POLYKETIDE SYNTHASE-RELATED	KOG1394	3-oxoacyl-(acyl-carrier-protein)_synthase_(I_and_II)	2.3.1.179	beta-ketoacyl-acyl-carrier-protein_synthase_II	K09458	3-oxoacyl-[acyl-carrier-protein]_synthase_II_[EC:2.3.1.179]
GLYMA10G05460	chr10	+	4238135	4241405	protein_coding	gma-miR319k,gma-miR319l,gma-miR319m,gma-miR319g,gma-miR319h,gma-miR319i,gma-miR319j,gma-miR319d,gma-miR319f,gma-miR319e,gma-miR319b,gma-miR319a,gma-miR4340,gma-miR4393a	3.60899e-05	372	UniRef100_I1L8P4 Uncharacterized protein n=1 Tax=Glycine max RepID=I1L8P4_SOYBN	0	99.73	UniRef100_G7L0P0 Protein phosphatase 2c-like protein n=2 Tax=Medicago truncatula RepID=G7L0P0_MEDTR	0	99.46	AT3G12620.2 | Symbols: | Protein phosphatase 2C family protein | chr3:4009510-4010993 REVERSE LENGTH=385	1e-176	98.39	GO:0006470	protein dephosphorylation	GO:0003824 GO:0004722	catalytic activity; "protein serine/threonine phosphatase activity"	GO:0008287	protein serine/threonine phosphatase complex	PF00481	Protein phosphatase 2C	PTHR13832 PTHR13832:SF97	PROTEIN PHOSPHATASE 2C; "PROTEIN PHOSPHATASE-2C"	KOG0700	Protein_phosphatase_2C/pyruvate_dehydrogenase_(lipoamide)_phosphatase	NA	NA	NA	NA
GLYMA10G27570	chr10	+	36246211	36249991	protein_coding	gma-miR390f,gma-miR390g,gma-miR156o,gma-miR390a-5p,gma-miR390b-5p,gma-miR390e,gma-miR156k,gma-miR390d	0.0158159	206	UniRef100_I1LAR7 Uncharacterized protein n=1 Tax=Glycine max RepID=I1LAR7_SOYBN	4e-151	99.51	UniRef100_D3TI64 Eukaryotic translation initiation factor iso4E n=2 Tax=Phaseolus vulgaris RepID=D3TI64_PHAVU	2e-125	90.29	AT5G35620.1 | Symbols: LSP1, EIF(ISO)4E, LSP, EIF4E2, eIFiso4E | Eukaryotic initiation factor 4E protein | chr5:13824946-13826331 REVERSE LENGTH=198	6e-82	99.51	GO:0006413 GO:0009615 GO:0050687	translational initiation; "response to virus"; "negative regulation of defense response to virus"	GO:0000340 GO:0003723 GO:0003743 GO:0005515	RNA 7-methylguanosine cap binding; "RNA binding"; "translation initiation factor activity"; "protein binding"	GO:0005634 GO:0005737 GO:0005829	nucleus; "cytoplasm"; "cytosol"	PF01652	Eukaryotic initiation factor 4E	PTHR11960	EUKARYOTIC TRANSLATION INITIATION FACTOR 4E RELATED	KOG1670	Translation_initiation_factor_4F,_cap-binding_subunit_(eIF-4E)_and_related_cap-binding_proteins	NA	NA	NA	NA
GLYMA10G28500	chr10	-	37389884	37392772	protein_coding	gma-miR167j,gma-miR167g,gma-miR167f,gma-miR390a-3p,gma-miR167e,gma-miR167d,gma-miR390c,gma-miR167c,gma-miR167b,gma-miR167a	0.000704125	390	UniRef100_I1LB04 S-adenosylmethionine synthase n=1 Tax=Glycine max RepID=I1LB04_SOYBN	0	99.74	UniRef100_I1LB04 S-adenosylmethionine synthase n=1 Tax=Glycine max RepID=I1LB04_SOYBN	0	99.74	AT4G01850.2 | Symbols: SAM-2, MAT2, SAM2, AtSAM2 | S-adenosylmethionine synthetase 2 | chr4:796298-797479 REVERSE LENGTH=393	0	99.74	GO:0006556 GO:0006970 GO:0046686 GO:0071281	S-adenosylmethionine biosynthetic process; "response to osmotic stress"; "response to cadmium ion"; "cellular response to iron ion"	GO:0004478 GO:0005507 GO:0005524	methionine adenosyltransferase activity; "copper ion binding"; "ATP binding"	GO:0005618 GO:0005730 GO:0005737 GO:0005829 GO:0009506 GO:0070062	cell wall; "nucleolus"; "cytoplasm"; "cytosol"; "plasmodesma"; "extracellular vesicular exosome"	PF02773 PF00438 PF02772	S-adenosylmethionine synthetase, C-terminal domain; "S-adenosylmethionine synthetase, N-terminal domain"; "S-adenosylmethionine synthetase, central domain"	PTHR11964	S-ADENOSYLMETHIONINE SYNTHETASE	KOG1506	S-adenosylmethionine_synthetase	2.5.1.6	Methionine_adenosyltransferase	K00789	S-adenosylmethionine_synthetase_[EC:2.5.1.6]
GLYMA10G28960	chr10	-	37847639	37854110	protein_coding	gma-miR396b-3p,gma-miR319k,gma-miR319l,gma-miR319m,gma-miR319g,gma-miR319h,gma-miR319i,gma-miR319j,gma-miR319e,gma-miR319b,gma-miR319a	0.0470543	611	UniRef100_UPI000233CDA8 UPI000233CDA8 related cluster n=1 Tax=unknown RepID=UPI000233CDA8	0	99.84	UniRef100_G7I9G1 Bloom syndrome protein-like protein n=1 Tax=Medicago truncatula RepID=G7I9G1_MEDTR	0	99.35	AT3G05740.1 | Symbols: RECQI1 | RECQ helicase l1 | chr3:1698180-1701228 FORWARD LENGTH=606	0	97.87	GO:0006261 GO:0006310 GO:0042631 GO:0070417	DNA-dependent DNA replication; "DNA recombination"; "cellular response to water deprivation"; "cellular response to cold"	GO:0003676 GO:0004386 GO:0005524 GO:0008026	nucleic acid binding; "helicase activity"; "ATP binding"; "ATP-dependent helicase activity"	GO:0005634	nucleus	PF00271 PF00270	Helicase conserved C-terminal domain; "DEAD/DEAH box helicase"	PTHR13710 PTHR13710:SF13	DNA HELICASE RECQ FAMILY MEMBER; "RECQ HELICASE 5"	KOG0353 KOG0331	ATP-dependent_DNA_helicase ATP-dependent_RNA_helicase	NA	NA	NA	NA
GLYMA10G33470	chr10	-	41827023	41829635	protein_coding	gma-miR482c-5p,gma-miR319k,gma-miR319l,gma-miR319m,gma-miR319g,gma-miR319h,gma-miR319i,gma-miR319j,gma-miR319f,gma-miR319e,gma-miR319b,gma-miR319a,gma-miR862b,gma-miR5767	0.00429582	248	UniRef100_I1LCF9 Uncharacterized protein n=1 Tax=Glycine max RepID=I1LCF9_SOYBN	0	99.6	UniRef100_G7I2P1 Phosphoglycolate phosphatase n=1 Tax=Medicago truncatula RepID=G7I2P1_MEDTR	2e-126	87.1	AT2G33255.1 | Symbols: | Haloacid dehalogenase-like hydrolase (HAD) superfamily protein | chr2:14098795-14100358 FORWARD LENGTH=245	9e-113	96.37	GO:0006949 GO:0008152	syncytium formation; "metabolic process"	GO:0003824 GO:0008967 GO:0016787	catalytic activity; "phosphoglycolate phosphatase activity"; "hydrolase activity"	GO:0009507	chloroplast	PF00702	haloacid dehalogenase-like hydrolase	PTHR19288 PTHR19288:SF15	4-NITROPHENYLPHOSPHATASE-RELATED; "N-ACETYLGLUCOSAMINE-6-PHOSPHATE DEACETYLASE"	KOG3085	Predicted_hydrolase_(HAD_superfamily)	NA	NA	NA	NA
GLYMA10G33760	chr10	-	42035643	42037088	protein_coding	gma-miR319k,gma-miR319l,gma-miR319m,gma-miR319n,gma-miR319g,gma-miR319h,gma-miR319i,gma-miR319j,gma-miR5043,gma-miR319f,gma-miR319e,gma-miR319b,gma-miR319a	7.61324e-05	148	UniRef100_C6SZ13 Uncharacterized protein n=1 Tax=Glycine max RepID=C6SZ13_SOYBN	4e-100	99.32	UniRef100_G7I2Z9 Oleosin n=1 Tax=Medicago truncatula RepID=G7I2Z9_MEDTR	4e-65	96.62	AT4G25140.1 | Symbols: OLEO1, OLE1 | oleosin 1 | chr4:12900498-12901259 FORWARD LENGTH=173	2e-43	91.22	GO:0006406 GO:0006606 GO:0009640 GO:0009793 GO:0009845 GO:0009909 GO:0009933 GO:0010162 GO:0010182 GO:0010228 GO:0010344 GO:0016567 GO:0019915 GO:0050826	mRNA export from nucleus; "protein import into nucleus"; "photomorphogenesis"; "embryo development ending in seed dormancy"; "seed germination"; "regulation of flower development"; "meristem structural organization"; "seed dormancy process"; "sugar mediated signaling pathway"; "vegetative to reproductive phase transition of meristem"; "seed oilbody biogenesis"; "protein ubiquitination"; "lipid st…	GO:0003674	molecular function	GO:0005739 GO:0016020	mitochondrion; "membrane"	PF01277	Oleosin	NA	NA	NA	NA	NA	NA	NA	NA
GLYMA10G35180	chr10	+	43364490	43373276	protein_coding	gma-miR408d,gma-miR408a-3p,gma-miR408c-3p,gma-miR166i-5p,gma-miR166a-5p,gma-miR166h-5p,gma-miR408b-3p,gma-miR166c-5p,gma-miR166j-5p	0.0263161	400	UniRef100_I1LCX1 Uncharacterized protein n=1 Tax=Glycine max RepID=I1LCX1_SOYBN	0	99.75	UniRef100_D7LCF4 Pseudouridine synthase family protein n=1 Tax=Arabidopsis lyrata subsp. lyrata RepID=D7LCF4_ARALL	2e-164	98.5	AT2G39140.1 | Symbols: SVR1 | pseudouridine synthase family protein | chr2:16330238-16333153 FORWARD LENGTH=410	3e-166	94.5	GO:0000488 GO:0000489 GO:0001522 GO:0009451 GO:0032544	maturation of LSU-rRNA from tetracistronic rRNA transcript (SSU-rRNA, LSU-rRNA, 4.5S-rRNA, 5S-rRNA); "maturation of SSU-rRNA from tetracistronic rRNA transcript (SSU-rRNA, LSU-rRNA, 4.5S-rRNA, 5S-rRNA)"; "pseudouridine synthesis"; "RNA modification"; "plastid translation"	GO:0003723 GO:0009982 GO:0016866	RNA binding; "pseudouridine synthase activity"; "intramolecular transferase activity"	GO:0009501 GO:0009507	amyloplast; "chloroplast"	PF00849 PF01479	RNA pseudouridylate synthase; "S4 domain"	PTHR21600 PTHR21600:SF2	RIBOSOMAL LARGE SUBUNIT PSEUDOURIDINE SYNTHASE B; "RIBOSOMAL LARGE SUBUNIT PSEUDOURIDINE SYNTHASE B"	NA	NA	NA	NA	NA	NA
GLYMA10G35230	chr10	-	43422385	43430247	protein_coding	gma-miR5559,gma-miR171l,gma-miR319k,gma-miR319l,gma-miR319m,gma-miR319g,gma-miR319h,gma-miR319i,gma-miR319j,gma-miR171k-5p,gma-miR319d,gma-miR319f,gma-miR2118b-5p,gma-miR319e,gma-miR2118a-5p,gma-miR319b,gma-miR319a,gma-miR5776	0.00124903	201	UniRef100_I1NHI2 Uncharacterized protein n=1 Tax=Glycine max RepID=I1NHI2_SOYBN	6e-143	99.5	UniRef100_Q40210 RAB5B n=1 Tax=Lotus japonicus RepID=Q40210_LOTJA	2e-136	99.5	AT3G54840.1 | Symbols: ARA6, ATRABF1, ARA-6, ATRAB5C | Ras-related small GTP-binding family protein | chr3:20318597-20320782 FORWARD LENGTH=202	7e-124	99.5	GO:0006499 GO:0006623 GO:0006944 GO:0007264 GO:0015031 GO:0016192 GO:0016197 GO:0045022	N-terminal protein myristoylation; "protein targeting to vacuole"; "cellular membrane fusion"; "small GTPase mediated signal transduction"; "protein transport"; "vesicle-mediated transport"; "endosomal transport"; "early endosome to late endosome transport"	GO:0003924 GO:0005515 GO:0005525	GTPase activity; "protein binding"; "GTP binding"	GO:0005768 GO:0005769 GO:0005794 GO:0009507 GO:0010009	endosome; "early endosome"; "Golgi apparatus"; "chloroplast"; "external side of endosome membrane"	PF00071	Ras family	PTHR24073 PTHR24073:SF254	FAMILY NOT NAMED; "SUBFAMILY NOT NAMED"	KOG0092 KOG0075	GTPase_Rab5/YPT51_and_related_small_G_protein_superfamily_GTPases GTP-binding_ADP-ribosylation_factor-like_protein	NA	NA	K07976	Rab_family,_other
GLYMA10G35900	chr10	-	44116596	44120328	protein_coding	gma-miR408b-3p,gma-miR319k,gma-miR319l,gma-miR319m,gma-miR319g,gma-miR319h,gma-miR319i,gma-miR319j,gma-miR1510a-5p,gma-miR396d,gma-miR408a-3p,gma-miR408c-3p,gma-miR319e,gma-miR319b,gma-miR319a,gma-miR394b-3p	7.62446e-05	187	UniRef100_I1LD53 Uncharacterized protein n=1 Tax=Glycine max RepID=I1LD53_SOYBN	1e-132	99.47	UniRef100_G7IAG6 Peptidyl-prolyl cis-trans isomerase n=1 Tax=Medicago truncatula RepID=G7IAG6_MEDTR	7e-102	99.47	AT4G10110.1 | Symbols: | RNA-binding (RRM/RBD/RNP motifs) family protein | chr4:6309606-6310809 REVERSE LENGTH=173	1e-65	98.93	GO:0008150	biological process	GO:0000166 GO:0003676 GO:0003723	nucleotide binding; "nucleic acid binding"; "RNA binding"	GO:0005634	nucleus	PF00076	RNA recognition motif. (a.k.a. RRM, RBD, or RNP domain)	PTHR24011 PTHR24011:SF188	FAMILY NOT NAMED; ""	KOG0131	Splicing_factor_3b,_subunit_4	NA	NA	NA	NA
GLYMA10G36500	chr10	+	44629557	44632392	protein_coding	gma-miR319k,gma-miR319m,gma-miR319h,gma-miR5037c,gma-miR319j	0.0273305	219	UniRef100_I1LDC1 Uncharacterized protein n=1 Tax=Glycine max RepID=I1LDC1_SOYBN	2e-154	99.54	UniRef100_A7LH85 Ran binding protein n=1 Tax=Nicotiana benthamiana RepID=A7LH85_NICBE	2e-100	99.54	AT5G58590.1 | Symbols: RANBP1 | RAN binding protein 1 | chr5:23680319-23681714 REVERSE LENGTH=219	4e-98	82.65	GO:0000060 GO:0006396 GO:0006406 GO:0006606 GO:0022402 GO:0046907	protein import into nucleus, translocation; "RNA processing"; "mRNA export from nucleus"; "protein import into nucleus"; "cell cycle process"; "intracellular transport"	GO:0005515	protein binding	GO:0005634	nucleus	PF00638	RanBP1 domain	PTHR23138 PTHR23138:SF10	RAN BINDING PROTEIN; "RAN BINDING PROTEIN"	KOG0864	Ran-binding_protein_RANBP1_and_related_RanBD_domain_proteins	NA	NA	NA	NA
GLYMA10G37820	chr10	-	45713968	45718452	protein_coding	gma-miR390f,gma-miR390g,gma-miR390a-5p,gma-miR390b-5p,gma-miR390d	0.0273305	448	UniRef100_I1LDP8 Uncharacterized protein n=1 Tax=Glycine max RepID=I1LDP8_SOYBN	0	99.78	UniRef100_G7IAL4 Calmodulin-binding heat shock protein n=1 Tax=Medicago truncatula RepID=G7IAL4_MEDTR	0	99.78	AT3G49050.1 | Symbols: | alpha/beta-Hydrolases superfamily protein | chr3:18181498-18183613 FORWARD LENGTH=477	0	99.78	GO:0006629 GO:0016042	lipid metabolic process; "lipid catabolic process"	GO:0004091 GO:0004806 GO:0005516	carboxylesterase activity; "triglyceride lipase activity"; "calmodulin binding"	GO:0005576	extracellular region	PF03893 PF01764	Lipase 3 N-terminal region; "Lipase (class 3)"	PTHR21493 PTHR21493:SF1	CGI-141-RELATED/LIPASE CONTAINING PROTEIN; "CALMODULIN-BINDING HEAT-SHOCK PROTEIN"	KOG2088	Predicted_lipase/calmodulin-binding_heat-shock_protein	NA	NA	NA	NA
GLYMA10G38590	chr10	+	46369222	46378741	protein_coding	gma-miR396d,gma-miR393h,gma-miR390e,gma-miR319n,gma-miR393j,gma-miR393i,gma-miR4394,gma-miR4393b,gma-miR396a-3p,gma-miR393k	0.0149304	629	UniRef100_I1LDX0 Uncharacterized protein n=1 Tax=Glycine max RepID=I1LDX0_SOYBN	0	99.84	UniRef100_G7IC40 Phosphoglucomutase n=1 Tax=Medicago truncatula RepID=G7IC40_MEDTR	0	99.84	AT5G51820.1 | Symbols: PGM, ATPGMP, PGM1, STF1 | phosphoglucomutase | chr5:21063531-21067933 REVERSE LENGTH=623	0	95.39	GO:0000023 GO:0000272 GO:0005975 GO:0005982 GO:0005992 GO:0006098 GO:0006874 GO:0009409 GO:0009590 GO:0009664 GO:0019252 GO:0019255 GO:0019288 GO:0019388 GO:0019760 GO:0019761 GO:0042742 GO:0043085	maltose metabolic process; "polysaccharide catabolic process"; "carbohydrate metabolic process"; "starch metabolic process"; "trehalose biosynthetic process"; "pentose-phosphate shunt"; "cellular calcium ion homeostasis"; "response to cold"; "detection of gravity"; "plant-type cell wall organization"; "starch biosynthetic process"; "glucose 1-phosphate metabolic process"; "isopentenyl diphosphate…	GO:0000287 GO:0004614 GO:0016868	magnesium ion binding; "phosphoglucomutase activity"; "intramolecular transferase activity, phosphotransferases"	GO:0005739 GO:0005829 GO:0009507 GO:0009570 GO:0009941 GO:0010319 GO:0048046	mitochondrion; "cytosol"; "chloroplast"; "chloroplast stroma"; "chloroplast envelope"; "stromule"; "apoplast"	PF02879 PF00408 PF02880 PF02878	Phosphoglucomutase/phosphomannomutase, alpha/beta/alpha domain II; "Phosphoglucomutase/phosphomannomutase, C-terminal domain"; "Phosphoglucomutase/phosphomannomutase, alpha/beta/alpha domain III"; "Phosphoglucomutase/phosphomannomutase, alpha/beta/alpha domain I"	PTHR22573 PTHR22573:SF5	PHOSPHOHEXOMUTASE FAMILY MEMBER; "PHOSPHOGLUCOMUTASE"	KOG0625	Phosphoglucomutase	5.4.2.2	Phosphoglucomutase	K01835	phosphoglucomutase_[EC:5.4.2.2]
GLYMA10G38960	chr10	-	46681749	46683939	protein_coding	gma-miR167j,gma-miR167g,gma-miR167f,gma-miR167e,gma-miR167d,gma-miR167c,gma-miR167b,gma-miR167a,gma-miR4414	0.0263161	188	UniRef100_I1LE13 Uncharacterized protein n=4 Tax=Glycine max RepID=I1LE13_SOYBN	1e-136	99.47	UniRef100_Q8H185 1,2-dihydroxy-3-keto-5-methylthiopentene dioxygenase 4 n=1 Tax=Arabidopsis thaliana RepID=MTND4_ARATH	3e-107	99.47	AT5G43850.1 | Symbols: ATARD4, ARD4 | RmlC-like cupins superfamily protein | chr5:17627364-17629122 REVERSE LENGTH=187	7e-110	99.47	GO:0055114	oxidation-reduction process	GO:0010309 GO:0046872	acireductone dioxygenase [iron(II)-requiring] activity; "metal ion binding"	GO:0005886	plasma membrane	PF03079	ARD/ARD' family	PTHR23418	ACIREDUCTONE DIOXYGENASE	KOG2107	Uncharacterized_conserved_protein,_contains_double-stranded_beta-helix_domain	NA	NA	NA	NA
GLYMA10G39130	chr10	+	46841266	46847651	protein_coding	gma-miR169o,gma-miR319k,gma-miR319l,gma-miR319m,gma-miR319g,gma-miR319h,gma-miR319i,gma-miR4394,gma-miR319j,gma-miR319d,gma-miR4356,gma-miR319f,gma-miR319e,gma-miR319b,gma-miR319a,gma-miR169r	7.62446e-05	588	UniRef100_I1LE29 Uncharacterized protein n=1 Tax=Glycine max RepID=I1LE29_SOYBN	0	99.83	UniRef100_G7K3S6 Type I inositol-1,4,5-trisphosphate 5-phosphatase CVP2 n=1 Tax=Medicago truncatula RepID=G7K3S6_MEDTR	0	99.83	AT2G32010.2 | Symbols: CVL1 | CVP2 like 1 | chr2:13625344-13628081 FORWARD LENGTH=594	0	99.83	GO:0010305 GO:0032957 GO:0046854 GO:0046855	leaf vascular tissue pattern formation; "inositol trisphosphate metabolic process"; "phosphatidylinositol phosphorylation"; "inositol phosphate dephosphorylation"	GO:0016787	hydrolase activity	GO:0005737	cytoplasm	PF03372	Endonuclease/Exonuclease/phosphatase family	PTHR11200 PTHR11200:SF29	INOSITOL 5-PHOSPHATASE; "INOSITOL PHOSPHATASE SKIP"	KOG0565	Inositol_polyphosphate_5-phosphatase_and_related_proteins	NA	NA	NA	NA
GLYMA10G41060	chr10	-	48263045	48266810	protein_coding	gma-miR398c,gma-miR390f,gma-miR390g,gma-miR398b,gma-miR390a-5p,gma-miR398a	0.0132108	140	UniRef100_C6SZL0 Uncharacterized protein n=1 Tax=Glycine max RepID=C6SZL0_SOYBN	1e-94	99.29	UniRef100_C0LU16 Mediator of RNA polymerase II transcription subunit 21 n=1 Tax=Arabidopsis thaliana RepID=MED21_ARATH	5e-62	97.86	AT4G04780.1 | Symbols: MED21 | mediator 21 | chr4:2432665-2433397 FORWARD LENGTH=139	1e-64	97.86	GO:0006355 GO:0009817 GO:0050832	regulation of transcription, DNA-dependent; "defense response to fungus, incompatible interaction"; "defense response to fungus"	GO:0005515	protein binding	GO:0005634 GO:0016592 GO:0043078	nucleus; "mediator complex"; "polar nucleus"	PF11221	Subunit 21 of Mediator complex	NA	NA	KOG1510	RNA_polymerase_II_holoenzyme_and_mediator_subcomplex,_subunit_SURB7/SRB7	NA	NA	NA	NA
GLYMA10G41370	chr10	+	48453873	48462018	protein_coding	gma-miR4374a,gma-miR5763c,gma-miR5763b,gma-miR5763a,gma-miR4345	0.0273305	544	UniRef100_I1LEP8 Uncharacterized protein n=1 Tax=Glycine max RepID=I1LEP8_SOYBN	0	73.35	UniRef100_G7IC53 Protein TRANSPARENT TESTA n=1 Tax=Medicago truncatula RepID=G7IC53_MEDTR	0	73.35	AT1G15170.1 | Symbols: | MATE efflux family protein | chr1:5220690-5222756 FORWARD LENGTH=481	0	71.14	GO:0006855 GO:0055085	drug transmembrane transport; "transmembrane transport"	GO:0005215 GO:0015238 GO:0015297	transporter activity; "drug transmembrane transporter activity"; "antiporter activity"	GO:0005886 GO:0009507 GO:0016020	plasma membrane; "chloroplast"; "membrane"	PF01554	MatE	PTHR11206 PTHR11206:SF11	MULTIDRUG RESISTANCE PUMP; "MULTI ANTIMICROBIAL EXTRUSION (MATE) FAMILY TRANSPORTER-RELATED"	KOG1347	Uncharacterized_membrane_protein,_predicted_efflux_pump	NA	NA	NA	NA
GLYMA10G43700	chr10	-	50276558	50286623	protein_coding	gma-miR2111a,gma-miR167j,gma-miR167g,gma-miR167f,gma-miR167e,gma-miR167d,gma-miR167c,gma-miR167b,gma-miR482a-5p,gma-miR167a	0.00438262	1400	UniRef100_I1LFD3 Uncharacterized protein n=1 Tax=Glycine max RepID=I1LFD3_SOYBN	0	99.93	UniRef100_B9HTN2 Multidrug/pheromone exporter, MDR family, ABC transporter family n=1 Tax=Populus trichocarpa RepID=B9HTN2_POPTR	0	99.93	AT3G55320.1 | Symbols: PGP20 | P-glycoprotein 20 | chr3:20507391-20513393 REVERSE LENGTH=1408	0	99.93	GO:0006200 GO:0006810 GO:0010048 GO:0010315 GO:0010540 GO:0010541 GO:0043481 GO:0048440 GO:0055085	ATP catabolic process; "transport"; "vernalization response"; "auxin efflux"; "basipetal auxin transport"; "acropetal auxin transport"; "anthocyanin accumulation in tissues in response to UV light"; "carpel development"; "transmembrane transport"	GO:0000166 GO:0005524 GO:0016887 GO:0017111 GO:0042626	nucleotide binding; "ATP binding"; "ATPase activity"; "nucleoside-triphosphatase activity"; "ATPase activity, coupled to transmembrane movement of substances"	GO:0005634 GO:0005886 GO:0016021	nucleus; "plasma membrane"; "integral to membrane"	PF00664 PF00005	ABC transporter transmembrane region; "ABC transporter"	PTHR24221 PTHR24221:SF96	FAMILY NOT NAMED; ""	KOG0058	Peptide_exporter,_ABC_superfamily	NA	NA	NA	NA
GLYMA11G00990	chr11	+	529544	534981	protein_coding	gma-miR390f,gma-miR390g,gma-miR2118b-5p,gma-miR390a-5p,gma-miR2118a-5p,gma-miR5034	0.0132108	580	UniRef100_I1LFV6 Uncharacterized protein n=1 Tax=Glycine max RepID=I1LFV6_SOYBN	0	99.83	UniRef100_G7K3S6 Type I inositol-1,4,5-trisphosphate 5-phosphatase CVP2 n=1 Tax=Medicago truncatula RepID=G7K3S6_MEDTR	0	99.83	AT1G05470.1 | Symbols: CVP2 | DNAse I-like superfamily protein | chr1:1608558-1611291 REVERSE LENGTH=617	0	99.83	GO:0009737 GO:0009855 GO:0009887 GO:0009944 GO:0010014 GO:0010051 GO:0010067 GO:0010305 GO:0010588 GO:0032957 GO:0046854 GO:0046855 GO:0048016 GO:0048439 GO:0048519	response to abscisic acid stimulus; "determination of bilateral symmetry"; "organ morphogenesis"; "polarity specification of adaxial/abaxial axis"; "meristem initiation"; "xylem and phloem pattern formation"; "procambium histogenesis"; "leaf vascular tissue pattern formation"; "cotyledon vascular tissue pattern formation"; "inositol trisphosphate metabolic process"; "phosphatidylinositol phosphor…	GO:0016787 GO:0046030	hydrolase activity; "inositol trisphosphate phosphatase activity"	GO:0005737	cytoplasm	PF03372	Endonuclease/Exonuclease/phosphatase family	PTHR11200 PTHR11200:SF29	INOSITOL 5-PHOSPHATASE; "INOSITOL PHOSPHATASE SKIP"	KOG0565	Inositol_polyphosphate_5-phosphatase_and_related_proteins	NA	NA	NA	NA
GLYMA11G01010	chr11	+	544591	545937	protein_coding	gma-miR390f,gma-miR390g,gma-miR4409,gma-miR390a-5p,gma-miR390b-5p,gma-miR390d,gma-miR482a-5p	0.00637053	171	UniRef100_C6T196 Uncharacterized protein n=1 Tax=Glycine max RepID=C6T196_SOYBN	3e-113	99.42	UniRef100_G7K520 Non-specific lipid-transfer protein n=2 Tax=Medicago truncatula RepID=G7K520_MEDTR	4e-77	97.66	AT3G22600.1 | Symbols: | Bifunctional inhibitor/lipid-transfer protein/seed storage 2S albumin superfamily protein | chr3:8006711-8007397 REVERSE LENGTH=170	1e-49	95.32	GO:0006869 GO:0010167 GO:0015706	lipid transport; "response to nitrate"; "nitrate transport"	GO:0008289	lipid binding	GO:0005886 GO:0031225	plasma membrane; "anchored to membrane"	PF00234	Protease inhibitor/seed storage/LTP family	NA	NA	NA	NA	NA	NA	NA	NA
GLYMA11G01160	chr11	-	654108	668115	protein_coding	gma-miR319k,gma-miR319l,gma-miR319m,gma-miR319g,gma-miR319h,gma-miR319i,gma-miR319j,gma-miR319f,gma-miR319e,gma-miR319b,gma-miR319a,gma-miR160a-3p	0.00116905	1258	UniRef100_I1LFY1 Uncharacterized protein n=1 Tax=Glycine max RepID=I1LFY1_SOYBN	0	99.92	UniRef100_G7K558 Metalloendopeptidase n=1 Tax=Medicago truncatula RepID=G7K558_MEDTR	0	96.74	AT5G42390.1 | Symbols: | Insulinase (Peptidase family M16) family protein | chr5:16945308-16952647 FORWARD LENGTH=1265	0	94.36	GO:0006508 GO:0009793	proteolysis; "embryo development ending in seed dormancy"	GO:0003824 GO:0004222 GO:0008270 GO:0046872	catalytic activity; "metalloendopeptidase activity"; "zinc ion binding"; "metal ion binding"	GO:0005739 GO:0009507 GO:0009570	mitochondrion; "chloroplast"; "chloroplast stroma"	PF00675 PF05193	Insulinase (Peptidase family M16); "Peptidase M16 inactive domain"	PTHR11851 PTHR11851:SF34	METALLOPROTEASE; "PITRILYSIN"	KOG0959	N-arginine_dibasic_convertase_NRD1_and_related_Zn2+-dependent_endopeptidases,_insulinase_superfamily	NA	NA	NA	NA
GLYMA11G01800	chr11	-	1076366	1083876	protein_coding	gma-miR482c-5p,gma-miR5761a,gma-miR5761b,gma-miR4416c,gma-miR168a	0.0273305	899	UniRef100_I1LG61 Uncharacterized protein n=1 Tax=Glycine max RepID=I1LG61_SOYBN	0	99.89	UniRef100_G7JQK3 AP-2 complex subunit beta n=1 Tax=Medicago truncatula RepID=G7JQK3_MEDTR	0	99.67	AT4G23460.1 | Symbols: | Adaptin family protein | chr4:12243899-12248898 REVERSE LENGTH=893	0	99.67	GO:0006886 GO:0015031 GO:0016192	intracellular protein transport; "protein transport"; "vesicle-mediated transport"	GO:0008565 GO:0030276	protein transporter activity; "clathrin binding"	GO:0005634 GO:0005886 GO:0009506 GO:0030117 GO:0030131	nucleus; "plasma membrane"; "plasmodesma"; "membrane coat"; "clathrin adaptor complex"	PF01602 PF09066 PF02883	Adaptin N terminal region; "Beta2-adaptin appendage, C-terminal sub-domain"; "Adaptin C-terminal domain"	PTHR11134	ADAPTER-RELATED PROTEIN COMPLEX, BETA SUBUNIT	KOG1061	Vesicle_coat_complex_AP-1/AP-2/AP-4,_beta_subunit	NA	NA	K12392	AP-1_complex_subunit_beta-1
GLYMA11G02140	chr11	-	1322676	1324457	protein_coding	gma-miR167j,gma-miR167g,gma-miR167f,gma-miR167e,gma-miR167d,gma-miR167c,gma-miR167b,gma-miR167a	0.00306466	290	UniRef100_I1LGA6 Uncharacterized protein n=1 Tax=Glycine max RepID=I1LGA6_SOYBN	0	99.66	UniRef100_G7KAN6 Ethylene-responsive transcription factor RAP2-6 n=1 Tax=Medicago truncatula RepID=G7KAN6_MEDTR	2e-71	96.21	AT4G23750.2 | Symbols: CRF2, TMO3 | cytokinin response factor 2 | chr4:12376751-12377782 FORWARD LENGTH=343	8e-51	99.66	GO:0006355 GO:0006606 GO:0042991 GO:0048364 GO:0048825	regulation of transcription, DNA-dependent; "protein import into nucleus"; "transcription factor import into nucleus"; "root development"; "cotyledon development"	GO:0003677 GO:0003700 GO:0005515 GO:0042802	DNA binding; "sequence-specific DNA binding transcription factor activity"; "protein binding"; "identical protein binding"	GO:0005634	nucleus	PF00847	AP2 domain	NA	NA	NA	NA	NA	NA	NA	NA
GLYMA11G03500	chr11	-	2340363	2341821	protein_coding	gma-miR398c,gma-miR398b,gma-miR398a,gma-miR4373,gma-miR4360,gma-miR4416a,gma-miR5671	0.00637053	382	UniRef100_I1LGP4 Uncharacterized protein n=2 Tax=Glycine max RepID=I1LGP4_SOYBN	0	99.74	UniRef100_G7JW26 Aspartic proteinase nepenthesin-2 n=1 Tax=Medicago truncatula RepID=G7JW26_MEDTR	0	99.74	AT4G16563.1 | Symbols: | Eukaryotic aspartyl protease family protein | chr4:9329933-9331432 REVERSE LENGTH=499	1e-170	98.69	GO:0006508	proteolysis	GO:0004190	aspartic-type endopeptidase activity	GO:0005576 GO:0009505	extracellular region; "plant-type cell wall"	PF00026	Eukaryotic aspartyl protease	PTHR13683 PTHR13683:SF98	ASPARTYL PROTEASES; "CHLOROPLAST NUCLEIOD DNA-BINDING-RELATED"	KOG1339	Aspartyl_protease	NA	NA	NA	NA
GLYMA11G04310	chr11	-	2940729	2953635	protein_coding	gma-miR319k,gma-miR319l,gma-miR319m,gma-miR319g,gma-miR319h,gma-miR319i,gma-miR319j,gma-miR396d,gma-miR319e,gma-miR319b,gma-miR319a	0.0220656	1269	UniRef100_I1LGX2 Uncharacterized protein n=1 Tax=Glycine max RepID=I1LGX2_SOYBN	0	99.92	UniRef100_G7JYP8 Regulator of nonsense transcripts-like protein n=1 Tax=Medicago truncatula RepID=G7JYP8_MEDTR	0	99.84	AT5G47010.1 | Symbols: UPF1, LBA1, ATUPF1 | RNA helicase, putative | chr5:19072009-19078856 FORWARD LENGTH=1254	0	99.84	GO:0000184 GO:0009744 GO:0009755 GO:0010182 GO:0016246 GO:0042742 GO:0048825	nuclear-transcribed mRNA catabolic process, nonsense-mediated decay; "response to sucrose stimulus"; "hormone-mediated signaling pathway"; "sugar mediated signaling pathway"; "RNA interference"; "defense response to bacterium"; "cotyledon development"	GO:0003677 GO:0003724 GO:0004386 GO:0005524 GO:0008270 GO:0016787	DNA binding; "RNA helicase activity"; "helicase activity"; "ATP binding"; "zinc ion binding"; "hydrolase activity"	GO:0000932 GO:0005737 GO:0005829 GO:0005886 GO:0009506	cytoplasmic mRNA processing body; "cytoplasm"; "cytosol"; "plasma membrane"; "plasmodesma"	PF09416 PF04851	RNA helicase (UPF2 interacting domain); "Type III restriction enzyme, res subunit"	PTHR10887 PTHR10887:SF26	DNA2/NAM7 HELICASE FAMILY; "MOV-10"	KOG1802	RNA_helicase_nonsense_mRNA_reducing_factor_(pNORF1)	3.6.4.-	Acting_on_acid_anhydrides;_involved_in_cellular_and	K14326	regulator_of_nonsense_transcripts_1_[EC:3.6.4.-]
GLYMA11G04380	chr11	+	2978189	2980929	protein_coding	gma-miR319f,gma-miR319k,gma-miR319m,gma-miR319h,gma-miR319i,gma-miR4394,gma-miR319j	0.0295116	251	UniRef100_I1LGX8 Uncharacterized protein n=1 Tax=Glycine max RepID=I1LGX8_SOYBN	0	99.6	UniRef100_G7JYQ1 Pyrophosphatase ppaX n=1 Tax=Medicago truncatula RepID=G7JYQ1_MEDTR	4e-150	96.41	AT2G38740.1 | Symbols: | Haloacid dehalogenase-like hydrolase (HAD) superfamily protein | chr2:16194639-16195995 REVERSE LENGTH=244	2e-122	92.43	GO:0008152	metabolic process	GO:0003824 GO:0016787	catalytic activity; "hydrolase activity"	GO:0005737 GO:0005829 GO:0005886	cytoplasm; "cytosol"; "plasma membrane"	PF00702	haloacid dehalogenase-like hydrolase	PTHR18901	2-DEOXYGLUCOSE-6-PHOSPHATE PHOSPHATASE 2	KOG2914	Predicted_haloacid-halidohydrolase_and_related_hydrolases	NA	NA	NA	NA
GLYMA11G05160	chr11	+	3578702	3580419	protein_coding	gma-miR169k,gma-miR169j-5p,gma-miR169o,gma-miR4346,gma-miR396d,gma-miR398c,gma-miR398b,gma-miR408b-5p,gma-miR398a,gma-miR169r,gma-miR169l-5p	0.0470543	147	UniRef100_C6TFI8 Uncharacterized protein n=1 Tax=Glycine max RepID=C6TFI8_SOYBN	3e-99	99.32	UniRef100_B9SH02 60S ribosomal protein L26, putative n=1 Tax=Ricinus communis RepID=B9SH02_RICCO	3e-91	99.32	AT3G49910.1 | Symbols: | Translation protein SH3-like family protein | chr3:18504311-18504751 FORWARD LENGTH=146	4e-91	99.32	GO:0001510 GO:0006412 GO:0009409	RNA methylation; "translation"; "response to cold"	GO:0003735	structural constituent of ribosome	GO:0005622 GO:0005634 GO:0005730 GO:0005774 GO:0005829 GO:0005840 GO:0005886 GO:0009507 GO:0015934 GO:0016020 GO:0022625 GO:0022626	intracellular; "nucleus"; "nucleolus"; "vacuolar membrane"; "cytosol"; "ribosome"; "plasma membrane"; "chloroplast"; "large ribosomal subunit"; "membrane"; "cytosolic large ribosomal subunit"; "cytosolic ribosome"	PF00467	KOW motif	PTHR11143	60S RIBOSOMAL PROTEIN L26 FAMILY MEMBER	KOG3401	60S_ribosomal_protein_L26	NA	NA	K02898	large_subunit_ribosomal_protein_L26e
GLYMA11G07590	chr11	-	5314527	5318829	protein_coding	gma-miR5038b,gma-miR5038a,gma-miR482c-5p,gma-miR171l,gma-miR171k-5p	0.0273305	290	UniRef100_I1LHV8 Uncharacterized protein n=1 Tax=Glycine max RepID=I1LHV8_SOYBN	0	99.66	UniRef100_F4J220 Phosphatidic acid phosphatase (PAP2) family protein n=2 Tax=Arabidopsis thaliana RepID=F4J220_ARATH	5e-61	74.14	AT5G66450.1 | Symbols: | Phosphatidic acid phosphatase (PAP2) family protein | chr5:26534801-26535951 FORWARD LENGTH=286	3e-68	78.28	GO:0006464 GO:0006651	cellular protein modification process; "diacylglycerol biosynthetic process"	GO:0003824 GO:0008195 GO:0008474	catalytic activity; "phosphatidate phosphatase activity"; "palmitoyl-(protein) hydrolase activity"	GO:0009507 GO:0016020	chloroplast; "membrane"	PF01569	PAP2 superfamily	PTHR11247 PTHR11247:SF3	PALMITOYL-PROTEIN THIOESTERASE/DOLICHYLDIPHOSPHATASE 1; "PALMITOYL PROTEIN THIOESTERASE-RELATED"	KOG3146	Dolichyl_pyrophosphate_phosphatase_and_related_acid_phosphatases	NA	NA	NA	NA
GLYMA11G07930	chr11	-	5584004	5587577	protein_coding	gma-miR396d,gma-miR393h,gma-miR408b-5p,gma-miR393j,gma-miR393i,gma-miR4393b,gma-miR393k	0.0295116	194	UniRef100_I1LHZ2 Uncharacterized protein n=1 Tax=Glycine max RepID=I1LHZ2_SOYBN	4e-142	99.48	UniRef100_G7KGE4 Zinc finger protein CONSTANS-like protein n=1 Tax=Medicago truncatula RepID=G7KGE4_MEDTR	1e-116	94.33	AT4G38960.1 | Symbols: | B-box type zinc finger family protein | chr4:18161576-18163045 FORWARD LENGTH=183	4e-73	94.33	GO:0006355 GO:0007623 GO:0009411 GO:0009813	regulation of transcription, DNA-dependent; "circadian rhythm"; "response to UV"; "flavonoid biosynthetic process"	GO:0003700 GO:0008270	sequence-specific DNA binding transcription factor activity; "zinc ion binding"	GO:0005622 GO:0005634	intracellular; "nucleus"	PF00643	B-box zinc finger	NA	NA	NA	NA	NA	NA	NA	NA
GLYMA11G10310	chr11	-	7411349	7413326	protein_coding	gma-miR319k,gma-miR319l,gma-miR319m,gma-miR319g,gma-miR319h,gma-miR319i,gma-miR319j,gma-miR319d,gma-miR4356,gma-miR319f,gma-miR319e,gma-miR319b,gma-miR319a	0.000596686	383	UniRef100_UPI000233C6B1 UPI000233C6B1 related cluster n=1 Tax=unknown RepID=UPI000233C6B1	0	99.74	UniRef100_B9RF69 Ankyrin repeat domain protein, putative n=1 Tax=Ricinus communis RepID=B9RF69_RICCO	2e-146	93.21	AT2G47450.1 | Symbols: CAO, CPSRP43 | chloroplast signal recognition particle component (CAO) | chr2:19472781-19473902 FORWARD LENGTH=373	7e-141	85.9	GO:0009637 GO:0009644 GO:0009744 GO:0010114 GO:0010155 GO:0010218 GO:0019344 GO:0045038 GO:0046777	response to blue light; "response to high light intensity"; "response to sucrose stimulus"; "response to red light"; "regulation of proton transport"; "response to far red light"; "cysteine biosynthetic process"; "protein import into chloroplast thylakoid membrane"; "protein autophosphorylation"	GO:0005515 GO:0042802	protein binding; "identical protein binding"	GO:0005634 GO:0009507 GO:0009535 GO:0009941 GO:0080085	nucleus; "chloroplast"; "chloroplast thylakoid membrane"; "chloroplast envelope"; "signal recognition particle, chloroplast targeting"	PF00023 PF00385	Ankyrin repeat; "chromo' (CHRromatin Organisation MOdifier) domain"	NA	NA	NA	NA	NA	NA	K12271	signal_recognition_particle_43_kDa_protein
GLYMA11G10760	chr11	+	7642018	7646694	protein_coding	gma-miR4387a,gma-miR319k,gma-miR319l,gma-miR319m,gma-miR319g,gma-miR319h,gma-miR319i,gma-miR4394,gma-miR319j,gma-miR319d,gma-miR319f,gma-miR319e,gma-miR319b,gma-miR319a	0.00135333	628	UniRef100_UPI000233D876 UPI000233D876 related cluster n=1 Tax=unknown RepID=UPI000233D876	0	99.84	UniRef100_G7JNJ8 Glycosyl hydrolase family n=1 Tax=Medicago truncatula RepID=G7JNJ8_MEDTR	0	99.68	AT1G48930.1 | Symbols: AtGH9C1, GH9C1 | glycosyl hydrolase 9C1 | chr1:18101782-18104587 REVERSE LENGTH=627	0	95.54	GO:0005975 GO:0010054	carbohydrate metabolic process; "trichoblast differentiation"	GO:0003824 GO:0004553 GO:0030246	catalytic activity; "hydrolase activity, hydrolyzing O-glycosyl compounds"; "carbohydrate binding"	GO:0005576	extracellular region	PF09478 PF00759	Carbohydrate binding domain CBM49; "Glycosyl hydrolase family 9"	PTHR22298 PTHR22298:SF3	ENDO-1,4-BETA-GLUCANASE; "ENDO-1,4-BETA-GLUCANASE"	NA	NA	NA	NA	NA	NA
GLYMA11G11390	chr11	+	8116697	8117864	protein_coding	gma-miR396d,gma-miR156c,gma-miR156o,gma-miR394a-3p,gma-miR390b-5p,gma-miR156k,gma-miR390d	0.0295116	133	UniRef100_I1LJ12 Uncharacterized protein n=2 Tax=Glycine max RepID=I1LJ12_SOYBN	3e-92	99.25	UniRef100_A1XJ48 Actin depolymerizing factor 5 n=1 Tax=Gossypium hirsutum RepID=A1XJ48_GOSHI	8e-82	98.5	AT2G16700.1 | Symbols: ADF5, ATADF5 | actin depolymerizing factor 5 | chr2:7244717-7245467 FORWARD LENGTH=143	6e-80	99.25	GO:0008150	biological process	GO:0003779	actin binding	GO:0005622 GO:0005737	intracellular; "cytoplasm"	PF00241	Cofilin/tropomyosin-type actin-binding protein	PTHR11913	ACTIN DEPOLYMERIZING FACTOR	KOG1735	Actin_depolymerizing_factor	NA	NA	NA	NA
GLYMA11G12460	chr11	+	8900553	8902652	protein_coding	gma-miR390f,gma-miR390g,gma-miR171c-5p,gma-miR390a-5p,gma-miR390b-5p,gma-miR390e,gma-miR390d	0.0295116	101	UniRef100_UPI000233D5FC UPI000233D5FC related cluster n=1 Tax=unknown RepID=UPI000233D5FC	1e-63	99.01	UniRef100_G7J732 DnaJ homolog subfamily C member n=1 Tax=Medicago truncatula RepID=G7J732_MEDTR	3e-43	80.2	AT1G75250.2 | Symbols: ATRL6, RSM3, RL6 | RAD-like 6 | chr1:28244463-28245453 REVERSE LENGTH=97	6e-35	98.02	GO:0006355	regulation of transcription, DNA-dependent	GO:0003677 GO:0003700	DNA binding; "sequence-specific DNA binding transcription factor activity"	GO:0005634 GO:0009507	nucleus; "chloroplast"	PF00249	Myb-like DNA-binding domain	PTHR25040 PTHR25040:SF162	FAMILY NOT NAMED; ""	NA	NA	NA	NA	NA	NA
GLYMA11G12830	chr11	-	9171822	9175893	protein_coding	gma-miR319k,gma-miR319l,gma-miR319m,gma-miR319n,gma-miR319g,gma-miR319h,gma-miR319i,gma-miR319j,gma-miR319f,gma-miR319e,gma-miR319b,gma-miR319a	0.00116905	376	UniRef100_I1LJG8 Uncharacterized protein n=1 Tax=Glycine max RepID=I1LJG8_SOYBN	0	99.73	UniRef100_B2LWM5 1-acyl-sn-glycerol-3-phosphate acyltransferase n=1 Tax=Ricinus communis RepID=B2LWM5_RICCO	0	98.4	AT3G18850.4 | Symbols: LPAT5 | lysophosphatidyl acyltransferase 5 | chr3:6499529-6500840 REVERSE LENGTH=375	5e-177	93.09	GO:0008152	metabolic process	GO:0016746	transferase activity, transferring acyl groups	GO:0005739	mitochondrion	PF01553	Acyltransferase	PTHR10983 PTHR10983:SF10	1-ACYLGLYCEROL-3-PHOSPHATE ACYLTRANSFERASE; "LYSOCARDIOLIPIN ACYLTRANSFERASE-RELATED"	KOG1505	Lysophosphatidic_acid_acyltransferase_LPAAT_and_related_acyltransferases	2.3.1.- 2.3.1.51	Transferring_groups_other_than_amino-acyl_groups. 1-acylglycerol-3-phosphate_O-acyltransferase	K13513	lysocardiolipin_and_lysophospholipid_acyltransferase_[EC:2.3.1.-_2.3.1.51]
GLYMA11G13320	chr11	+	9458268	9462213	protein_coding	gma-miR319d,gma-miR319f,gma-miR319e,gma-miR319b,gma-miR319a,gma-miR319k,gma-miR319l,gma-miR319m,gma-miR319g,gma-miR319h,gma-miR319i,gma-miR319j	0.000160203	233	UniRef100_I1LJL8 Peptidyl-prolyl cis-trans isomerase n=1 Tax=Glycine max RepID=I1LJL8_SOYBN	4e-164	99.57	UniRef100_I1LJL8 Peptidyl-prolyl cis-trans isomerase n=1 Tax=Glycine max RepID=I1LJL8_SOYBN	4e-164	99.57	AT2G43560.1 | Symbols: | FKBP-like peptidyl-prolyl cis-trans isomerase family protein | chr2:18073995-18075385 REVERSE LENGTH=223	6e-102	97.42	GO:0000413 GO:0006098 GO:0006364 GO:0006457 GO:0009657 GO:0010027 GO:0010207 GO:0015979 GO:0018208 GO:0019288 GO:0019684	protein peptidyl-prolyl isomerization; "pentose-phosphate shunt"; "rRNA processing"; "protein folding"; "plastid organization"; "thylakoid membrane organization"; "photosystem II assembly"; "photosynthesis"; "peptidyl-proline modification"; "isopentenyl diphosphate biosynthetic process, mevalonate-independent pathway"; "photosynthesis, light reaction"	GO:0003755 GO:0005528	peptidyl-prolyl cis-trans isomerase activity; "FK506 binding"	GO:0009507 GO:0009534 GO:0009543 GO:0009570 GO:0009579 GO:0016020 GO:0031977	chloroplast; "chloroplast thylakoid"; "chloroplast thylakoid lumen"; "chloroplast stroma"; "thylakoid"; "membrane"; "thylakoid lumen"	PF00254	FKBP-type peptidyl-prolyl cis-trans isomerase	PTHR10516 PTHR10516:SF15	FK506 BINDING PROTEIN; "FKBP-TYPE PEPTIDYL-PROLYL CIS-TRANS ISOMERASE"	KOG0544 KOG0552	FKBP-type_peptidyl-prolyl_cis-trans_isomerase FKBP-type_peptidyl-prolyl_cis-trans_isomerase	5.2.1.8	Peptidylprolyl_isomerase	K01802	peptidylprolyl_isomerase_[EC:5.2.1.8]
GLYMA11G18960	chr11	-	15558961	15560942	protein_coding	gma-miR171k-3p,gma-miR2111a,gma-miR482c-5p,gma-miR169o,gma-miR166a-5p,gma-miR4360,gma-miR4373,gma-miR166c-5p,gma-miR408b-5p,gma-miR166h-5p,gma-miR169r,gma-miR166j-5p,gma-miR4393a	0.00250931	162	UniRef100_C6SZ53 Uncharacterized protein n=1 Tax=Glycine max RepID=C6SZ53_SOYBN	2e-107	99.38	UniRef100_I3TAW2 Nuclear transcription factor Y subunit B4 n=1 Tax=Medicago truncatula RepID=I3TAW2_MEDTR	5e-59	80.86	AT2G27470.1 | Symbols: NF-YB11 | nuclear factor Y, subunit B11 | chr2:11745196-11746375 REVERSE LENGTH=275	2e-38	56.17	GO:0006355	regulation of transcription, DNA-dependent	GO:0003677 GO:0003700 GO:0043565	DNA binding; "sequence-specific DNA binding transcription factor activity"; "sequence-specific DNA binding"	GO:0005622 GO:0005634	intracellular; "nucleus"	PF00808	Histone-like transcription factor (CBF/NF-Y) and archaeal histone	PTHR11064	TATA-BINDING PROTEIN-ASSOCIATED PHOSPHOPROTEIN	KOG0870	DNA_polymerase_epsilon,_subunit_D	NA	NA	NA	NA
GLYMA11G19920	chr11	-	16727137	16729646	protein_coding	gma-miR396d,gma-miR319k,gma-miR319l,gma-miR319m,gma-miR319g,gma-miR319h,gma-miR319i,gma-miR4393b,gma-miR319j	0.00147076	303	UniRef100_C6TJL7 Uncharacterized protein n=1 Tax=Glycine max RepID=C6TJL7_SOYBN	0	99.67	UniRef100_C5G5Y5 Xyloglucan endotraglucosylase/hydrolase n=1 Tax=Vigna angularis RepID=C5G5Y5_PHAAN	0	99.67	AT2G36870.1 | Symbols: XTH32 | xyloglucan endotransglucosylase/hydrolase 32 | chr2:15472869-15474630 REVERSE LENGTH=299	2e-151	98.02	GO:0016998 GO:0042546	cell wall macromolecule catabolic process; "cell wall biogenesis"	GO:0004553 GO:0016762 GO:0016798	hydrolase activity, hydrolyzing O-glycosyl compounds; "xyloglucan:xyloglucosyl transferase activity"; "hydrolase activity, acting on glycosyl bonds"	GO:0005576 GO:0005618 GO:0048046	extracellular region; "cell wall"; "apoplast"	PF00722 PF06955	Glycosyl hydrolases family 16; "Xyloglucan endo-transglycosylase (XET) C-terminus"	PTHR10963 PTHR10963:SF14	SECRETED GLUCOSIDASE-RELATED; "BETA-GLUCANASE"	NA	NA	2.4.1.207	Xyloglucan:xyloglucosyl_transferase	K08235	xyloglucan:xyloglucosyl_transferase_[EC:2.4.1.207]
GLYMA11G20020	chr11	+	16819001	16825122	protein_coding	gma-miR319f,gma-miR319e,gma-miR319b,gma-miR319a,gma-miR319k,gma-miR319l,gma-miR319m,gma-miR319g,gma-miR319h,gma-miR319i,gma-miR319j	0.000336275	558	UniRef100_I1LL15 Uncharacterized protein n=1 Tax=Glycine max RepID=I1LL15_SOYBN	0	99.82	UniRef100_H2BER4 4-coumarate:CoA ligase n=2 Tax=Glycine max RepID=H2BER4_SOYBN	0	99.82	AT4G05160.1 | Symbols: | AMP-dependent synthetase and ligase family protein | chr4:2664451-2666547 FORWARD LENGTH=544	0	99.82	GO:0008152 GO:0009695	metabolic process; "jasmonic acid biosynthetic process"	GO:0003824 GO:0004321 GO:0016207	catalytic activity; "fatty-acyl-CoA synthase activity"; "4-coumarate-CoA ligase activity"	GO:0005777	peroxisome	PF00501	AMP-binding enzyme	PTHR24096 PTHR24096:SF43	FAMILY NOT NAMED; "SUBFAMILY NOT NAMED"	KOG1176	Acyl-CoA_synthetase	6.2.1.12	4-coumarate--CoA_ligase	K01904	4-coumarate--CoA_ligase_[EC:6.2.1.12]
GLYMA11G21530	chr11	+	18551324	18556479	protein_coding	gma-miR390f,gma-miR390g,gma-miR390a-5p,gma-miR390b-5p,gma-miR390d	0.0273305	479	UniRef100_I1LLC6 Uncharacterized protein n=1 Tax=Glycine max RepID=I1LLC6_SOYBN	0	99.79	UniRef100_G7IYW1 Uridine 5'-monophosphate synthase n=1 Tax=Medicago truncatula RepID=G7IYW1_MEDTR	0	99.37	AT3G54470.1 | Symbols: | uridine 5'-monophosphate synthase / UMP synthase (PYRE-F) (UMPS) | chr3:20168285-20170245 REVERSE LENGTH=476	0	98.96	GO:0006207 GO:0006221 GO:0008152 GO:0009116 GO:0009220 GO:0016036 GO:0044205 GO:0046686	'de novo' pyrimidine nucleobase biosynthetic process; "pyrimidine nucleotide biosynthetic process"; "metabolic process"; "nucleoside metabolic process"; "pyrimidine ribonucleotide biosynthetic process"; "cellular response to phosphate starvation"; "'de novo' UMP biosynthetic process"; "response to cadmium ion"	GO:0003824 GO:0004588 GO:0004590	catalytic activity; "orotate phosphoribosyltransferase activity"; "orotidine-5'-phosphate decarboxylase activity"	GO:0005737 GO:0005829	cytoplasm; "cytosol"	PF00215 PF00156	Orotidine 5'-phosphate decarboxylase / HUMPS family; "Phosphoribosyl transferase domain"	PTHR19278 PTHR19278:SF21	OROTIDINE 5-PHOSPHATE DECARBOXYLASE-RELATED; "SUBFAMILY NOT NAMED"	KOG1377	Uridine_5'-_monophosphate_synthase/orotate_phosphoribosyltransferase	2.4.2.10 4.1.1.23	Orotate_phosphoribosyltransferase. Orotidine-5'-phosphate_decarboxylase	K13421	uridine_monophosphate_synthetase_[EC:2.4.2.10_4.1.1.23]
GLYMA11G25540	chr11	-	24181628	24187426	protein_coding	gma-miR398c,gma-miR398b,gma-miR482c-5p,gma-miR398a,gma-miR160a-3p	0.0273305	195	UniRef100_I1LLG1 Uncharacterized protein n=1 Tax=Glycine max RepID=I1LLG1_SOYBN	4e-142	99.49	UniRef100_Q9M7X9 Thioredoxin-like protein CITRX, chloroplastic n=1 Tax=Arabidopsis thaliana RepID=CITRX_ARATH	2e-77	99.49	AT3G06730.1 | Symbols: TRX P, TRX z | Thioredoxin z | chr3:2124276-2125845 FORWARD LENGTH=183	4e-80	99.49	GO:0006364 GO:0006399 GO:0006662 GO:0009657 GO:0009658 GO:0042793 GO:0045036 GO:0045454 GO:0045893	rRNA processing; "tRNA metabolic process"; "glycerol ether metabolic process"; "plastid organization"; "chloroplast organization"; "transcription from plastid promoter"; "protein targeting to chloroplast"; "cell redox homeostasis"; "positive regulation of transcription, DNA-dependent"	GO:0009055 GO:0015035 GO:0047134	electron carrier activity; "protein disulfide oxidoreductase activity"; "protein-disulfide reductase activity"	GO:0009295 GO:0009507 GO:0009579	nucleoid; "chloroplast"; "thylakoid"	PF00085	Thioredoxin	PTHR10438 PTHR10438:SF74	THIOREDOXIN-RELATED; "SUBFAMILY NOT NAMED"	KOG0907	Thioredoxin	NA	NA	NA	NA
GLYMA11G28190	chr11	-	28261546	28264529	protein_coding	gma-miR408b-5p,gma-miR166a-5p,gma-miR166h-5p,gma-miR482a-3p,gma-miR166c-5p,gma-miR482d-3p,gma-miR482b-3p,gma-miR166j-5p	0.0158159	394	UniRef100_I1LLN9 Uncharacterized protein n=1 Tax=Glycine max RepID=I1LLN9_SOYBN	0	99.75	UniRef100_B9SGZ0 N-acetyltransferase, putative n=1 Tax=Ricinus communis RepID=B9SGZ0_RICCO	3e-126	97.72	AT2G30090.1 | Symbols: | Acyl-CoA N-acyltransferases (NAT) superfamily protein | chr2:12843583-12845597 REVERSE LENGTH=386	3e-136	97.97	GO:0008152	metabolic process	GO:0008080	N-acetyltransferase activity	GO:0005634	nucleus	PF00583	Acetyltransferase (GNAT) family	PTHR23091 PTHR23091:SF21	N-TERMINAL ACETYLTRANSFERASE; "SUBFAMILY NOT NAMED"	NA	NA	NA	NA	NA	NA
GLYMA11G33140	chr11	-	34910206	34915346	protein_coding	gma-miR482c-5p,gma-miR319e,gma-miR319b,gma-miR319a,gma-miR319k,gma-miR319l,gma-miR319m,gma-miR319g,gma-miR319h,gma-miR319i,gma-miR319j	0.000336275	1069	UniRef100_I1LM70 Uncharacterized protein n=1 Tax=Glycine max RepID=I1LM70_SOYBN	0	99.91	UniRef100_G7J7Y6 FACT complex subunit SPT16 n=1 Tax=Medicago truncatula RepID=G7J7Y6_MEDTR	0	99.91	AT4G10710.1 | Symbols: SPT16 | global transcription factor C | chr4:6602226-6605450 REVERSE LENGTH=1074	0	98.5	GO:0007346 GO:0008284 GO:0009630 GO:0009987 GO:0010228	regulation of mitotic cell cycle; "positive regulation of cell proliferation"; "gravitropism"; "cellular process"; "vegetative to reproductive phase transition of meristem"	NA	NA	GO:0005634 GO:0005719 GO:0005730 GO:0035101	nucleus; "nuclear euchromatin"; "nucleolus"; "FACT complex"	PF08644 PF00557 PF08512	FACT complex subunit (SPT16/CDC68); "Metallopeptidase family M24"; "Histone chaperone Rttp106-like"	PTHR13980 PTHR13980:SF12	CDC68 RELATED; "TRANSCRIPTION REGULATION"	KOG1189	Global_transcriptional_regulator,_cell_division_control_protein	NA	NA	NA	NA
GLYMA11G33690	chr11	-	35528307	35529672	protein_coding	gma-miR319k,gma-miR4416c,gma-miR319l,gma-miR319m,gma-miR319g,gma-miR319h,gma-miR319i,gma-miR319j,gma-miR319d,gma-miR319f,gma-miR319e,gma-miR319b,gma-miR319a,gma-miR5766,gma-miR4387e,gma-miR4393b	0.00377537	185	UniRef100_I1LMC4 Uncharacterized protein n=1 Tax=Glycine max RepID=I1LMC4_SOYBN	8e-126	99.46	UniRef100_Q43877 HMG-I/Y n=2 Tax=Pisum sativum RepID=Q43877_PEA	3e-58	99.46	AT1G14900.1 | Symbols: HMGA | high mobility group A | chr1:5138665-5139353 REVERSE LENGTH=204	2e-35	89.19	GO:0001708 GO:0006334 GO:0006355 GO:0008283	cell fate specification; "nucleosome assembly"; "regulation of transcription, DNA-dependent"; "cell proliferation"	GO:0003677	DNA binding	GO:0000785 GO:0000786 GO:0000790 GO:0005634 GO:0005829 GO:0009507	chromatin; "nucleosome"; "nuclear chromatin"; "nucleus"; "cytosol"; "chloroplast"	PF00538	linker histone H1 and H5 family	PTHR11467	HISTONE H1/H5	NA	NA	NA	NA	NA	NA
GLYMA11G37820	chr11	-	38824883	38827744	protein_coding	gma-miR319k,gma-miR319l,gma-miR319m,gma-miR319n,gma-miR319g,gma-miR319h,gma-miR319i,gma-miR319j,gma-miR319f,gma-miR319e,gma-miR319b,gma-miR319a	0.00116905	393	UniRef100_I1LNG9 Uncharacterized protein n=1 Tax=Glycine max RepID=I1LNG9_SOYBN	0	99.75	UniRef100_G7JBJ5 Beta-1,4-mannosyl-glycoprotein 4-beta-N-acetylglucosaminyltransferase n=1 Tax=Medicago truncatula RepID=G7JBJ5_MEDTR	0	92.62	AT1G12990.1 | Symbols: | beta-1,4-N-acetylglucosaminyltransferase family protein | chr1:4433973-4435552 FORWARD LENGTH=392	0	99.49	GO:0006487	protein N-linked glycosylation	GO:0003830 GO:0008375 GO:0016757	beta-1,4-mannosylglycoprotein 4-beta-N-acetylglucosaminyltransferase activity; "acetylglucosaminyltransferase activity"; "transferase activity, transferring glycosyl groups"	GO:0005794 GO:0016020	Golgi apparatus; "membrane"	PF04724	Glycosyltransferase family 17	PTHR12224	BETA-1,4-MANNOSYL-GLYCOPROTEIN BETA-1,4-N-ACETYLGLUCOSAMINYL-TRANSFERASE	NA	NA	2.4.1.144	Beta-1,4-mannosyl-glycoprotein_beta-1,4-N-acetylglucosaminyltransferase	K00737	beta-1,4-mannosyl-glycoprotein_beta-1,4-N-acetylglucosaminyltransferase_[EC:2.4.1.144]
GLYMA12G00500	chr12	-	219739	225357	protein_coding	gma-miR319k,gma-miR319l,gma-miR319m,gma-miR319n,gma-miR319g,gma-miR319h,gma-miR319i,gma-miR319j,gma-miR319f,gma-miR319e,gma-miR319b,gma-miR319a	0.0129789	273	UniRef100_I1LNQ1 Uncharacterized protein n=1 Tax=Glycine max RepID=I1LNQ1_SOYBN	0	94.87	UniRef100_G7JRC4 RNA-binding protein n=1 Tax=Medicago truncatula RepID=G7JRC4_MEDTR	6e-141	99.63	AT1G33470.2 | Symbols: | RNA-binding (RRM/RBD/RNP motifs) family protein | chr1:12144632-12146040 FORWARD LENGTH=244	3e-84	90.84	GO:0000398 GO:0006810 GO:0008150	mRNA splicing, via spliceosome; "transport"; "biological process"	GO:0000166 GO:0003676 GO:0003723	nucleotide binding; "nucleic acid binding"; "RNA binding"	GO:0005576 GO:0005634	extracellular region; "nucleus"	PF00076	RNA recognition motif. (a.k.a. RRM, RBD, or RNP domain)	PTHR24011 PTHR24011:SF218	FAMILY NOT NAMED; ""	KOG0149	Predicted_RNA-binding_protein_SEB4_(RRM_superfamily)	NA	NA	NA	NA
GLYMA12G01270	chr12	-	721901	724729	protein_coding	gma-miR2118b-5p,gma-miR167j,gma-miR2118a-5p,gma-miR167g,gma-miR167f,gma-miR167e,gma-miR167d,gma-miR167c,gma-miR862b,gma-miR167b,gma-miR167a	0.00227307	253	UniRef100_I1LNY8 Uncharacterized protein n=1 Tax=Glycine max RepID=I1LNY8_SOYBN	0	99.6	UniRef100_B6U1V3 Methylase n=1 Tax=Zea mays RepID=B6U1V3_MAIZE	6e-87	91.7	AT3G60910.1 | Symbols: | S-adenosyl-L-methionine-dependent methyltransferases superfamily protein | chr3:22501727-22503182 FORWARD LENGTH=252	9e-137	99.6	GO:0008152	metabolic process	GO:0003824 GO:0008168	catalytic activity; "methyltransferase activity"	GO:0005737	cytoplasm	PF08241	Methyltransferase domain	PTHR12176	UNCHARACTERIZED	KOG1271	Methyltransferases	NA	NA	NA	NA
GLYMA12G01310	chr12	-	755368	757762	protein_coding	gma-miR2111a,gma-miR482c-5p,gma-miR167j,gma-miR167g,gma-miR167f,gma-miR167e,gma-miR167d,gma-miR167c,gma-miR167b,gma-miR167a,gma-miR396j	0.0220656	506	UniRef100_UPI000233D1A8 UPI000233D1A8 related cluster n=1 Tax=unknown RepID=UPI000233D1A8	0	99.6	UniRef100_B9SPN3 Protein kinase APK1B, chloroplast, putative n=1 Tax=Ricinus communis RepID=B9SPN3_RICCO	0	95.26	AT3G51990.1 | Symbols: | Protein kinase superfamily protein | chr3:19287989-19289077 FORWARD LENGTH=362	5e-132	64.62	GO:0006468	protein phosphorylation	GO:0004672 GO:0004674 GO:0005524 GO:0016301 GO:0016772	protein kinase activity; "protein serine/threonine kinase activity"; "ATP binding"; "kinase activity"; "transferase activity, transferring phosphorus-containing groups"	GO:0005576	extracellular region	PF07714	Protein tyrosine kinase	PTHR24420 PTHR24420:SF439	FAMILY NOT NAMED; "SUBFAMILY NOT NAMED"	KOG1187	Serine/threonine_protein_kinase	NA	NA	NA	NA
GLYMA12G02010	chr12	+	1221409	1226010	protein_coding	gma-miR167j,gma-miR167g,gma-miR167f,gma-miR167e,gma-miR167d,gma-miR167c,gma-miR167b,gma-miR167a	0.0158159	495	UniRef100_UPI000233D1B9 UPI000233D1B9 related cluster n=1 Tax=unknown RepID=UPI000233D1B9	0	99.8	UniRef100_G7JSR8 Exostosin family protein-like protein n=1 Tax=Medicago truncatula RepID=G7JSR8_MEDTR	0	99.8	AT5G16890.1 | Symbols: | Exostosin family protein | chr5:5551664-5554741 FORWARD LENGTH=511	0	97.17	GO:0008150	biological process	GO:0003824	catalytic activity	GO:0005794 GO:0016020	Golgi apparatus; "membrane"	PF03016	Exostosin family	PTHR11062 PTHR11062:SF32	EXOSTOSIN (HEPARAN SULFATE GLYCOSYLTRANSFERASE)-RELATED; ""	KOG1021	Acetylglucosaminyltransferase_EXT1/exostosin_1	NA	NA	NA	NA
GLYMA12G02290	chr12	-	1427447	1434628	protein_coding	gma-miR393h,gma-miR394b-3p,gma-miR393j,gma-miR393i,gma-miR393k	0.0273305	689	UniRef100_UPI000233D309 UPI000233D309 related cluster n=1 Tax=unknown RepID=UPI000233D309	0	99.85	UniRef100_G7JRM5 ABC transporter G family member n=1 Tax=Medicago truncatula RepID=G7JRM5_MEDTR	0	99.85	AT3G21090.1 | Symbols: | ABC-2 type transporter family protein | chr3:7391497-7394933 REVERSE LENGTH=691	0	95.94	GO:0009062 GO:0080167	fatty acid catabolic process; "response to karrikin"	GO:0000166 GO:0005524 GO:0016887 GO:0017111 GO:0042626	nucleotide binding; "ATP binding"; "ATPase activity"; "nucleoside-triphosphatase activity"; "ATPase activity, coupled to transmembrane movement of substances"	GO:0005886 GO:0016020	plasma membrane; "membrane"	PF01061 PF00005	ABC-2 type transporter; "ABC transporter"	PTHR19241 PTHR19241:SF20	ATP-BINDING CASSETTE TRANSPORTER; "ABC TRANSPORTER"	KOG0061	Transporter,_ABC_superfamily_(Breast_cancer_resistance_protein)	NA	NA	NA	NA
GLYMA12G02550	chr12	-	1670873	1672933	protein_coding	gma-miR4995,gma-miR394b-3p,gma-miR4387e,gma-miR4414,gma-miR4394	0.0273305	262	UniRef100_I1LPF0 Uncharacterized protein n=1 Tax=Glycine max RepID=I1LPF0_SOYBN	0	99.62	UniRef100_B9T775 Beta-expansin 1a, putative n=1 Tax=Ricinus communis RepID=B9T775_RICCO	2.33e-156	94.27	AT3G45970.1 | Symbols: ATEXLA1, EXPL1, ATEXPL1, ATHEXP BETA 2.1, EXLA1 | expansin-like A1 | chr3:16896238-16897189 FORWARD LENGTH=265	9e-113	97.33	GO:0009826 GO:0009828	unidimensional cell growth; "plant-type cell wall loosening"	NA	NA	GO:0005576 GO:0005618 GO:0005794 GO:0009505 GO:0009506	extracellular region; "cell wall"; "Golgi apparatus"; "plant-type cell wall"; "plasmodesma"	PF01357 PF03330	Pollen allergen; "Rare lipoprotein A (RlpA)-like double-psi beta-barrel"	NA	NA	NA	NA	NA	NA	NA	NA
GLYMA12G03050	chr12	+	1957208	1961614	protein_coding	gma-miR319f,gma-miR319e,gma-miR319b,gma-miR319a,gma-miR319k,gma-miR319l,gma-miR319m,gma-miR319g,gma-miR319h,gma-miR319j	0.000704125	630	UniRef100_I1LPJ7 Uncharacterized protein n=2 Tax=Glycine max RepID=I1LPJ7_SOYBN	0	98.41	UniRef100_G7JNJ8 Glycosyl hydrolase family n=1 Tax=Medicago truncatula RepID=G7JNJ8_MEDTR	0	99.84	AT1G48930.1 | Symbols: AtGH9C1, GH9C1 | glycosyl hydrolase 9C1 | chr1:18101782-18104587 REVERSE LENGTH=627	0	95.56	GO:0005975 GO:0010054	carbohydrate metabolic process; "trichoblast differentiation"	GO:0003824 GO:0004553 GO:0030246	catalytic activity; "hydrolase activity, hydrolyzing O-glycosyl compounds"; "carbohydrate binding"	GO:0005576	extracellular region	PF09478 PF00759	Carbohydrate binding domain CBM49; "Glycosyl hydrolase family 9"	PTHR22298 PTHR22298:SF3	ENDO-1,4-BETA-GLUCANASE; "ENDO-1,4-BETA-GLUCANASE"	NA	NA	NA	NA	NA	NA
GLYMA12G03230	chr12	-	2125878	2127982	protein_coding	gma-miR319k,gma-miR319l,gma-miR319m,gma-miR319g,gma-miR319h,gma-miR319i,gma-miR319j,gma-miR319f,gma-miR319e,gma-miR319b,gma-miR319a	0.00834517	260	UniRef100_I1LPL2 Uncharacterized protein n=1 Tax=Glycine max RepID=I1LPL2_SOYBN	0	99.62	UniRef100_P35685 60S ribosomal protein L7a n=4 Tax=Oryza RepID=RL7A_ORYSJ	2e-167	99.62	AT3G62870.1 | Symbols: | Ribosomal protein L7Ae/L30e/S12e/Gadd45 family protein | chr3:23242862-23244273 REVERSE LENGTH=256	1e-165	99.62	GO:0001510 GO:0006412 GO:0042254	RNA methylation; "translation"; "ribosome biogenesis"	GO:0003735	structural constituent of ribosome	GO:0005737 GO:0005774 GO:0005829 GO:0016020 GO:0022625 GO:0022626 GO:0030529	cytoplasm; "vacuolar membrane"; "cytosol"; "membrane"; "cytosolic large ribosomal subunit"; "cytosolic ribosome"; "ribonucleoprotein complex"	PF01248	Ribosomal protein L7Ae/L30e/S12e/Gadd45 family	PTHR23105 PTHR23105:SF1	60S RIBOSOMAL PROTEIN L10A - RELATED; "60S RIBOSOMAL PROTEIN L7A"	KOG3166	60S_ribosomal_protein_L7A	NA	NA	K02936	large_subunit_ribosomal_protein_L7Ae
GLYMA12G03460	chr12	+	2279734	2280796	protein_coding	gma-miR167j,gma-miR167g,gma-miR167f,gma-miR3522,gma-miR167e,gma-miR167d,gma-miR167c,gma-miR167b,gma-miR167a,gma-miR5035,gma-miR4405	0.00834517	102	UniRef100_C6TF68 Uncharacterized protein n=1 Tax=Glycine max RepID=C6TF68_SOYBN	2e-69	99.02	UniRef100_H6VUT8 Heat shock protein (Fragment) n=1 Tax=Ammopiptanthus mongolicus RepID=H6VUT8_9FABA	4e-47	98.04	AT4G36040.1 | Symbols: | Chaperone DnaJ-domain superfamily protein | chr4:17049708-17050193 REVERSE LENGTH=161	1e-30	98.04	GO:0006457	protein folding	GO:0031072	heat shock protein binding	GO:0005634 GO:0009507 GO:0009536	nucleus; "chloroplast"; "plastid"	PF00226	DnaJ domain	PTHR25040 PTHR25040:SF170	FAMILY NOT NAMED; ""	NA	NA	NA	NA	NA	NA
GLYMA12G03560	chr12	+	2370326	2371988	protein_coding	gma-miR390f,gma-miR396d,gma-miR390g,gma-miR390a-5p,gma-miR390b-5p,gma-miR390e,gma-miR390d	0.0295116	144	UniRef100_C6T2Y0 Uncharacterized protein n=1 Tax=Glycine max RepID=C6T2Y0_SOYBN	8e-101	99.31	UniRef100_A1XJ48 Actin depolymerizing factor 5 n=1 Tax=Gossypium hirsutum RepID=A1XJ48_GOSHI	5e-88	97.22	AT2G16700.1 | Symbols: ADF5, ATADF5 | actin depolymerizing factor 5 | chr2:7244717-7245467 FORWARD LENGTH=143	8e-88	99.31	GO:0008150	biological process	GO:0003779	actin binding	GO:0005622 GO:0005737	intracellular; "cytoplasm"	PF00241	Cofilin/tropomyosin-type actin-binding protein	PTHR11913	ACTIN DEPOLYMERIZING FACTOR	KOG1735	Actin_depolymerizing_factor	NA	NA	NA	NA
GLYMA12G04980	chr12	-	3310015	3313993	protein_coding	gma-miR319e,gma-miR319b,gma-miR319a,gma-miR319k,gma-miR319l,gma-miR319m,gma-miR319g,gma-miR319h,gma-miR319i,gma-miR319j	0.000704125	376	UniRef100_I1LQ61 Uncharacterized protein n=1 Tax=Glycine max RepID=I1LQ61_SOYBN	0	99.73	UniRef100_B2LWM5 1-acyl-sn-glycerol-3-phosphate acyltransferase n=1 Tax=Ricinus communis RepID=B2LWM5_RICCO	0	98.4	AT3G18850.4 | Symbols: LPAT5 | lysophosphatidyl acyltransferase 5 | chr3:6499529-6500840 REVERSE LENGTH=375	2e-176	94.15	GO:0008152	metabolic process	GO:0016746	transferase activity, transferring acyl groups	GO:0005739	mitochondrion	PF01553	Acyltransferase	PTHR10983 PTHR10983:SF10	1-ACYLGLYCEROL-3-PHOSPHATE ACYLTRANSFERASE; "LYSOCARDIOLIPIN ACYLTRANSFERASE-RELATED"	KOG1505	Lysophosphatidic_acid_acyltransferase_LPAAT_and_related_acyltransferases	NA	NA	NA	NA
GLYMA12G07530	chr12	-	5154047	5162494	protein_coding	gma-miR171i-3p,gma-miR397a,gma-miR397b-5p,gma-miR171c-3p,gma-miR171q,gma-miR171o	0.0132108	578	UniRef100_I1LQY5 MLO-like protein n=1 Tax=Glycine max RepID=I1LQY5_SOYBN	0	99.83	UniRef100_I1LQY5 MLO-like protein n=1 Tax=Glycine max RepID=I1LQY5_SOYBN	0	99.83	AT1G61560.1 | Symbols: MLO6, ATMLO6 | Seven transmembrane MLO family protein | chr1:22708875-22712032 REVERSE LENGTH=583	0	98.62	GO:0006952 GO:0008219 GO:0009817 GO:0052542	defense response; "cell death"; "defense response to fungus, incompatible interaction"; "defense response by callose deposition"	GO:0005516	calmodulin binding	GO:0005739 GO:0005886 GO:0016021	mitochondrion; "plasma membrane"; "integral to membrane"	PF03094	Mlo family	NA	NA	NA	NA	NA	NA	NA	NA
GLYMA12G08160	chr12	-	5901033	5907170	protein_coding	gma-miR171l,gma-miR319k,gma-miR319l,gma-miR319m,gma-miR319n,gma-miR319g,gma-miR319h,gma-miR319i,gma-miR4394,gma-miR171k-5p,gma-miR319j,gma-miR319f,gma-miR319e,gma-miR319b,gma-miR319a,gma-miR5770b,gma-miR5770a	0.000746095	693	UniRef100_I1LTK6 Uncharacterized protein n=1 Tax=Glycine max RepID=I1LTK6_SOYBN	0	99.86	UniRef100_G7JND3 CNGC5-like protein n=1 Tax=Medicago truncatula RepID=G7JND3_MEDTR	0	89.61	AT2G28260.1 | Symbols: ATCNGC15, CNGC15 | cyclic nucleotide-gated channel 15 | chr2:12049989-12052453 FORWARD LENGTH=678	0	99.71	GO:0006811 GO:0006813 GO:0055085	ion transport; "potassium ion transport"; "transmembrane transport"	GO:0005216 GO:0005249 GO:0005261 GO:0005516 GO:0030551	ion channel activity; "voltage-gated potassium channel activity"; "cation channel activity"; "calmodulin binding"; "cyclic nucleotide binding"	GO:0005886 GO:0016020	plasma membrane; "membrane"	PF00520 PF00027	Ion transport protein; "Cyclic nucleotide-binding domain"	PTHR10217 PTHR10217:SF7	VOLTAGE AND LIGAND GATED POTASSIUM CHANNEL; "POTASSIUM CHANNEL PROTEIN EAG-RELATED"	KOG0498	K+-channel_ERG_and_related_proteins,_contain_PAS/PAC_sensor_domain	NA	NA	K05391	cyclic_nucleotide_gated_channel,_other_eukaryote
GLYMA12G08440	chr12	-	6185228	6187696	protein_coding	gma-miR2118b-5p,gma-miR2118a-5p,gma-miR4416b,gma-miR5037c,gma-miR4414	0.0273305	297	UniRef100_I1LR70 Uncharacterized protein n=1 Tax=Glycine max RepID=I1LR70_SOYBN	0	99.66	UniRef100_B9SCH8 Metal ion binding protein, putative n=1 Tax=Ricinus communis RepID=B9SCH8_RICCO	1e-58	92.93	AT5G60800.1 | Symbols: | Heavy metal transport/detoxification superfamily protein | chr5:24461116-24462464 REVERSE LENGTH=283	7e-55	93.94	GO:0030001	metal ion transport	GO:0046872	metal ion binding	GO:0005886	plasma membrane	PF00403	Heavy-metal-associated domain	PTHR22814 PTHR22814:SF13	COPPER TRANSPORT PROTEIN ATOX1-RELATED; "COPPER CHAPERONE-RELATED"	KOG1603	Copper_chaperone	NA	NA	NA	NA
GLYMA12G09390	chr12	-	7157532	7163524	protein_coding	gma-miR482c-5p,gma-miR2118b-5p,gma-miR167j,gma-miR2118a-5p,gma-miR167g,gma-miR167f,gma-miR167e,gma-miR167d,gma-miR167c,gma-miR167b,gma-miR167a,gma-miR1514a	0.000160203	816	UniRef100_Q9SWB4 Poly [ADP-ribose] polymerase 3 n=1 Tax=Glycine max RepID=PARP3_SOYBN	0	99.88	UniRef100_Q9SWB4 Poly [ADP-ribose] polymerase 3 n=1 Tax=Glycine max RepID=PARP3_SOYBN	0	99.88	AT5G22470.1 | Symbols: | NAD+ ADP-ribosyltransferases;NAD+ ADP-ribosyltransferases | chr5:7447045-7450743 FORWARD LENGTH=814	0	98.53	GO:0006471	protein ADP-ribosylation	GO:0003950	NAD+ ADP-ribosyltransferase activity	GO:0005622 GO:0005634	intracellular; "nucleus"	PF02877 PF05406 PF00533 PF00644 PF08063	Poly(ADP-ribose) polymerase, regulatory domain; "WGR domain"; "BRCA1 C Terminus (BRCT) domain"; "Poly(ADP-ribose) polymerase catalytic domain"; "PADR1 (NUC008) domain"	PTHR15447	POLY [ADP-RIBOSE] POLYMERASE	NA	NA	NA	NA	NA	NA
GLYMA12G09860	chr12	-	7598413	7604407	protein_coding	gma-miR393h,gma-miR393j,gma-miR393i,gma-miR4414,gma-miR393k	0.0273305	451	UniRef100_I1LRK1 Uncharacterized protein n=1 Tax=Glycine max RepID=I1LRK1_SOYBN	0	99.78	UniRef100_G7JH96 Transcription factor E2F n=1 Tax=Medicago truncatula RepID=G7JH96_MEDTR	0	99.78	AT5G22220.2 | Symbols: E2F1, E2FB, ATE2FB | E2F transcription factor 1 | chr5:7360749-7364120 FORWARD LENGTH=469	4e-158	96.45	GO:0006355 GO:0006396 GO:0008284 GO:0009733 GO:0010090 GO:0022402 GO:0042023 GO:0045893 GO:0051302 GO:0051446	regulation of transcription, DNA-dependent; "RNA processing"; "positive regulation of cell proliferation"; "response to auxin stimulus"; "trichome morphogenesis"; "cell cycle process"; "DNA endoreduplication"; "positive regulation of transcription, DNA-dependent"; "regulation of cell division"; "positive regulation of meiotic cell cycle"	GO:0003677 GO:0003700 GO:0005515	DNA binding; "sequence-specific DNA binding transcription factor activity"; "protein binding"	GO:0005634 GO:0005667 GO:0005737	nucleus; "transcription factor complex"; "cytoplasm"	PF02319	E2F/DP family winged-helix DNA-binding domain	PTHR12081 PTHR12081:SF18	E2F; "E2F4,5"	KOG2577	Transcription_factor_E2F/dimerization_partner_(TDP)	NA	NA	NA	NA
GLYMA12G10370	chr12	+	8280307	8281631	protein_coding	gma-miR5038b,gma-miR5038a,gma-miR172e,gma-miR172d,gma-miR172c	0.0273305	353	UniRef100_I1LRP0 Uncharacterized protein n=1 Tax=Glycine max RepID=I1LRP0_SOYBN	0	99.72	UniRef100_G7JEQ9 MAP kinase kinase kinase SSK2 n=1 Tax=Medicago truncatula RepID=G7JEQ9_MEDTR	9e-160	98.02	AT1G05100.1 | Symbols: MAPKKK18 | mitogen-activated protein kinase kinase kinase 18 | chr1:1469679-1470698 FORWARD LENGTH=339	3e-104	93.48	GO:0006468	protein phosphorylation	GO:0004672 GO:0004674 GO:0005524 GO:0016301 GO:0016772	protein kinase activity; "protein serine/threonine kinase activity"; "ATP binding"; "kinase activity"; "transferase activity, transferring phosphorus-containing groups"	NA	NA	PF00069	Protein kinase domain	PTHR24361 PTHR24361:SF58	MITOGEN-ACTIVATED KINASE KINASE KINASE; ""	KOG0198	MEKK_and_related_serine/threonine_protein_kinases	NA	NA	NA	NA
GLYMA12G20890	chr12	-	22381129	22385768	protein_coding	gma-miR167j,gma-miR167g,gma-miR167f,gma-miR167e,gma-miR167d,gma-miR167c,gma-miR167b,gma-miR167a	0.00306466	840	UniRef100_UPI000233D49C UPI000233D49C related cluster n=1 Tax=unknown RepID=UPI000233D49C	0	98.57	UniRef100_G7KKY8 Serine/threonine protein kinase n=1 Tax=Medicago truncatula RepID=G7KKY8_MEDTR	0	99.88	AT4G27290.1 | Symbols: | S-locus lectin protein kinase family protein | chr4:13666281-13669202 FORWARD LENGTH=783	0	99.64	GO:0006468 GO:0048544 GO:0048765	protein phosphorylation; "recognition of pollen"; "root hair cell differentiation"	GO:0004672 GO:0004674 GO:0004713 GO:0005524 GO:0016772 GO:0030246	protein kinase activity; "protein serine/threonine kinase activity"; "protein tyrosine kinase activity"; "ATP binding"; "transferase activity, transferring phosphorus-containing groups"; "carbohydrate binding"	GO:0005886	plasma membrane	PF07714 PF08276 PF01453 PF00954	Protein tyrosine kinase; "PAN-like domain"; "D-mannose binding lectin"; "S-locus glycoprotein family"	PTHR24420 PTHR24420:SF703	FAMILY NOT NAMED; ""	KOG1187	Serine/threonine_protein_kinase	NA	NA	NA	NA
GLYMA12G22360	chr12	-	24338654	24345372	protein_coding	gma-miR398c,gma-miR2111a,gma-miR408a-3p,gma-miR398b,gma-miR408c-3p,gma-miR398a,gma-miR408b-3p	0.00637053	501	UniRef100_C6T8G3 Uncharacterized protein n=1 Tax=Glycine max RepID=C6T8G3_SOYBN	0	99.8	UniRef100_G7IR44 Arf-GAP with coiled-coil, ANK repeat and PH domain-containing protein n=4 Tax=Medicago truncatula RepID=G7IR44_MEDTR	0	99.8	AT5G54310.1 | Symbols: NEV, AGD5 | ARF-GAP domain 5 | chr5:22057262-22061066 REVERSE LENGTH=483	3e-173	99.8	GO:0006499 GO:0010227 GO:0032312 GO:0032857	N-terminal protein myristoylation; "floral organ abscission"; "regulation of ARF GTPase activity"; "activation of ARF GTPase activity"	GO:0003677 GO:0008060 GO:0008270	DNA binding; "ARF GTPase activator activity"; "zinc ion binding"	GO:0005634 GO:0005768 GO:0005802 GO:0005829	nucleus; "endosome"; "trans-Golgi network"; "cytosol"	PF01412	Putative GTPase activating protein for Arf	PTHR23180 PTHR23180:SF31	CENTAURIN/ARF; "ARF-LIKE"	KOG0703	Predicted_GTPase-activating_protein	NA	NA	NA	NA
GLYMA12G25240	chr12	+	28103972	28112659	protein_coding	gma-miR396d,gma-miR408a-3p,gma-miR408c-3p,gma-miR4379,gma-miR408b-3p	0.0273305	789	UniRef100_UPI000233D782 UPI000233D782 related cluster n=1 Tax=unknown RepID=UPI000233D782	0	99.87	UniRef100_G7IRA7 SPA1-like protein n=1 Tax=Medicago truncatula RepID=G7IRA7_MEDTR	0	99.62	AT3G15354.1 | Symbols: SPA3 | SPA1-related 3 | chr3:5169327-5172480 REVERSE LENGTH=837	0	99.62	GO:0006468	protein phosphorylation	GO:0004672 GO:0004871 GO:0005515 GO:0005524 GO:0016772 GO:0042802	protein kinase activity; "signal transducer activity"; "protein binding"; "ATP binding"; "transferase activity, transferring phosphorus-containing groups"; "identical protein binding"	GO:0005634 GO:0005834 GO:0080008	nucleus; "heterotrimeric G-protein complex"; "CUL4-RING ubiquitin ligase complex"	PF00400 PF00069	WD domain, G-beta repeat; "Protein kinase domain"	PTHR22847 PTHR22847:SF121	WD40 REPEAT PROTEIN; "SUBFAMILY NOT NAMED"	KOG0265	U5_snRNP-specific_protein-like_factor_and_related_proteins	NA	NA	NA	NA
GLYMA12G27330	chr12	+	30842835	30844622	protein_coding	gma-miR156o,gma-miR171l,gma-miR390a-5p,gma-miR390e,gma-miR390b-5p,gma-miR390d,gma-miR171k-5p,gma-miR156c,gma-miR390f,gma-miR390g,gma-miR156k,gma-miR5766	0.00460322	191	UniRef100_UPI000233D02F UPI000233D02F related cluster n=1 Tax=unknown RepID=UPI000233D02F	4e-134	99.48	UniRef100_B9T4B7 Squamosa promoter-binding protein, putative n=1 Tax=Ricinus communis RepID=B9T4B7_RICCO	2e-53	91.62	AT1G53160.1 | Symbols: SPL4 | squamosa promoter binding protein-like 4 | chr1:19806478-19807080 FORWARD LENGTH=174	3e-39	71.73	GO:0006355 GO:0010321	regulation of transcription, DNA-dependent; "regulation of vegetative phase change"	GO:0003677 GO:0003700	DNA binding; "sequence-specific DNA binding transcription factor activity"	GO:0005634	nucleus	PF03110	SBP domain	NA	NA	NA	NA	NA	NA	NA	NA
GLYMA12G29840	chr12	-	33306398	33311006	protein_coding	gma-miR167j,gma-miR167g,gma-miR167f,gma-miR167e,gma-miR167d,gma-miR167c,gma-miR167b,gma-miR167a	0.00306466	693	UniRef100_I1LTK6 Uncharacterized protein n=1 Tax=Glycine max RepID=I1LTK6_SOYBN	0	99.86	UniRef100_D7LID3 ATCNGC15 n=1 Tax=Arabidopsis lyrata subsp. lyrata RepID=D7LID3_ARALL	0	99.42	AT2G28260.1 | Symbols: ATCNGC15, CNGC15 | cyclic nucleotide-gated channel 15 | chr2:12049989-12052453 FORWARD LENGTH=678	0	99.42	GO:0006811 GO:0006813 GO:0055085	ion transport; "potassium ion transport"; "transmembrane transport"	GO:0005216 GO:0005249 GO:0005261 GO:0005516 GO:0030551	ion channel activity; "voltage-gated potassium channel activity"; "cation channel activity"; "calmodulin binding"; "cyclic nucleotide binding"	GO:0005886 GO:0016020	plasma membrane; "membrane"	PF00027	Cyclic nucleotide-binding domain	PTHR10217 PTHR10217:SF7	VOLTAGE AND LIGAND GATED POTASSIUM CHANNEL; "POTASSIUM CHANNEL PROTEIN EAG-RELATED"	KOG0498	K+-channel_ERG_and_related_proteins,_contain_PAS/PAC_sensor_domain	NA	NA	K05391	cyclic_nucleotide_gated_channel,_other_eukaryote
GLYMA12G30160	chr12	-	33738206	33741832	protein_coding	gma-miR167j,gma-miR171c-5p,gma-miR167g,gma-miR167f,gma-miR167e,gma-miR167d,gma-miR167c,gma-miR167b,gma-miR167a,gma-miR862b	0.0368812	505	UniRef100_I1LTM8 Uncharacterized protein n=1 Tax=Glycine max RepID=I1LTM8_SOYBN	0	99.8	UniRef100_G7IU67 Serine carboxypeptidase n=1 Tax=Medicago truncatula RepID=G7IU67_MEDTR	0	99.41	AT3G45010.1 | Symbols: scpl48 | serine carboxypeptidase-like 48 | chr3:16466328-16468845 FORWARD LENGTH=510	0	95.45	GO:0006508	proteolysis	GO:0004185	serine-type carboxypeptidase activity	GO:0005576	extracellular region	PF00450	Serine carboxypeptidase	PTHR11802	SERINE PROTEASE FAMILY S10 SERINE CARBOXYPEPTIDASE	KOG1282	Serine_carboxypeptidases_(lysosomal_cathepsin_A)	3.4.16.5	Carboxypeptidase_C.	K13289	cathepsin_A_(carboxypeptidase_C)_[EC:3.4.16.5]
GLYMA12G30650	chr12	-	34276852	34278216	protein_coding	gma-miR390f,gma-miR390g,gma-miR390a-5p,gma-miR390b-5p,gma-miR390d,gma-miR482a-5p	0.0132108	95	UniRef100_I1LTR7 Uncharacterized protein n=1 Tax=Glycine max RepID=I1LTR7_SOYBN	7e-61	98.95	UniRef100_Q5IVZ8 Phytosulfokine n=1 Tax=Avicennia marina RepID=Q5IVZ8_AVIMR	2e-07	88.42	AT3G44735.2 | Symbols: PSK3 | PHYTOSULFOKINE 3 PRECURSOR | chr3:16291388-16292118 REVERSE LENGTH=81	1e-15	87.37	GO:0008283	cell proliferation	GO:0008083	growth factor activity	GO:0005576	extracellular region	PF06404	Phytosulfokine precursor protein (PSK)	NA	NA	NA	NA	NA	NA	NA	NA
GLYMA12G30770	chr12	+	34409248	34413729	protein_coding	gma-miR390f,gma-miR390g,gma-miR5673,gma-miR390a-5p,gma-miR390b-5p,gma-miR390e,gma-miR390d,gma-miR482a-3p,gma-miR5037c	0.00837053	454	UniRef100_I1LTS9 Uncharacterized protein n=1 Tax=Glycine max RepID=I1LTS9_SOYBN	0	99.78	UniRef100_B9SSV3 Serine/threonine protein kinase, putative n=1 Tax=Ricinus communis RepID=B9SSV3_RICCO	0	99.78	AT3G44610.1 | Symbols: | Protein kinase superfamily protein | chr3:16188266-16192107 REVERSE LENGTH=451	0	99.78	GO:0006468	protein phosphorylation	GO:0004672 GO:0004674 GO:0005524 GO:0016301 GO:0016772	protein kinase activity; "protein serine/threonine kinase activity"; "ATP binding"; "kinase activity"; "transferase activity, transferring phosphorus-containing groups"	GO:0005634 GO:0009507	nucleus; "chloroplast"	PF00069	Protein kinase domain	PTHR24351 PTHR24351:SF88	RIBOSOMAL PROTEIN S6 KINASE; ""	KOG0610	Putative_serine/threonine_protein_kinase	NA	NA	NA	NA
GLYMA12G31490	chr12	+	35087481	35089149	protein_coding	gma-miR396e,gma-miR396i-5p,gma-miR396a-5p,gma-miR396b-5p,gma-miR396c	0.0273305	428	UniRef100_I1LU00 Uncharacterized protein n=1 Tax=Glycine max RepID=I1LU00_SOYBN	0	99.77	UniRef100_B9SDI6 Spotted leaf protein, putative n=1 Tax=Ricinus communis RepID=B9SDI6_RICCO	1e-140	96.96	AT2G35930.1 | Symbols: PUB23 | plant U-box 23 | chr2:15083101-15084336 REVERSE LENGTH=411	3e-107	95.09	GO:0000165 GO:0002679 GO:0006612 GO:0006944 GO:0006952 GO:0009414 GO:0009862 GO:0009867 GO:0010200 GO:0010310 GO:0010363 GO:0016567 GO:0031348 GO:0035556 GO:0042742 GO:0043069 GO:0050832 GO:0051865	MAPK cascade; "respiratory burst involved in defense response"; "protein targeting to membrane"; "cellular membrane fusion"; "defense response"; "response to water deprivation"; "systemic acquired resistance, salicylic acid mediated signaling pathway"; "jasmonic acid mediated signaling pathway"; "response to chitin"; "regulation of hydrogen peroxide metabolic process"; "regulation of plant-type h…	GO:0004842	ubiquitin-protein ligase activity	GO:0005737 GO:0005829	cytoplasm; "cytosol"	PF04564	U-box domain	PTHR13931 PTHR13931:SF9	UBIQUITINATION FACTOR E4; "UNCHARACTERIZED"	NA	NA	NA	NA	NA	NA
GLYMA12G36970	chr12	-	39971883	39973514	protein_coding	gma-miR319k,gma-miR319l,gma-miR319m,gma-miR319g,gma-miR319h,gma-miR319i,gma-miR319j,gma-miR319d,gma-miR319f,gma-miR319e,gma-miR319b,gma-miR319a	0.00460322	280	UniRef100_A7X649 Inositol polyphosphate 6-/3-/5-kinase n=1 Tax=Glycine max RepID=A7X649_SOYBN	0	99.64	UniRef100_A7X649 Inositol polyphosphate 6-/3-/5-kinase n=1 Tax=Glycine max RepID=A7X649_SOYBN	0	99.64	AT5G61760.1 | Symbols: ATIPK2BETA, IPK2B, IPK2BETA | inositol polyphosphate kinase 2 beta | chr5:24813916-24814818 REVERSE LENGTH=300	4e-103	97.14	GO:0006355 GO:0006626 GO:0010264 GO:0042732	regulation of transcription, DNA-dependent; "protein targeting to mitochondrion"; "myo-inositol hexakisphosphate biosynthetic process"; "D-xylose metabolic process"	GO:0000823 GO:0008440 GO:0051765 GO:0051766 GO:0052725	inositol-1,4,5-trisphosphate 6-kinase activity; "inositol-1,4,5-trisphosphate 3-kinase activity"; "inositol tetrakisphosphate kinase activity"; "inositol trisphosphate kinase activity"; "inositol-1,3,4-trisphosphate 6-kinase activity"	GO:0005634 GO:0005886	nucleus; "plasma membrane"	PF03770	Inositol polyphosphate kinase	PTHR12400 PTHR12400:SF2	INOSITOL POLYPHOSPHATE KINASE; "INOSITOL HEXAKISPHOSPHATE KINASE-RELATED"	KOG1620	Inositol_polyphosphate_multikinase,_component_of_the_ARGR_transcription_regulatory_complex	NA	NA	NA	NA
GLYMA12G37130	chr12	+	40099127	40111944	protein_coding	gma-miR169o,gma-miR4340,gma-miR4344,gma-miR169r,gma-miR862b	0.0273305	332	UniRef100_I1LVI4 Uncharacterized protein n=1 Tax=Glycine max RepID=I1LVI4_SOYBN	0	99.7	UniRef100_G7J061 Sam-dependent methyltransferase n=1 Tax=Medicago truncatula RepID=G7J061_MEDTR	0	93.07	AT1G22800.1 | Symbols: | S-adenosyl-L-methionine-dependent methyltransferases superfamily protein | chr1:8072020-8074039 FORWARD LENGTH=355	2e-169	93.07	GO:0008152 GO:0019243	metabolic process; "methylglyoxal catabolic process to D-lactate"	GO:0008168	methyltransferase activity	GO:0005739	mitochondrion	PF08241	Methyltransferase domain	PTHR13090	UNCHARACTERIZED	KOG2940	Predicted_methyltransferase	NA	NA	NA	NA
GLYMA13G03760	chr13	-	3829910	3834531	protein_coding	gma-miR482c-5p,gma-miR4409,gma-miR5761a,gma-miR5761b,gma-miR166h-5p,gma-miR166j-5p,gma-miR5037c	0.00637053	468	UniRef100_I1LW99 Uncharacterized protein n=1 Tax=Glycine max RepID=I1LW99_SOYBN	0	99.79	UniRef100_G7J609 Zinc finger CCCH domain-containing protein n=1 Tax=Medicago truncatula RepID=G7J609_MEDTR	0	87.18	AT1G07360.1 | Symbols: | CCCH-type zinc fingerfamily protein with RNA-binding domain | chr1:2260562-2262795 REVERSE LENGTH=481	0	82.69	GO:0042742	defense response to bacterium	GO:0000166 GO:0003676 GO:0003723 GO:0008270	nucleotide binding; "nucleic acid binding"; "RNA binding"; "zinc ion binding"	GO:0005634	nucleus	PF00076	RNA recognition motif. (a.k.a. RRM, RBD, or RNP domain)	PTHR14089 PTHR14089:SF6	CELL CYCLE CONTROL PROTEIN; "SUBFAMILY NOT NAMED"	KOG0153	Predicted_RNA-binding_protein_(RRM_superfamily)	NA	NA	K12872	pre-mRNA-splicing_factor_RBM22/SLT11
GLYMA13G03880	chr13	+	4087631	4093315	protein_coding	gma-miR396e,gma-miR396i-5p,gma-miR396h,gma-miR396a-5p,gma-miR5034,gma-miR396b-5p,gma-miR396c	0.0295116	272	UniRef100_I1LWA7 Uncharacterized protein n=1 Tax=Glycine max RepID=I1LWA7_SOYBN	0	99.63	UniRef100_G7K7P6 ABSCISIC ACID-INSENSITIVE 5-like protein n=1 Tax=Medicago truncatula RepID=G7K7P6_MEDTR	5e-121	97.79	AT2G41070.2 | Symbols: EEL, ATBZIP12, DPBF4 | Basic-leucine zipper (bZIP) transcription factor family protein | chr2:17131249-17132208 FORWARD LENGTH=262	8e-61	97.06	GO:0006355 GO:0009410 GO:0009738 GO:0030968 GO:0045893 GO:0048522	regulation of transcription, DNA-dependent; "response to xenobiotic stimulus"; "abscisic acid mediated signaling pathway"; "endoplasmic reticulum unfolded protein response"; "positive regulation of transcription, DNA-dependent"; "positive regulation of cellular process"	GO:0003677 GO:0003700 GO:0043565 GO:0046983	DNA binding; "sequence-specific DNA binding transcription factor activity"; "sequence-specific DNA binding"; "protein dimerization activity"	GO:0005634	nucleus	PF00170	bZIP transcription factor	PTHR22952 PTHR22952:SF45	CAMP-RESPONSE ELEMENT BINDING PROTEIN-RELATED; "SUBFAMILY NOT NAMED"	NA	NA	NA	NA	NA	NA
GLYMA13G05310	chr13	+	5600635	5605923	protein_coding	gma-miR167j,gma-miR156o,gma-miR167g,gma-miR167f,gma-miR167e,gma-miR167d,gma-miR167c,gma-miR167b,gma-miR167a,gma-miR156c,gma-miR4340,gma-miR156k	0.0293598	734	UniRef100_I1LWJ8 Uncharacterized protein n=1 Tax=Glycine max RepID=I1LWJ8_SOYBN	0	99.86	UniRef100_G7LAY4 Cullin 3-like protein n=1 Tax=Medicago truncatula RepID=G7LAY4_MEDTR	0	99.86	AT1G26830.1 | Symbols: CUL3A, ATCUL3A, ATCUL3, CUL3 | cullin 3 | chr1:9296063-9298374 FORWARD LENGTH=732	0	99.86	GO:0006511 GO:0007049 GO:0008284 GO:0009630 GO:0009639 GO:0009793 GO:0009911 GO:0009960	ubiquitin-dependent protein catabolic process; "cell cycle"; "positive regulation of cell proliferation"; "gravitropism"; "response to red or far red light"; "embryo development ending in seed dormancy"; "positive regulation of flower development"; "endosperm development"	GO:0004842 GO:0005515 GO:0031625	ubiquitin-protein ligase activity; "protein binding"; "ubiquitin protein ligase binding"	GO:0000151 GO:0005634 GO:0005829 GO:0031461	ubiquitin ligase complex; "nucleus"; "cytosol"; "cullin-RING ubiquitin ligase complex"	PF00888 PF10557	Cullin family; "Cullin protein neddylation domain"	PTHR11932	CULLIN	KOG2166	Cullins	NA	NA	NA	NA
GLYMA13G05460	chr13	-	5780126	5785061	protein_coding	gma-miR396d,gma-miR393h,gma-miR166a-5p,gma-miR5778,gma-miR393j,gma-miR166c-5p,gma-miR393i,gma-miR393k,gma-miR160a-3p	0.0263161	244	UniRef100_C6TI13 Uncharacterized protein n=1 Tax=Glycine max RepID=C6TI13_SOYBN	2e-177	99.59	UniRef100_B9T0T4 60S ribosomal protein L34, putative n=1 Tax=Ricinus communis RepID=B9T0T4_RICCO	4e-95	95.08	AT3G01170.1 | Symbols: | Ribosomal protein L34e superfamily protein | chr3:58043-58690 FORWARD LENGTH=215	1e-80	99.18	GO:0006412	translation	GO:0003735	structural constituent of ribosome	GO:0005622 GO:0005840	intracellular; "ribosome"	NA	NA	PTHR10759 PTHR10759:SF2	60S RIBOSOMAL PROTEIN L34; "STRUCTURAL CONSTITUENT OF RIBOSOME"	NA	NA	NA	NA	NA	NA
GLYMA13G05700	chr13	-	6048917	6059820	protein_coding	gma-miR167j,gma-miR167g,gma-miR167f,gma-miR167e,gma-miR167d,gma-miR167c,gma-miR167b,gma-miR167a,gma-miR4995,gma-miR5778,gma-miR4414	0.00834517	516	UniRef100_I1LWN0 Uncharacterized protein n=1 Tax=Glycine max RepID=I1LWN0_SOYBN	0	99.81	UniRef100_Q9XF25 SNF-1-like serine/threonine protein kinase n=1 Tax=Glycine max RepID=Q9XF25_SOYBN	0	99.81	AT3G01090.2 | Symbols: AKIN10, KIN10 | SNF1 kinase homolog 10 | chr3:31437-34143 REVERSE LENGTH=535	0	99.03	GO:0003006 GO:0006007 GO:0006468 GO:0006486 GO:0009594 GO:0009738 GO:0010050 GO:0010182 GO:0010260 GO:0080022	developmental process involved in reproduction; "glucose catabolic process"; "protein phosphorylation"; "protein glycosylation"; "detection of nutrient"; "abscisic acid mediated signaling pathway"; "vegetative phase change"; "sugar mediated signaling pathway"; "organ senescence"; "primary root development"	GO:0004672 GO:0004674 GO:0005515	protein kinase activity; "protein serine/threonine kinase activity"; "protein binding"	GO:0000152 GO:0005634	nuclear ubiquitin ligase complex; "nucleus"	PF00069 PF02149 PF00627	Protein kinase domain; "Kinase associated domain 1"; "UBA/TS-N domain"	PTHR24343 PTHR24343:SF123	SERINE/THREONINE KINASE; ""	KOG0583	Serine/threonine_protein_kinase	NA	NA	NA	NA
GLYMA13G08460	chr13	-	8920748	8929966	protein_coding	gma-miR398c,gma-miR398b,gma-miR398a,gma-miR166a-5p,gma-miR166h-5p,gma-miR166c-5p,gma-miR166j-5p,gma-miR5671	0.0455972	215	UniRef100_I1LX78 Uncharacterized protein n=1 Tax=Glycine max RepID=I1LX78_SOYBN	2e-153	99.53	UniRef100_Q9ASY2 AT5g53310/K19E1_11 n=1 Tax=Arabidopsis thaliana RepID=Q9ASY2_ARATH	5e-80	99.53	AT5G53310.1 | Symbols: | myosin heavy chain-related | chr5:21634657-21636094 FORWARD LENGTH=210	1e-82	99.53	GO:0006623 GO:0006944 GO:0010200 GO:0016192 GO:0048193	protein targeting to vacuole; "cellular membrane fusion"; "response to chitin"; "vesicle-mediated transport"; "Golgi vesicle transport"	GO:0003774	motor activity	GO:0005737 GO:0005886	cytoplasm; "plasma membrane"	PF06017	Myosin tail	NA	NA	NA	NA	NA	NA	NA	NA
GLYMA13G09140	chr13	+	10118236	10121745	protein_coding	gma-miR319k,gma-miR319l,gma-miR319m,gma-miR319g,gma-miR319h,gma-miR319i,gma-miR4394,gma-miR319j,gma-miR396d,gma-miR319d,gma-miR319f,gma-miR319e,gma-miR319b,gma-miR319a,gma-miR4393b	0.00242385	249	UniRef100_I1LXA6 Uncharacterized protein n=1 Tax=Glycine max RepID=I1LXA6_SOYBN	3e-176	99.6	UniRef100_Q8L9J7 Bidirectional sugar transporter SWEET1 n=1 Tax=Arabidopsis thaliana RepID=SWET1_ARATH	1e-121	99.6	AT1G21460.1 | Symbols: SWEET1, AtSWEET1 | Nodulin MtN3 family protein | chr1:7512030-7513281 REVERSE LENGTH=247	3e-124	99.6	GO:0008150	biological process	GO:0051119	sugar transmembrane transporter activity	GO:0005783 GO:0005886 GO:0005887 GO:0016020	endoplasmic reticulum; "plasma membrane"; "integral to plasma membrane"; "membrane"	PF03083	MtN3/saliva family	PTHR10791	STROMAL CELL PROTEIN/NODULIN MTN3-RELATED	KOG1623	Multitransmembrane_protein	NA	NA	NA	NA
GLYMA13G18730	chr13	-	22385562	22390449	protein_coding	gma-miR167j,gma-miR167g,gma-miR167f,gma-miR167e,gma-miR167d,gma-miR167c,gma-miR167b,gma-miR167a	0.0158159	423	UniRef100_I1LYN0 Uncharacterized protein n=1 Tax=Glycine max RepID=I1LYN0_SOYBN	0	99.76	UniRef100_A5HIG2 Succinyl-CoA ligase beta subunit n=1 Tax=Caragana jubata RepID=A5HIG2_9FABA	0	99.76	AT2G20420.1 | Symbols: | ATP citrate lyase (ACL) family protein | chr2:8805574-8807858 FORWARD LENGTH=421	0	98.82	GO:0006094 GO:0006096 GO:0006511 GO:0008152 GO:0009651 GO:0009853 GO:0019243 GO:0046686 GO:0051788 GO:0080129	gluconeogenesis; "glycolysis"; "ubiquitin-dependent protein catabolic process"; "metabolic process"; "response to salt stress"; "photorespiration"; "methylglyoxal catabolic process to D-lactate"; "response to cadmium ion"; "response to misfolded protein"; "proteasome core complex assembly"	GO:0003824 GO:0004776 GO:0005507 GO:0005524 GO:0016874 GO:0046872	catalytic activity; "succinate-CoA ligase (GDP-forming) activity"; "copper ion binding"; "ATP binding"; "ligase activity"; "metal ion binding"	GO:0005739	mitochondrion	PF00549 PF08442	CoA-ligase; "ATP-grasp domain"	PTHR11815	SUCCINYL-COA SYNTHETASE BETA CHAIN	KOG2799	Succinyl-CoA_synthetase,_beta_subunit	6.2.1.4 6.2.1.5	Succinate--CoA_ligase_(GDP-forming). Succinate--CoA_ligase_(ADP-forming)	K01900	succinyl-CoA_synthetase_beta_subunit_[EC:6.2.1.4_6.2.1.5]
GLYMA13G18950	chr13	-	22546629	22553277	protein_coding	gma-miR408a-3p,gma-miR398b,gma-miR408c-3p,gma-miR398a,gma-miR408b-3p	0.0273305	430	UniRef100_I1LYP7 Uncharacterized protein n=1 Tax=Glycine max RepID=I1LYP7_SOYBN	0	99.77	UniRef100_B9SKL5 NADH-ubiquinone oxidoreductase 39 kD subunit, putative n=1 Tax=Ricinus communis RepID=B9SKL5_RICCO	0	97.21	AT2G20360.1 | Symbols: | NAD(P)-binding Rossmann-fold superfamily protein | chr2:8786070-8789098 FORWARD LENGTH=402	0	99.77	GO:0006511 GO:0009651 GO:0009853 GO:0044237 GO:0051788 GO:0080129	ubiquitin-dependent protein catabolic process; "response to salt stress"; "photorespiration"; "cellular metabolic process"; "response to misfolded protein"; "proteasome core complex assembly"	GO:0000166 GO:0003824 GO:0050662	nucleotide binding; "catalytic activity"; "coenzyme binding"	GO:0005739 GO:0005747 GO:0016020	mitochondrion; "mitochondrial respiratory chain complex I"; "membrane"	PF05368	NmrA-like family	PTHR12126 PTHR12126:SF1	NADH-UBIQUINONE OXIDOREDUCTASE 39 KDA SUBUNIT-RELATED; "NADH-UBIQUINONE OXIDOREDUCTASE 1 ALPHA SUBUNIT"	KOG2865	NADH:ubiquinone_oxidoreductase,_NDUFA9/39kDa_subunit	1.6.5.3 1.6.99.3	NADH_dehydrogenase_(ubiquinone). NADH_dehydrogenase	K03953	NADH_dehydrogenase_(ubiquinone)_1_alpha_subcomplex_9_[EC:1.6.5.3_1.6.99.3]
GLYMA13G20390	chr13	-	23840742	23846290	protein_coding	gma-miR390f,gma-miR390g,gma-miR2118b-5p,gma-miR390a-5p,gma-miR2118a-5p,gma-miR390b-5p,gma-miR390e,gma-miR390d,gma-miR4393b	0.00147076	489	UniRef100_I1LZ51 Uncharacterized protein n=1 Tax=Glycine max RepID=I1LZ51_SOYBN	0	99.8	UniRef100_D2DKE7 Diaminopimelate decarboxylase n=1 Tax=Glycine max RepID=D2DKE7_SOYBN	0	99.8	AT3G14390.1 | Symbols: | Pyridoxal-dependent decarboxylase family protein | chr3:4806771-4808954 FORWARD LENGTH=484	0	99.59	GO:0009089	lysine biosynthetic process via diaminopimelate	GO:0003824 GO:0008836	catalytic activity; "diaminopimelate decarboxylase activity"	GO:0009507 GO:0009570	chloroplast; "chloroplast stroma"	PF00278 PF02784	Pyridoxal-dependent decarboxylase, C-terminal sheet domain; "Pyridoxal-dependent decarboxylase, pyridoxal binding domain"	PTHR11482 PTHR11482:SF5	ARGININE/DIAMINOPIMELATE/ORNITHINE DECARBOXYLASE; "DIAMINOPIMELATE DECARBOXYLASE"	KOG0622	Ornithine_decarboxylase	4.1.1.20	Diaminopimelate_decarboxylase	K01586	diaminopimelate_decarboxylase_[EC:4.1.1.20]
GLYMA13G21310	chr13	+	24782917	24786428	protein_coding	gma-miR396e,gma-miR396i-5p,gma-miR396a-5p,gma-miR396b-5p,gma-miR396c	0.0273305	465	UniRef100_I1LZD4 Uncharacterized protein n=1 Tax=Glycine max RepID=I1LZD4_SOYBN	0	99.78	UniRef100_Q75GI8 Expressed protein n=1 Tax=Oryza sativa Japonica Group RepID=Q75GI8_ORYSJ	1e-173	89.25	AT2G36630.1 | Symbols: | Sulfite exporter TauE/SafE family protein | chr2:15352767-15355050 REVERSE LENGTH=459	0	98.28	GO:0006499	N-terminal protein myristoylation	NA	NA	GO:0016021	integral to membrane	PF01925	Sulfite exporter TauE/SafE	PTHR14255	ATP-DEPENDENT PROTEASE (CEREBLON)	NA	NA	NA	NA	NA	NA
GLYMA13G22730	chr13	-	26223208	26225871	protein_coding	gma-miR5763c,gma-miR156o,gma-miR156k,gma-miR5763b,gma-miR5763a	0.0273305	371	UniRef100_I1LZQ1 Uncharacterized protein n=2 Tax=Glycine max RepID=I1LZQ1_SOYBN	0	93.8	UniRef100_G7JE73 Auxin-responsive protein IAA20 n=1 Tax=Medicago truncatula RepID=G7JE73_MEDTR	0	89.22	AT2G13290.2 | Symbols: | beta-1,4-N-acetylglucosaminyltransferase family protein | chr2:5512058-5513143 FORWARD LENGTH=361	3e-180	95.15	GO:0006487	protein N-linked glycosylation	GO:0003830 GO:0008375 GO:0016757	beta-1,4-mannosylglycoprotein 4-beta-N-acetylglucosaminyltransferase activity; "acetylglucosaminyltransferase activity"; "transferase activity, transferring glycosyl groups"	GO:0005794 GO:0016020	Golgi apparatus; "membrane"	PF04724	Glycosyltransferase family 17	PTHR12224	BETA-1,4-MANNOSYL-GLYCOPROTEIN BETA-1,4-N-ACETYLGLUCOSAMINYL-TRANSFERASE	NA	NA	2.4.1.144	Beta-1,4-mannosyl-glycoprotein_beta-1,4-N-acetylglucosaminyltransferase	K00737	beta-1,4-mannosyl-glycoprotein_beta-1,4-N-acetylglucosaminyltransferase_[EC:2.4.1.144]
GLYMA13G23150	chr13	-	26594120	26597305	protein_coding	gma-miR390f,gma-miR390g,gma-miR390a-5p,gma-miR5761a,gma-miR5761b,gma-miR390b-5p,gma-miR390e,gma-miR390d	0.0158159	454	UniRef100_I1LZT6 Uncharacterized protein n=1 Tax=Glycine max RepID=I1LZT6_SOYBN	0	99.78	UniRef100_G7JGJ5 Monogalactosyldiacylglycerol synthase n=1 Tax=Medicago truncatula RepID=G7JGJ5_MEDTR	0	99.78	AT5G20410.1 | Symbols: MGD2, ATMGD2 | monogalactosyldiacylglycerol synthase 2 | chr5:6896765-6898581 FORWARD LENGTH=468	0	91.63	GO:0005975 GO:0006631 GO:0009247 GO:0016036 GO:0019374 GO:0019375 GO:0030259 GO:0045892	carbohydrate metabolic process; "fatty acid metabolic process"; "glycolipid biosynthetic process"; "cellular response to phosphate starvation"; "galactolipid metabolic process"; "galactolipid biosynthetic process"; "lipid glycosylation"; "negative regulation of transcription, DNA-dependent"	GO:0016757 GO:0016758 GO:0030246 GO:0035250 GO:0046509	transferase activity, transferring glycosyl groups; "transferase activity, transferring hexosyl groups"; "carbohydrate binding"; "UDP-galactosyltransferase activity"; "1,2-diacylglycerol 3-beta-galactosyltransferase activity"	GO:0009507 GO:0009707	chloroplast; "chloroplast outer membrane"	PF06925 PF04101	Monogalactosyldiacylglycerol (MGDG) synthase; "Glycosyltransferase family 28 C-terminal domain"	PTHR21015 PTHR21015:SF21	GLYCOSYLTRANSFERASE; "GLYCOSYLTRANSFERASE 1 FAMILY"	NA	NA	2.4.1.46	1,2-diacylglycerol_3-beta-galactosyltransferase	K03715	1,2-diacylglycerol_3-beta-galactosyltransferase_[EC:2.4.1.46]
GLYMA13G23170	chr13	+	26624064	26628935	protein_coding	gma-miR156c,gma-miR5225,gma-miR171l,gma-miR156o,gma-miR5370,gma-miR156k,gma-miR5767,gma-miR171k-5p	0.0158159	766	UniRef100_UPI0001B6375A UPI0001B6375A related cluster n=1 Tax=unknown RepID=UPI0001B6375A	0	99.87	UniRef100_O22124 Proton pyrophosphatase n=1 Tax=Vigna radiata RepID=O22124_VIGRA	0	99.87	AT1G15690.1 | Symbols: AVP1, ATAVP3, AVP-3, AtVHP1;1 | Inorganic H pyrophosphatase family protein | chr1:5399115-5402185 FORWARD LENGTH=770	0	99.22	GO:0009414 GO:0009651 GO:0009926 GO:0010248 GO:0015992 GO:0048366	response to water deprivation; "response to salt stress"; "auxin polar transport"; "establishment or maintenance of transmembrane electrochemical gradient"; "proton transport"; "leaf development"	GO:0004427 GO:0009678	inorganic diphosphatase activity; "hydrogen-translocating pyrophosphatase activity"	GO:0000325 GO:0005739 GO:0005773 GO:0005774 GO:0005794 GO:0005886 GO:0009507 GO:0009705 GO:0009941 GO:0010008 GO:0016020	plant-type vacuole; "mitochondrion"; "vacuole"; "vacuolar membrane"; "Golgi apparatus"; "plasma membrane"; "chloroplast"; "plant-type vacuole membrane"; "chloroplast envelope"; "endosome membrane"; "membrane"	PF03030	Inorganic H+ pyrophosphatase	NA	NA	NA	NA	3.6.1.1	Inorganic_pyrophosphatase	K01507	inorganic_pyrophosphatase_[EC:3.6.1.1]
GLYMA13G24340	chr13	-	27742731	27747108	protein_coding	gma-miR167j,gma-miR167g,gma-miR167f,gma-miR167e,gma-miR167d,gma-miR167c,gma-miR167b,gma-miR167a,gma-miR319i	0.0263161	1009	UniRef100_I1M066 Uncharacterized protein n=2 Tax=Glycine max RepID=I1M066_SOYBN	0	97.62	UniRef100_Q6J330 Leucine-rich repeat receptor-like protein kinase (Fragment) n=1 Tax=Pyrus pyrifolia RepID=Q6J330_PYRPY	0	97.82	AT1G28440.1 | Symbols: HSL1 | HAESA-like 1 | chr1:9996914-10000171 FORWARD LENGTH=996	0	97.22	GO:0000271 GO:0006468 GO:0007020 GO:0007169 GO:0007389 GO:0008361 GO:0009664 GO:0009825 GO:0009832 GO:0009926 GO:0009932 GO:0010015 GO:0010075 GO:0010817 GO:0040007 GO:0043481 GO:0048653 GO:0048767 GO:0071555	polysaccharide biosynthetic process; "protein phosphorylation"; "microtubule nucleation"; "transmembrane receptor protein tyrosine kinase signaling pathway"; "pattern specification process"; "regulation of cell size"; "plant-type cell wall organization"; "multidimensional cell growth"; "plant-type cell wall biogenesis"; "auxin polar transport"; "cell tip growth"; "root morphogenesis"; "regulation…	GO:0004672 GO:0004674 GO:0005524 GO:0016301 GO:0016772	protein kinase activity; "protein serine/threonine kinase activity"; "ATP binding"; "kinase activity"; "transferase activity, transferring phosphorus-containing groups"	GO:0005886	plasma membrane	PF00560 PF08263 PF00069	Leucine Rich Repeat; "Leucine rich repeat N-terminal domain"; "Protein kinase domain"	PTHR24420 PTHR24420:SF884	FAMILY NOT NAMED; ""	KOG1187	Serine/threonine_protein_kinase	2.7.1.-	Phosphotransferases_with_an_alcohol_group_as_acceptor	K00924	phosphatidylinositol-4-phosphate_3-kinase_[EC:2.7.1.154]
GLYMA13G27680	chr13	-	30838057	30841258	protein_coding	gma-miR390f,gma-miR390g,gma-miR172j,gma-miR172i-5p,gma-miR390a-5p,gma-miR390b-5p,gma-miR390d,gma-miR5766,gma-miR172h-5p	0.00837053	392	UniRef100_I1M125 Uncharacterized protein n=1 Tax=Glycine max RepID=I1M125_SOYBN	0	99.74	UniRef100_B9RXP8 Glucose-6-phosphate/phosphate translocator 2, chloroplast, putative n=1 Tax=Ricinus communis RepID=B9RXP8_RICCO	0	99.74	AT1G61800.1 | Symbols: GPT2, ATGPT2 | glucose-6-phosphate/phosphate translocator 2 | chr1:22824527-22826459 FORWARD LENGTH=388	0	90.82	GO:0006810 GO:0009624 GO:0009643 GO:0009744 GO:0009749 GO:0010109 GO:0015712 GO:0015713 GO:0015714 GO:0015760 GO:0015979 GO:0035436 GO:0055085 GO:0080167	transport; "response to nematode"; "photosynthetic acclimation"; "response to sucrose stimulus"; "response to glucose stimulus"; "regulation of photosynthesis"; "hexose phosphate transport"; "phosphoglycerate transport"; "phosphoenolpyruvate transport"; "glucose-6-phosphate transport"; "photosynthesis"; "triose phosphate transmembrane transport"; "transmembrane transport"; "response to karrikin"	GO:0005215 GO:0005315 GO:0015120 GO:0015152 GO:0015297 GO:0071917	transporter activity; "inorganic phosphate transmembrane transporter activity"; "phosphoglycerate transmembrane transporter activity"; "glucose-6-phosphate transmembrane transporter activity"; "antiporter activity"; "triose-phosphate transmembrane transporter activity"	GO:0005774 GO:0009507 GO:0016021	vacuolar membrane; "chloroplast"; "integral to membrane"	PF03151 PF00892	Triose-phosphate Transporter family; "EamA-like transporter family"	PTHR11132	SOLUTE CARRIER FAMILY 35	KOG1441	Glucose-6-phosphate/phosphate_and_phosphoenolpyruvate/phosphate_antiporter	NA	NA	NA	NA
GLYMA13G29270	chr13	-	32188062	32193456	protein_coding	gma-miR5372,gma-miR171l,gma-miR166a-5p,gma-miR166h-5p,gma-miR5785,gma-miR4412-5p,gma-miR166c-5p,gma-miR166j-5p,gma-miR171k-5p	0.0263161	725	UniRef100_I1M1I9 Uncharacterized protein n=1 Tax=Glycine max RepID=I1M1I9_SOYBN	0	99.86	UniRef100_G7IP43 Early-responsive to dehydration n=1 Tax=Medicago truncatula RepID=G7IP43_MEDTR	0	99.31	AT1G30360.1 | Symbols: ERD4 | Early-responsive to dehydration stress protein (ERD4) | chr1:10715892-10718799 FORWARD LENGTH=724	0	98.9	NA	NA	NA	NA	GO:0005576 GO:0005773 GO:0005774 GO:0005886 GO:0009506 GO:0009507 GO:0009941 GO:0016020	extracellular region; "vacuole"; "vacuolar membrane"; "plasma membrane"; "plasmodesma"; "chloroplast"; "chloroplast envelope"; "membrane"	PF02714	Domain of unknown function DUF221	PTHR13018 PTHR13018:SF5	PROBABLE MEMBRANE PROTEIN DUF221-RELATED; "RSN1(YEAST)-RELATED PROBABLE MEMBRANE PROTEIN"	KOG1134	Uncharacterized_conserved_protein	NA	NA	NA	NA
GLYMA13G29730	chr13	+	32595164	32599584	protein_coding	gma-miR393h,gma-miR4387a,gma-miR5766,gma-miR393j,gma-miR393i,gma-miR393k	0.0132108	541	UniRef100_I1M1P3 Uncharacterized protein n=1 Tax=Glycine max RepID=I1M1P3_SOYBN	0	99.82	UniRef100_B9S8F3 Zinc ion binding protein, putative n=1 Tax=Ricinus communis RepID=B9S8F3_RICCO	0	94.27	AT1G29800.1 | Symbols: | RING/FYVE/PHD-type zinc finger family protein | chr1:10432736-10435177 FORWARD LENGTH=510	0	81.89	GO:0007165	signal transduction	GO:0008270 GO:0035091 GO:0046872	zinc ion binding; "phosphatidylinositol binding"; "metal ion binding"	GO:0005737	cytoplasm	PF04366 PF01363	Family of unknown function (DUF500); "FYVE zinc finger"	PTHR15629	SH3YL1 PROTEIN	KOG1843	Uncharacterized_conserved_protein	NA	NA	NA	NA
GLYMA13G30060	chr13	-	32825197	32830556	protein_coding	gma-miR390c,gma-miR5674a,gma-miR390a-3p,gma-miR4414,gma-miR319k,gma-miR319l,gma-miR319m,gma-miR319g,gma-miR5674b,gma-miR319h,gma-miR168b,gma-miR319i,gma-miR168a,gma-miR319j,gma-miR319d,gma-miR319f,gma-miR319e,gma-miR319b,gma-miR319a,gma-miR5776	0.0111165	381	UniRef100_I1M1S1 Uncharacterized protein n=2 Tax=Glycine max RepID=I1M1S1_SOYBN	0	99.74	UniRef100_B9S8B2 Glycogen synthase kinase-3 beta, putative n=2 Tax=Ricinus communis RepID=B9S8B2_RICCO	0	99.74	AT4G18710.1 | Symbols: BIN2, DWF12, UCU1, ATSK21, SK21 | Protein kinase superfamily protein | chr4:10296474-10298913 FORWARD LENGTH=380	0	99.74	GO:0006096 GO:0006468 GO:0006833 GO:0006972 GO:0007030 GO:0009266 GO:0009651 GO:0009729 GO:0009733 GO:0009742 GO:0009825 GO:0009965 GO:0046686 GO:0046777 GO:0046827 GO:0048767	glycolysis; "protein phosphorylation"; "water transport"; "hyperosmotic response"; "Golgi organization"; "response to temperature stimulus"; "response to salt stress"; "detection of brassinosteroid stimulus"; "response to auxin stimulus"; "brassinosteroid mediated signaling pathway"; "multidimensional cell growth"; "leaf morphogenesis"; "response to cadmium ion"; "protein autophosphorylation"; "p…	GO:0004672 GO:0004674 GO:0004713 GO:0005515 GO:0005524 GO:0016301 GO:0016772	protein kinase activity; "protein serine/threonine kinase activity"; "protein tyrosine kinase activity"; "protein binding"; "ATP binding"; "kinase activity"; "transferase activity, transferring phosphorus-containing groups"	GO:0005886	plasma membrane	PF00069	Protein kinase domain	PTHR24057	GLYCOGEN SYNTHASE KINASE-3 ALPHA	KOG0658	Glycogen_synthase_kinase-3	2.7.11.1	non-specific_serine/threonine_protein_kinase	K14502	protein_brassinosteroid_insensitive_2_[EC:2.7.11.1]
GLYMA13G30820	chr13	+	33346906	33349607	protein_coding	gma-miR319d,gma-miR2111c,gma-miR2111b,gma-miR2111e,gma-miR2111f,gma-miR319l,gma-miR319g,gma-miR319i	0.00306466	310	UniRef100_I1M1Y9 Uncharacterized protein n=1 Tax=Glycine max RepID=I1M1Y9_SOYBN	0	99.68	UniRef100_A2Q516 SAM (And some other nucleotide) binding motif n=1 Tax=Medicago truncatula RepID=A2Q516_MEDTR	7e-177	99.68	AT5G14600.1 | Symbols: | S-adenosyl-L-methionine-dependent methyltransferases superfamily protein | chr5:4707518-4709022 FORWARD LENGTH=318	7e-167	99.68	GO:0030488	tRNA methylation	GO:0016429	tRNA (adenine-N1-)-methyltransferase activity	GO:0005634	nucleus	PF08704	tRNA methyltransferase complex GCD14 subunit	PTHR12133	UNCHARACTERIZED METHYLTRANSFERASE	KOG2915	tRNA(1-methyladenosine)_methyltransferase,_subunit_GCD14	2.1.1.36	tRNA_(adenine-N1-)-methyltransferase	K07442	tRNA_(adenine-N1-)-methyltransferase_catalytic_subunit_[EC:2.1.1.36]
GLYMA13G31470	chr13	+	33879011	33881282	protein_coding	gma-miR167j,gma-miR167g,gma-miR167f,gma-miR167e,gma-miR167d,gma-miR167c,gma-miR167b,gma-miR167a,gma-miR160a-3p	0.00837053	646	UniRef100_D2DJQ3 Acetolactate synthase (Fragment) n=1 Tax=Glycine max RepID=D2DJQ3_SOYBN	0	99.85	UniRef100_D2DJQ3 Acetolactate synthase (Fragment) n=1 Tax=Glycine max RepID=D2DJQ3_SOYBN	0	99.85	AT3G48560.1 | Symbols: CSR1, ALS, AHAS, TZP5, IMR1 | chlorsulfuron/imidazolinone resistant 1 | chr3:18001530-18003542 REVERSE LENGTH=670	0	90.71	GO:0009082	branched-chain amino acid biosynthetic process	GO:0000287 GO:0003824 GO:0003984 GO:0004737 GO:0016740 GO:0030976 GO:0050660	magnesium ion binding; "catalytic activity"; "acetolactate synthase activity"; "pyruvate decarboxylase activity"; "transferase activity"; "thiamine pyrophosphate binding"; "flavin adenine dinucleotide binding"	GO:0009507 GO:0009570	chloroplast; "chloroplast stroma"	PF00205 PF02775 PF02776	Thiamine pyrophosphate enzyme, central domain; "Thiamine pyrophosphate enzyme, C-terminal TPP binding domain"; "Thiamine pyrophosphate enzyme, N-terminal TPP binding domain"	PTHR18968 PTHR18968:SF13	THIAMINE PYROPHOSPHATE ENZYMES; "INDOLEPYRUVATE DECARBOXYLASE"	KOG4166	Thiamine_pyrophosphate-requiring_enzyme	2.2.1.6	acetolactate_synthase	K01652	acetolactate_synthase_I/II/III_large_subunit_[EC:2.2.1.6]
GLYMA13G32130	chr13	+	34390254	34392337	protein_coding	gma-miR319d,gma-miR319f,gma-miR319k,gma-miR319l,gma-miR319m,gma-miR319g,gma-miR319h,gma-miR319i,gma-miR319j	0.00147076	273	UniRef100_I1M2D8 Uncharacterized protein n=1 Tax=Glycine max RepID=I1M2D8_SOYBN	0	99.63	UniRef100_A8Y919 D6-type cyclin n=1 Tax=Populus trichocarpa RepID=A8Y919_POPTR	7e-101	97.07	AT4G03270.1 | Symbols: CYCD6;1 | Cyclin D6;1 | chr4:1432375-1433691 REVERSE LENGTH=302	4e-63	97.07	GO:0000278 GO:0010440 GO:0042023 GO:0045736 GO:0051726	mitotic cell cycle; "stomatal lineage progression"; "DNA endoreduplication"; "negative regulation of cyclin-dependent protein kinase activity"; "regulation of cell cycle"	GO:0004693 GO:0005515	cyclin-dependent protein kinase activity; "protein binding"	GO:0005634	nucleus	PF00134 PF02984	Cyclin, N-terminal domain; "Cyclin, C-terminal domain"	PTHR10177 PTHR10177:SF76	CYCLINS; "CYCLIN-D"	NA	NA	NA	NA	NA	NA
GLYMA13G32450	chr13	+	34618603	34624775	protein_coding	gma-miR390f,gma-miR390g,gma-miR390a-5p,gma-miR390b-5p,gma-miR390d	0.0273305	800	UniRef100_I1ME60 Uncharacterized protein n=1 Tax=Glycine max RepID=I1ME60_SOYBN	0	99.88	UniRef100_G7IK16 Kinesin-like protein n=1 Tax=Medicago truncatula RepID=G7IK16_MEDTR	0	99.88	AT4G21270.1 | Symbols: ATK1, KATA, KATAP | kinesin 1 | chr4:11329579-11333884 REVERSE LENGTH=793	0	99.88	GO:0000226 GO:0000911 GO:0006275 GO:0006306 GO:0006342 GO:0006346 GO:0007018 GO:0009909 GO:0009971 GO:0010389 GO:0016570 GO:0031047 GO:0031048 GO:0048449 GO:0051322 GO:0051567	microtubule cytoskeleton organization; "cytokinesis by cell plate formation"; "regulation of DNA replication"; "DNA methylation"; "chromatin silencing"; "methylation-dependent chromatin silencing"; "microtubule-based movement"; "regulation of flower development"; "anastral spindle assembly involved in male meiosis"; "regulation of G2/M transition of mitotic cell cycle"; "histone modification"; "g…	GO:0003777 GO:0005524 GO:0008569	microtubule motor activity; "ATP binding"; "minus-end-directed microtubule motor activity"	GO:0005634 GO:0005737 GO:0005872 GO:0009524	nucleus; "cytoplasm"; "minus-end kinesin complex"; "phragmoplast"	PF00225	Kinesin motor domain	PTHR24115 PTHR24115:SF170	FAMILY NOT NAMED; "SUBFAMILY NOT NAMED"	KOG0239	Kinesin_(KAR3_subfamily)	NA	NA	K10405	kinesin_family_member_C1
GLYMA13G32940	chr13	-	34944564	34953633	protein_coding	gma-miR390f,gma-miR5038b,gma-miR390g,gma-miR5038a,gma-miR390a-5p,gma-miR166a-5p,gma-miR390b-5p,gma-miR390d,gma-miR482a-5p,gma-miR166c-5p	0.0149304	827	UniRef100_I1M2M2 Uncharacterized protein n=1 Tax=Glycine max RepID=I1M2M2_SOYBN	0	99.88	UniRef100_B9T3E4 Dynamin, putative n=1 Tax=Ricinus communis RepID=B9T3E4_RICCO	0	99.76	AT4G33650.1 | Symbols: ADL2, DRP3A | dynamin-related protein 3A | chr4:16161073-16166587 FORWARD LENGTH=808	0	89.24	GO:0000266 GO:0006626 GO:0009640 GO:0009658 GO:0009791 GO:0009793 GO:0009845 GO:0009909 GO:0009933 GO:0010162 GO:0010182 GO:0010228 GO:0016559 GO:0016567 GO:0019915 GO:0044375 GO:0050826	mitochondrial fission; "protein targeting to mitochondrion"; "photomorphogenesis"; "chloroplast organization"; "post-embryonic development"; "embryo development ending in seed dormancy"; "seed germination"; "regulation of flower development"; "meristem structural organization"; "seed dormancy process"; "sugar mediated signaling pathway"; "vegetative to reproductive phase transition of meristem"; …	GO:0003924 GO:0005515 GO:0005525 GO:0035091 GO:0042802	GTPase activity; "protein binding"; "GTP binding"; "phosphatidylinositol binding"; "identical protein binding"	GO:0005739 GO:0005777 GO:0005829 GO:0009507 GO:0009941 GO:0016020	mitochondrion; "peroxisome"; "cytosol"; "chloroplast"; "chloroplast envelope"; "membrane"	PF01031 PF02212 PF00350	Dynamin central region; "Dynamin GTPase effector domain"; "Dynamin family"	PTHR11566 PTHR11566:SF12	DYNAMIN; "DYNAMIN"	KOG0446	Vacuolar_sorting_protein_VPS1,_dynamin,_and_related_proteins	3.6.5.5	NA	K01528	dynamin_GTPase_[EC:3.6.5.5]
GLYMA13G34950	chr13	+	36439653	36442281	protein_coding	gma-miR390f,gma-miR390g,gma-miR172j,gma-miR172i-5p,gma-miR390a-5p,gma-miR172h-5p	0.0132108	353	UniRef100_I1M355 Uncharacterized protein n=1 Tax=Glycine max RepID=I1M355_SOYBN	0	99.72	UniRef100_B8XS02 NO APICAL MERISTEM1 n=1 Tax=Pisum sativum RepID=B8XS02_PEA	6e-153	98.3	AT5G53950.1 | Symbols: CUC2, ANAC098, ATCUC2 | NAC (No Apical Meristem) domain transcriptional regulator superfamily protein | chr5:21901966-21903795 REVERSE LENGTH=375	4e-119	98.3	GO:0006355 GO:0007275 GO:0009965 GO:0010072 GO:0010160 GO:0010223 GO:0048366 GO:0048504	regulation of transcription, DNA-dependent; "multicellular organismal development"; "leaf morphogenesis"; "primary shoot apical meristem specification"; "formation of organ boundary"; "secondary shoot formation"; "leaf development"; "regulation of timing of organ formation"	GO:0003677 GO:0003700	DNA binding; "sequence-specific DNA binding transcription factor activity"	GO:0005634	nucleus	PF02365	No apical meristem (NAM) protein	NA	NA	NA	NA	NA	NA	NA	NA
GLYMA13G37430	chr13	-	38507447	38509603	protein_coding	gma-miR390f,gma-miR390g,gma-miR390a-5p,gma-miR390b-5p,gma-miR390e,gma-miR390d	0.0132108	312	UniRef100_I1M3U3 Uncharacterized protein n=1 Tax=Glycine max RepID=I1M3U3_SOYBN	0	99.68	UniRef100_D8L7V9 Epoxide hydrolase 3 n=1 Tax=Prunus persica RepID=D8L7V9_PRUPE	1e-175	99.68	AT4G02340.1 | Symbols: | alpha/beta-Hydrolases superfamily protein | chr4:1035722-1037403 FORWARD LENGTH=324	2e-62	98.72	NA	NA	GO:0003824 GO:0004301	catalytic activity; "epoxide hydrolase activity"	GO:0005777	peroxisome	PF00561	alpha/beta hydrolase fold	PTHR10992 PTHR10992:SF279	ALPHA/BETA HYDROLASE RELATED; "EPOXIDE HYDROLASE-RELATED"	KOG4178	Soluble_epoxide_hydrolase	NA	NA	NA	NA
GLYMA13G39770	chr13	+	40295394	40300868	protein_coding	gma-miR166i-5p,gma-miR319k,gma-miR4416c,gma-miR319l,gma-miR319m,gma-miR4416b,gma-miR319g,gma-miR319h,gma-miR319i,gma-miR319j,gma-miR319f,gma-miR319e,gma-miR319b,gma-miR319a	0.00135333	541	UniRef100_H2BER4 4-coumarate:CoA ligase n=2 Tax=Glycine max RepID=H2BER4_SOYBN	0	99.82	UniRef100_H2BER4 4-coumarate:CoA ligase n=2 Tax=Glycine max RepID=H2BER4_SOYBN	0	99.82	AT4G05160.1 | Symbols: | AMP-dependent synthetase and ligase family protein | chr4:2664451-2666547 FORWARD LENGTH=544	0	99.82	GO:0008152 GO:0009695	metabolic process; "jasmonic acid biosynthetic process"	GO:0003824 GO:0004321 GO:0016207	catalytic activity; "fatty-acyl-CoA synthase activity"; "4-coumarate-CoA ligase activity"	GO:0005777	peroxisome	PF00501	AMP-binding enzyme	PTHR24096 PTHR24096:SF43	FAMILY NOT NAMED; "SUBFAMILY NOT NAMED"	KOG1176	Acyl-CoA_synthetase	6.2.1.12	4-coumarate--CoA_ligase.	K01904	4-coumarate--CoA_ligase_[EC:6.2.1.12]
GLYMA13G39830	chr13	+	40364278	40370124	protein_coding	gma-miR408d,gma-miR408a-3p,gma-miR408c-3p,gma-miR4405,gma-miR408b-3p	0.0273305	808	UniRef100_P54774 Cell division cycle protein 48 homolog n=2 Tax=Glycine max RepID=CDC48_SOYBN	0	99.88	UniRef100_P54774 Cell division cycle protein 48 homolog n=2 Tax=Glycine max RepID=CDC48_SOYBN	0	99.88	AT5G03340.1 | Symbols: | ATPase, AAA-type, CDC48 protein | chr5:810091-813133 REVERSE LENGTH=810	0	99.88	NA	NA	GO:0000166 GO:0005515 GO:0005524 GO:0016787 GO:0016887 GO:0017111	nucleotide binding; "protein binding"; "ATP binding"; "hydrolase activity"; "ATPase activity"; "nucleoside-triphosphatase activity"	GO:0005618 GO:0005634 GO:0005794 GO:0005829	cell wall; "nucleus"; "Golgi apparatus"; "cytosol"	PF02359 PF02933 PF00004	Cell division protein 48 (CDC48), N-terminal domain; "Cell division protein 48 (CDC48), domain 2"; "ATPase family associated with various cellular activities (AAA)"	PTHR23077 PTHR23077:SF18	AAA-FAMILY ATPASE; "CELL DIVISION CONTROL PROTEIN 48 AAA FAMILY PROTEIN (TRANSITIONAL ENDOPLASMIC RETICULUM ATPASE)"	KOG0730	AAA+-type_ATPase	NA	NA	K13525	transitional_endoplasmic_reticulum_ATPase
GLYMA13G41780	chr13	-	41988703	41993164	protein_coding	gma-miR319k,gma-miR319l,gma-miR319m,gma-miR319g,gma-miR319h,gma-miR319i,gma-miR319j,gma-miR319f,gma-miR319e,gma-miR4995,gma-miR319b,gma-miR319a	0.00116905	361	UniRef100_I1M540 Uncharacterized protein n=2 Tax=Glycine max RepID=I1M540_SOYBN	0	99.72	UniRef100_G7IHQ8 Oxidoreductase, putative n=1 Tax=Medicago truncatula RepID=G7IHQ8_MEDTR	0	97.78	AT3G20790.1 | Symbols: | NAD(P)-binding Rossmann-fold superfamily protein | chr3:7268802-7271099 FORWARD LENGTH=355	0	99.72	GO:0008152 GO:0055114	metabolic process; "oxidation-reduction process"	GO:0000166 GO:0016491	nucleotide binding; "oxidoreductase activity"	GO:0005829 GO:0005886	cytosol; "plasma membrane"	PF02894 PF01408	Oxidoreductase family, C-terminal alpha/beta domain; "Oxidoreductase family, NAD-binding Rossmann fold"	PTHR22604 PTHR22604:SF47	OXIDOREDUCTASES; "SUBFAMILY NOT NAMED"	KOG2742	Predicted_oxidoreductase	NA	NA	NA	NA
GLYMA13G42820	chr13	+	42682406	42684307	protein_coding	gma-miR319f,gma-miR319e,gma-miR319b,gma-miR319a,gma-miR319k,gma-miR319l,gma-miR319m,gma-miR319g,gma-miR319h,gma-miR319i,gma-miR319j	0.00227307	213	UniRef100_I1M5E0 Uncharacterized protein n=2 Tax=Glycine max RepID=I1M5E0_SOYBN	3e-152	99.53	UniRef100_G8A2U0 Dof zinc finger protein n=1 Tax=Medicago truncatula RepID=G8A2U0_MEDTR	1e-75	99.53	AT1G51700.1 | Symbols: ADOF1, DOF1 | DOF zinc finger protein 1 | chr1:19174266-19174850 FORWARD LENGTH=194	2e-43	54.93	GO:0006355 GO:0010200	regulation of transcription, DNA-dependent; "response to chitin"	GO:0003677 GO:0003700 GO:0008270	DNA binding; "sequence-specific DNA binding transcription factor activity"; "zinc ion binding"	GO:0005634	nucleus	PF02701	Dof domain, zinc finger	NA	NA	NA	NA	NA	NA	NA	NA
GLYMA13G43680	chr13	-	43292250	43302751	protein_coding	gma-miR396b-3p,gma-miR319k,gma-miR319l,gma-miR319m,gma-miR319g,gma-miR1515b,gma-miR319h,gma-miR319i,gma-miR319j	0.0263161	921	UniRef100_UPI000233BCEC UPI000233BCEC related cluster n=1 Tax=unknown RepID=UPI000233BCEC	0	99.89	UniRef100_B9SQC0 Coatomer beta subunit, putative n=1 Tax=Ricinus communis RepID=B9SQC0_RICCO	0	99.89	AT1G52360.1 | Symbols: | Coatomer, beta' subunit | chr1:19499282-19505397 FORWARD LENGTH=926	0	99.89	GO:0006094 GO:0006886 GO:0007010 GO:0010498 GO:0016192	gluconeogenesis; "intracellular protein transport"; "cytoskeleton organization"; "proteasomal protein catabolic process"; "vesicle-mediated transport"	GO:0005198	structural molecule activity	GO:0005737 GO:0005829 GO:0030117 GO:0030126	cytoplasm; "cytosol"; "membrane coat"; "COPI vesicle coat"	PF00400 PF04053	WD domain, G-beta repeat; "Coatomer WD associated region"	PTHR19876 PTHR19876:SF2	COATOMER; "COATOMER ALPHA SUBUNIT"	KOG0276	Vesicle_coat_complex_COPI,_beta'_subunit	NA	NA	NA	NA
GLYMA14G00290	chr14	-	69944	78090	protein_coding	gma-miR167j,gma-miR167g,gma-miR167d,gma-miR482a-3p,gma-miR167c,gma-miR167b,gma-miR167a	0.00637053	356	UniRef100_I1M628 Uncharacterized protein n=2 Tax=Glycine max RepID=I1M628_SOYBN	0	99.72	UniRef100_G7KFH1 UDP-N-acetylglucosamine transporter n=1 Tax=Medicago truncatula RepID=G7KFH1_MEDTR	0	99.72	AT4G35335.1 | Symbols: | Nucleotide-sugar transporter family protein | chr4:16807286-16810015 FORWARD LENGTH=352	0	99.44	GO:0006007 GO:0008643 GO:0015780 GO:0055085	glucose catabolic process; "carbohydrate transport"; "nucleotide-sugar transport"; "transmembrane transport"	GO:0005338 GO:0005351	nucleotide-sugar transmembrane transporter activity; "sugar:hydrogen symporter activity"	GO:0000139 GO:0005768 GO:0005794 GO:0005802 GO:0005886 GO:0016020 GO:0016021	Golgi membrane; "endosome"; "Golgi apparatus"; "trans-Golgi network"; "plasma membrane"; "membrane"; "integral to membrane"	PF04142	Nucleotide-sugar transporter	PTHR10231 PTHR10231:SF6	SUGAR TRANSPORTER; "CMP-SIALIC ACID TRANSPORTER-RELATED"	KOG2234	Predicted_UDP-galactose_transporter	NA	NA	NA	NA
GLYMA14G00340	chr14	-	113321	115646	protein_coding	gma-miR390f,gma-miR408a-3p,gma-miR390g,gma-miR5673,gma-miR408c-3p,gma-miR390a-5p,gma-miR408b-3p,gma-miR390b-5p,gma-miR4416c,gma-miR390d	0.000704125	361	UniRef100_D2DKF1 Homoserine kinase n=1 Tax=Glycine max RepID=D2DKF1_SOYBN	0	99.72	UniRef100_D2DKF1 Homoserine kinase n=1 Tax=Glycine max RepID=D2DKF1_SOYBN	0	99.72	AT2G17265.1 | Symbols: HSK, DMR1 | homoserine kinase | chr2:7508606-7509718 FORWARD LENGTH=370	9e-152	92.52	GO:0000394 GO:0006566 GO:0009086 GO:0009088 GO:0009617 GO:0009620 GO:0019344	RNA splicing, via endonucleolytic cleavage and ligation; "threonine metabolic process"; "methionine biosynthetic process"; "threonine biosynthetic process"; "response to bacterium"; "response to fungus"; "cysteine biosynthetic process"	GO:0004413 GO:0005524	homoserine kinase activity; "ATP binding"	GO:0009507 GO:0009570	chloroplast; "chloroplast stroma"	PF08544 PF00288	GHMP kinases C terminal; "GHMP kinases N terminal domain"	PTHR20861 PTHR20861:SF1	HOMOSERINE/4-DIPHOSPHOCYTIDYL-2-C-METHYL-D-ERYTHRITOL KINASE; "HOMOSERINE KINASE"	KOG1537	Homoserine_kinase	2.7.1.39	Homoserine_kinase	K00872	homoserine_kinase_[EC:2.7.1.39]
GLYMA14G00730	chr14	-	360143	363240	protein_coding	gma-miR5673,gma-miR171l,gma-miR319k,gma-miR319l,gma-miR319m,gma-miR319g,gma-miR319h,gma-miR319i,gma-miR319j,gma-miR171k-5p,gma-miR396d,gma-miR319f,gma-miR2118b-5p,gma-miR319e,gma-miR2118a-5p,gma-miR319b,gma-miR319a,gma-miR4393a,gma-miR5037c	5.4086e-05	276	UniRef100_I1M666 Uncharacterized protein n=1 Tax=Glycine max RepID=I1M666_SOYBN	0	99.64	UniRef100_G7LBB2 Nudix hydrolase n=2 Tax=Medicago truncatula RepID=G7LBB2_MEDTR	2e-134	96.38	AT5G47650.1 | Symbols: ATNUDT2, ATNUDX2, NUDT2 | nudix hydrolase homolog 2 | chr5:19310391-19312084 REVERSE LENGTH=278	6e-113	92.75	GO:0006979	response to oxidative stress	GO:0016787 GO:0047631 GO:0051287	hydrolase activity; "ADP-ribose diphosphatase activity"; "NAD binding"	GO:0005829	cytosol	PF00293	NUDIX domain	PTHR13994 PTHR13994:SF2	NUDIX HYDROLASE RELATED; "MUTT DOMAIN PROTEIN"	KOG0648	Predicted_NUDIX_hydrolase_FGF-2_and_related_proteins	NA	NA	NA	NA
GLYMA14G00880	chr14	-	461530	467682	protein_coding	gma-miR319f,gma-miR319k,gma-miR319l,gma-miR319m,gma-miR319g,gma-miR319h,gma-miR319i,gma-miR319j	0.0158159	1023	UniRef100_I1M679 Uncharacterized protein n=2 Tax=Glycine max RepID=I1M679_SOYBN	0	96.68	UniRef100_G7K4Y8 Nuclear pore complex protein Nup98-Nup96 n=1 Tax=Medicago truncatula RepID=G7K4Y8_MEDTR	0	99.9	AT1G80680.1 | Symbols: SAR3, MOS3, PRE, NUP96 | SUPPRESSOR OF AUXIN RESISTANCE 3 | chr1:30324219-30328489 FORWARD LENGTH=1046	0	98.34	GO:0000394 GO:0006406 GO:0006606 GO:0006810 GO:0009086 GO:0009733 GO:0009870 GO:0009909 GO:0009910 GO:0010074 GO:0032502	RNA splicing, via endonucleolytic cleavage and ligation; "mRNA export from nucleus"; "protein import into nucleus"; "transport"; "methionine biosynthetic process"; "response to auxin stimulus"; "defense response signaling pathway, resistance gene-dependent"; "regulation of flower development"; "negative regulation of flower development"; "maintenance of meristem identity"; "developmental process"	GO:0005515 GO:0015288	protein binding; "porin activity"	GO:0005634 GO:0005635 GO:0031965	nucleus; "nuclear envelope"; "nuclear membrane"	PF04096 PF12110	Nucleoporin autopeptidase; "Nuclear protein 96"	PTHR23198	NUCLEOPORIN	NA	NA	NA	NA	NA	NA
GLYMA14G00970	chr14	-	499748	506179	protein_coding	gma-miR2118b-5p,gma-miR2118a-5p,gma-miR166i-5p,gma-miR166a-5p,gma-miR166h-5p,gma-miR4397-5p,gma-miR166c-5p,gma-miR166j-5p	0.0455972	480	UniRef100_I1M687 Uncharacterized protein n=1 Tax=Glycine max RepID=I1M687_SOYBN	0	99.79	UniRef100_G7K4W2 Heterogeneous nuclear ribonucleoprotein A1, A2/B1-like protein n=1 Tax=Medicago truncatula RepID=G7K4W2_MEDTR	0	99.79	AT3G07810.1 | Symbols: | RNA-binding (RRM/RBD/RNP motifs) family protein | chr3:2492875-2495052 FORWARD LENGTH=494	0	99.79	NA	NA	GO:0000166 GO:0003676 GO:0003723	nucleotide binding; "nucleic acid binding"; "RNA binding"	GO:0005576	extracellular region	PF00076	RNA recognition motif. (a.k.a. RRM, RBD, or RNP domain)	PTHR24012 PTHR24012:SF14	FAMILY NOT NAMED; "SUBFAMILY NOT NAMED"	KOG4205	RNA-binding_protein_musashi/mRNA_cleavage_and_polyadenylation_factor_I_complex,_subunit_HRP1	NA	NA	K14411	RNA-binding_protein_Musashi
GLYMA14G01930	chr14	+	1127860	1135034	protein_coding	gma-miR393j,gma-miR393i,gma-miR393k,gma-miR396d,gma-miR4414,gma-miR171j-5p,gma-miR319k,gma-miR319l,gma-miR164h,gma-miR319m,gma-miR164i,gma-miR164c,gma-miR319g,gma-miR319h,gma-miR319i,gma-miR319j,gma-miR319d,gma-miR393h,gma-miR319f,gma-miR319e,gma-miR4407,gma-miR319b,gma-miR319a	0.0102379	548	UniRef100_I1M6I7 Uncharacterized protein n=1 Tax=Glycine max RepID=I1M6I7_SOYBN	0	99.82	UniRef100_G7K4G1 Zinc finger CCCH domain-containing protein n=1 Tax=Medicago truncatula RepID=G7K4G1_MEDTR	0	99.09	AT2G05160.1 | Symbols: | CCCH-type zinc fingerfamily protein with RNA-binding domain | chr2:1859011-1860931 REVERSE LENGTH=536	5e-119	97.45	GO:0008150	biological process	GO:0000166 GO:0003676 GO:0003723 GO:0008270	nucleotide binding; "nucleic acid binding"; "RNA binding"; "zinc ion binding"	GO:0005634	nucleus	PF00076 PF00642	RNA recognition motif. (a.k.a. RRM, RBD, or RNP domain); "Zinc finger C-x8-C-x5-C-x3-H type (and similar)"	PTHR24009 PTHR24009:SF14	FAMILY NOT NAMED; ""	NA	NA	NA	NA	NA	NA
GLYMA14G03430	chr14	+	2219986	2224764	protein_coding	gma-miR390f,gma-miR390g,gma-miR390a-5p,gma-miR390b-5p,gma-miR390e,gma-miR390d	0.0132108	491	UniRef100_I1M6Z7 Uncharacterized protein n=1 Tax=Glycine max RepID=I1M6Z7_SOYBN	0	99.8	UniRef100_B6UFM0 PH domain containing protein n=1 Tax=Zea mays RepID=B6UFM0_MAIZE	0	97.15	AT2G30880.1 | Symbols: | Pleckstrin homology (PH) domain-containing protein | chr2:13142926-13145718 REVERSE LENGTH=504	0	99.59	GO:0007165	signal transduction	GO:0005543 GO:0035091	phospholipid binding; "phosphatidylinositol binding"	GO:0005737 GO:0009505	cytoplasm; "plant-type cell wall"	PF00169	PH domain	NA	NA	NA	NA	NA	NA	NA	NA
GLYMA14G03850	chr14	-	2512717	2520850	protein_coding	gma-miR167j,gma-miR171l,gma-miR167g,gma-miR167f,gma-miR167e,gma-miR167d,gma-miR167c,gma-miR167b,gma-miR167a,gma-miR171k-5p,gma-miR4995,gma-miR408b-5p	0.00116905	528	UniRef100_I1M740 Uncharacterized protein n=1 Tax=Glycine max RepID=I1M740_SOYBN	0	99.81	UniRef100_F4JI72 Homeobox-leucine zipper family protein n=2 Tax=Arabidopsis thaliana RepID=F4JI72_ARATH	6e-85	99.24	AT4G03250.1 | Symbols: | Homeodomain-like superfamily protein | chr4:1425050-1427744 FORWARD LENGTH=507	1e-87	99.24	GO:0006355	regulation of transcription, DNA-dependent	GO:0003677 GO:0003700 GO:0043565	DNA binding; "sequence-specific DNA binding transcription factor activity"; "sequence-specific DNA binding"	GO:0005634	nucleus	PF00046	Homeobox domain	PTHR24326 PTHR24326:SF77	FAMILY NOT NAMED; "HOMEOBOX TRANSCRIPTION FACTOR, PUTATIVE"	KOG0484	Transcription_factor_PHOX2/ARIX,_contains_HOX_domain	NA	NA	NA	NA
GLYMA14G04910	chr14	+	3379703	3388078	protein_coding	gma-miR5673,gma-miR319f,gma-miR319e,gma-miR319b,gma-miR319a,gma-miR319k,gma-miR319l,gma-miR319m,gma-miR319g,gma-miR319h,gma-miR319i,gma-miR319j	0.000160203	680	UniRef100_UPI000233ACD3 UPI000233ACD3 related cluster n=1 Tax=unknown RepID=UPI000233ACD3	0	99.85	UniRef100_G7KHC0 Tousled-like kinase n=1 Tax=Medicago truncatula RepID=G7KHC0_MEDTR	0	99.85	AT5G20930.1 | Symbols: TSL | Protein kinase superfamily protein | chr5:7098213-7102970 FORWARD LENGTH=688	0	99.85	GO:0006468	protein phosphorylation	GO:0004674 GO:0005515 GO:0016301 GO:0042802	protein serine/threonine kinase activity; "protein binding"; "kinase activity"; "identical protein binding"	GO:0005634 GO:0005737 GO:0009507	nucleus; "cytoplasm"; "chloroplast"	PF00069	Protein kinase domain	PTHR22974 PTHR22974:SF1	MIXED LINEAGE PROTEIN KINASE; "TOUSLED-LIKE KINASE"	KOG1151	Tousled-like_protein_kinase	2.7.11.1	non-specific_serine/threonine_protein_kinase	K08864	tousled-like_kinase_[EC:2.7.11.1]
(1) GlymaID from Gmax version 1.1 release. For more information see http://phytozome.jgi.doe.gov/pz/portal.html#!info?alias=Org_Gmax. Only primary proteins were analyzed.
(2) Top Uniref100 BlastP Hit. Match determined via BLASTP of Glyma1.1 primary proteins against Uniref100 (version 11/26/2012). Minimum e-value score E<10-6 required. Percent coverage determined by dividing the top high scoring pair length by predicted protein length.
(3) Top Descriptive Uniref100 Blastp Hit (3). The BLAST report generated above (2) was parsed to eliminate uninformative hits. Hits including the words uncharacterized, putative, related, predicted, orf, expressed or containing Arabidopsis or Rice gene identifiers (AtXgXXXXX, OsXXgXXXXX) were ignored. Minimum e-value score E<10-6 required. Percent coverage determined by dividing the top high scor…
(4) Top TAIR10 Blastp Hit (4). Match determined via BLASTP of Glyma1.1 primary proteins against Arabidopsis thaliana proteins (TAIR10). Minimum e-value score E<10-6 required. Percent coverage determined by dividing the top high scoring pair length by predicted protein length.
(5) Gene Ontology Biological Process. GO Biological Process terms were assigned to each GlymaID using the GO terms associated with the Top TAIR10 Blastp Hit (4). The annotation information was obtained from TAIR v 10.
(6) Gene Ontology Molecular Function. GO Molecular Function terms were assigned to each GlymaID using the GO terms associated with the Top TAIR10 Blastp Hit (4). The annotation information was obtained from TAIR v 10.
(7) Gene Ontology Cellular Component. GO Cellular Component terms were assigned to each GlymaID using the GO terms associated with the Top TAIR10 Blastp Hit (4). The annotation information was obtained from TAIR v 10.
(8) PFAM IDs assigned by Phytozome. For more information see http://phytozome.jgi.doe.gov/pz/portal.html#!info?alias=Org_Gmax.
(9) PANTHER IDs assigned by Phytozome. For more information see http://phytozome.jgi.doe.gov/pz/portal.html#!info?alias=Org_Gmax.
(10) KOG IDs assigned by Phytozome. For more information see http://phytozome.jgi.doe.gov/pz/portal.html#!info?alias=Org_Gmax.
(11) EC IDs assigned by Phytozome. For more information see http://phytozome.jgi.doe.gov/pz/portal.html#!info?alias=Org_Gmax.
(12) KO IDs assigned by Phytozome. For more information see http://phytozome.jgi.doe.gov/pz/portal.html#!info?alias=Org_Gmax.
a The identified genes targeted by DEMs were predicted using the Strand NGS software (p-value cut-off: 0.05)
