# Supplementary material for: Genome-Wide Investigation Using sRNA-Seq, Degradome-Seq and Transcriptome-Seq Reveals Regulatory Networks of microRNAs and Their Target Genes in Soybean during Soybean mosaic virus Infection
Source: PLoS One. 2016 Mar 10;11(3):e0150582. doi: 10.1371/journal.pone.0150582 (PMC4786119; doi:10.1371/journal.pone.0150582)
Supplement: S4 Table — (XLSX) [file pone.0150582.s008.xlsx]

## Sheet: 1-4 small RNA Alignment_Report 
Table S4. Summary of PARE(degradome-seq) library datasets from mock- and virus-infected sobean
Alignment Statistics	Mock	G2-L	G2-LRB	G7
Total number of readsa	7,576,186 (100%)	7,676,339 (100%)	7,970,561 (100%)	7,967,844 (100%)
Aligned reads to the soybean genomeb	4,379,033 (57.8%)	4,642,211 (60.5%)	3,844,115 (48.2%)	4,610,038 (57.9%)
- Uniquely matched readsc	1,439,111 (19.0%)	1,490,561 (19.4%)	1,228,854 (15.4%)	1,346,996 (16.9%)
- Multiple match reads	2,940,922 (38.8%)	3,151,650 (41.1%)	2,615,261 (32.8%)	3,263,042 (41.0%)
Read distribution in chromosomes
chr1	406553	443511	351568	402828
chr2	554247	554592	459328	524975
chr3	510421	516613	436835	497839
chr4	469655	506919	404191	457121
chr5	531890	526622	441872	478625
chr6	542196	576445	470146	512095
chr7	461842	511004	407191	505919
chr8	722115	673851	589395	621344
chr9	459469	518964	468935	591640
chr10	549977	588498	469824	536646
chr11	487887	495611	411432	462943
chr12	426130	483016	402736	734326
chr13	654173	813098	627942	1009798
chr14	411498	432234	350848	387283
chr15	504599	520352	478203	544179
chr16	409191	400178	341315	396513
chr17	437073	468953	380072	424100
chr18	507461	582823	456019	563112
chr19	642650	715377	552046	585594
chr20	447741	470442	381940	429512
aTotal number of reads from each library after trimming.
bAligned reads with perfect match to the soybean genome.
cNumber of unique reads with no mismatch to the soybean genome.
