# Supplementary material for: Genome-Wide Investigation Using sRNA-Seq, Degradome-Seq and Transcriptome-Seq Reveals Regulatory Networks of microRNAs and Their Target Genes in Soybean during Soybean mosaic virus Infection
Source: PLoS One. 2016 Mar 10;11(3):e0150582. doi: 10.1371/journal.pone.0150582 (PMC4786119; doi:10.1371/journal.pone.0150582)
Supplement: S5 Table — (XLSX) [file pone.0150582.s009.xlsx]

## Sheet: miRNA targets
Table S5. List of identified miRNA targets by degradome-seq in soybean
miRNA	Category	Cleavage Position	P-Value	Duplex	Alignment Score	Sequence	Target	Target Annotation (LegumeIP)a	Normalised Abundance (TPM)b
gma-miR156a gma-miR156h gma-miR156u gma-miR156v gma-miR156w gma-miR156x gma-miR156y	2	1407	0	5' UGACAGAAGAGAGUGAGCAC 3'_x000D_ ||||||||||||| |||||| _x000D_ 3' CUAGACUGUCUUCUCUCUCUCGUGUCGAACUA 5'	1	UGACAGAAGAGAGUGAGCAC	GLYMA01G08056.1	Squamosa promoter-binding protein-like (SBP domain) transcription factor family protein	358.181
	2	1284	0	5' UGACAGAAGAGAGUGAGCAC 3'_x000D_ ||||||||||||| |||||| _x000D_ 3' CUAGACUGUCUUCUCUCUCUCGUGUCGAACUA 5'	1	UGACAGAAGAGAGUGAGCAC	GLYMA01G08056.2	Squamosa promoter-binding protein-like (SBP domain) transcription factor family protein	358.181
	2	1241	0	5' UGACAGAAGAGAGUGAGCAC 3'_x000D_ ||||||||||||| |||||| _x000D_ 3' CUAGACUGUCUUCUCUCUCUCGUGUCGAACUA 5'	1	UGACAGAAGAGAGUGAGCAC	GLYMA01G08056.3	Squamosa promoter-binding protein-like (SBP domain) transcription factor family protein	358.181
	2	1260	0	5' UGACAGAAGAGAGUGAGCAC 3'_x000D_ ||||||||||||| |||||| _x000D_ 3' CUAGACUGUCUUCUCUCUCUCGUGUCGAACUA 5'	1	UGACAGAAGAGAGUGAGCAC	GLYMA02G13371.1	Squamosa promoter-binding protein-like (SBP domain) transcription factor family protein	358.181
	2	1398	0	5' UGACAGAAGAGAGUGAGCAC 3'_x000D_ ||||||||||||| |||||| _x000D_ 3' CUAGACUGUCUUCUCUCUCUCGUGUCGAACUA 5'	1	UGACAGAAGAGAGUGAGCAC	GLYMA02G13371.2	Squamosa promoter-binding protein-like (SBP domain) transcription factor family protein	358.181
	2	3526	0	5' UGACAGAAGAGAGUGAGCAC 3'_x000D_ ||||||||||||| |||||| _x000D_ 3' AGCAACUGUCUUCUCUCUCUCGUGCCAAUUGU 5'	1	UGACAGAAGAGAGUGAGCAC	GLYMA11G36980.3	squamosa promoter binding protein-like 2	358.181
	2	3679	0	5' UGACAGAAGAGAGUGAGCAC 3'_x000D_ ||||||||||||| |||||| _x000D_ 3' AGCAACUGUCUUCUCUCUCUCGUGCCAAUUGU 5'	1	UGACAGAAGAGAGUGAGCAC	GLYMA11G36980.4	squamosa promoter binding protein-like 2	358.181
	2	1379	0	5' UGACAGAAGAGAGUGAGCAC 3'_x000D_ ||||||||||||| |||||| _x000D_ 3' AGCAACUGUCUUCUCUCUCUCGUGCCAAUUGU 5'	1	UGACAGAAGAGAGUGAGCAC	GLYMA11G36980.5	squamosa promoter binding protein-like 2	358.181
	2	1242	0	5' UGACAGAAGAGAGUGAGCAC 3'_x000D_ ||||||||||||| |||||| _x000D_ 3' AGCAACUGUCUUCUCUCUCUCGUGCCAAUUGU 5'	1	UGACAGAAGAGAGUGAGCAC	GLYMA11G36980.6	squamosa promoter binding protein-like 2	358.181
	2	2436	0	5' UGACAGAAGAGAGUGAGCAC 3'_x000D_ ||||||||||||| |||||| _x000D_ 3' AGCAACUGUCUUCUCUCUCUCGUGCCAAUUGU 5'	1	UGACAGAAGAGAGUGAGCAC	GLYMA18G00903.1	squamosa promoter binding protein-like 2	358.181
gma-miR156q gma-miR156s	3	195	0.03	5' UGACAGAAGAGAGUGAGCACU 3'_x000D_ || ||||||||||o|o|| | _x000D_ 3' UUCUUCU-UCUUCUCUCAUUUGUUACCUACCU 5'	4	UGACAGAAGAGAGUGAGCACU	GLYMA09G27640.2	Protein kinase superfamily protein	44.3608
gma-miR156p gma-miR156t	2	447	0.04	5' UUGACAGAAGAAAGGGAGCAC 3'_x000D_ ||| ||||||||o|||o ||| || _x000D_ 3' UUGAACAUGUCUUCUGUCUUACGUCAACUUCC 5'	4	UUGACAGAAGAAAGGGAGCAC	GLYMA02G40900.1	PRP38 family protein	1.75686
gma-miR159a-3p gma-miR159e-3p	2	1305	0	5' UUUGGAUUGAAGGGAGCUCUA 3'_x000D_ ||||| |||||||| |||||| _x000D_ 3' AACAAAACCAAACUUCCCCCGAGAUAACACUU 5'	2	UUUGGAUUGAAGGGAGCUCUA	GLYMA12G35701.1	unknown	39074.8
	2	1214	0	5' UUUGGAUUGAAGGGAGCUCUA 3'_x000D_ ||||| |||||||| |||||| _x000D_ 3' AACAAAACCAAACUUCCCCCGAGAUAACACUU 5'	2	UUUGGAUUGAAGGGAGCUCUA	GLYMA13G34710.1	unknown	39074.8
	2	1024	0	5' UUUGGAUUGAAGGGAGCUCUA 3'_x000D_ ||||| |||||||| |||||| _x000D_ 3' AACAAAACCAAACUUCCCCCGAGAUAACACUU 5'	2	UUUGGAUUGAAGGGAGCUCUA	GLYMA13G34710.2	unknown	39074.8
	2	887	0	5' UUUGGAUUGAAGGGAGCUCUA 3'_x000D_ ||||| |||||||| |||||| _x000D_ 3' AACAAAACCAAACUUCCCCCGAGAUAACACUU 5'	2	UUUGGAUUGAAGGGAGCUCUA	GLYMA13G34710.3	unknown	39074.8
gma-miR159a-5p	2	632	0.03	5' GAGCUCCUUGAAGUCCAAUUG 3'_x000D_ | ||||||||||||||| |o _x000D_ 3' GUGAC-CGAGGAACUUCAGGUGAGAGUUGGUG 5'	3.5	GAGCUCCUUGAAGUCCAAUUG	GLYMA12G34770.1	light-harvesting chlorophyll B-binding protein 3	51.1687
	2	631	0.04	5' GAGCUCCUUGAAGUCCAAUUG 3'_x000D_ | ||||||||||||||| |o _x000D_ 3' GUGAC-CGAGGAACUUCAGGUGAGAGUUGGUG 5'	3.5	GAGCUCCUUGAAGUCCAAUUG	GLYMA13G35800.1	light-harvesting chlorophyll B-binding protein 3	51.1687
gma-miR160a-5p gma-miR160f	3	2521	0	5' UGCCUGGCUCCCUGUAUGCCA 3'_x000D_ ||||||||||||o||||||| _x000D_ 3' UCGUACGGACCGAGGGGCAUACGGACGUCUGG 5'	1.5	UGCCUGGCUCCCUGUAUGCCA	GLYMA09G28360.2	ATP binding; nucleic acid binding; helicases	54.4628
	3	2010	0	5' UGCCUGGCUCCCUGUAUGCCA 3'_x000D_ ||||||||||||||o|||||| _x000D_ 3' UCGUACGGACCGAGGGACGUACGGUCGUCCAC 5'	0.5	UGCCUGGCUCCCUGUAUGCCA	GLYMA10G06080.2	auxin response factor 16	54.4628
	3	1778	0	5' UGCCUGGCUCCCUGUAUGCCA 3'_x000D_ ||||||||||||||o|||||| _x000D_ 3' UCGUACGGACCGAGGGACGUACGGUCGUCCAC 5'	0.5	UGCCUGGCUCCCUGUAUGCCA	GLYMA10G06080.3	auxin response factor 16	54.4628
	3	1609	0	5' UGCCUGGCUCCCUGUAUGCCA 3'_x000D_ |||||||||||||||||||| _x000D_ 3' UCGUACGGACCGAGGGACAUACGGAGGUCUUG 5'	1	UGCCUGGCUCCCUGUAUGCCA	GLYMA10G35481.1	auxin response factor 16	54.4628
	3	1552	0	5' UGCCUGGCUCCCUGUAUGCCA 3'_x000D_ ||||||||||||||||| || _x000D_ 3' UCGUACGGACCGAGGGACAUAGGGACGUCCUC 5'	2	UGCCUGGCUCCCUGUAUGCCA	GLYMA11G20490.1	auxin response factor 10	54.4628
	3	1640	0	5' UGCCUGGCUCCCUGUAUGCCA 3'_x000D_ ||||||||||||||||| || _x000D_ 3' UCGUACGGACCGAGGGACAUAGGGACGUCCUC 5'	2	UGCCUGGCUCCCUGUAUGCCA	GLYMA12G08110.1	auxin response factor 10	54.4628
	3	1654	0	5' UGCCUGGCUCCCUGUAUGCCA 3'_x000D_ |||||||||||||||||||| _x000D_ 3' UCGUACGGACCGAGGGACAUACGGACGUCCUC 5'	1	UGCCUGGCUCCCUGUAUGCCA	GLYMA12G29720.1	auxin response factor 16	54.4628
	3	1530	0	5' UGCCUGGCUCCCUGUAUGCCA 3'_x000D_ ||||||||||||||o|||||| _x000D_ 3' UAGUACGGACCGAGGGACGUACGGUCGUCCUU 5'	0.5	UGCCUGGCUCCCUGUAUGCCA	GLYMA13G02410.1	auxin response factor 17	54.4628
	2	1775	0	5' UGCCUGGCUCCCUGUAUGCCA 3'_x000D_ ||||||||||||||o|||||| _x000D_ 3' UCGUACGGACCGAGGGACGUACGGUCGUCCUC 5'	0.5	UGCCUGGCUCCCUGUAUGCCA	GLYMA13G20382.1	auxin response factor 16	54.4628
	2	1754	0	5' UGCCUGGCUCCCUGUAUGCCA 3'_x000D_ ||||||||||||||o|||||| _x000D_ 3' UCGUACGGACCGAGGGACGUACGGUCGUCCUC 5'	0.5	UGCCUGGCUCCCUGUAUGCCA	GLYMA13G20382.2	auxin response factor 16	54.4628
	2	1184	0	5' UGCCUGGCUCCCUGUAUGCCA 3'_x000D_ ||||||||||||||o|||||| _x000D_ 3' UAGUACGGACCGAGGGACGUACGGUCGUCCUU 5'	0.5	UGCCUGGCUCCCUGUAUGCCA	GLYMA14G33730.1	auxin response factor 17	54.4628
	1	2324	0	5' UGCCUGGCUCCCUGUAUGCCA 3'_x000D_ ||||||||||||||||||||| _x000D_ 3' UCGUACGGACCGAGGGACAUACGGUCGUCCUC 5'	0	UGCCUGGCUCCCUGUAUGCCA	GLYMA19G36571.1	auxin response factor 16	54.4628
gma-miR162a	0	977	0.02	5' UCGAUAAACCUCUGCAUCCA 3'_x000D_ ||o|o||| ||||o| o|| _x000D_ 3' AAGUAGUUGUUU-GAGAUGCGGGCCCGACUAC 5'	4	UCGAUAAACCUCUGCAUCCA	GLYMA13G09370.2	unknown	24.8157
gma-miR164a gma-miR164e gma-miR164f gma-miR164g gma-miR164h gma-miR164i gma-miR164j gma-miR164k	1	995	0	5' UGGAGAAGCAGGGCACGUGCA 3'_x000D_ |||||||o||||o||||||| _x000D_ 3' UAACACCUCUUUGUCCUGUGCACGAGGAAAAA 5'	2	UGGAGAAGCAGGGCACGUGCA	GLYMA12G35530.1	NAC (No Apical Meristem) domain transcriptional regulator superfamily protein	59.953
	1	1066	0	5' UGGAGAAGCAGGGCACGUGCA 3'_x000D_ |||||||o||||o||||||| _x000D_ 3' UAACACCUCUUUGUCCUGUGCACGAGGAAAAA 5'	2	UGGAGAAGCAGGGCACGUGCA	GLYMA13G34950.1	NAC (No Apical Meristem) domain transcriptional regulator superfamily protein	59.953
gma-miR164b gma-miR164c gma-miR164d	1	995	0	5' UGGAGAAGCAGGGCACGUGC 3'_x000D_ |||||||o||||o||||||| _x000D_ 3' UAACACCUCUUUGUCCUGUGCACGAGGAAAAA 5'	2	UGGAGAAGCAGGGCACGUGCA	GLYMA12G35530.1	NAC (No Apical Meristem) domain transcriptional regulator superfamily protein	3.73334
	1	1066	0	5' UGGAGAAGCAGGGCACGUGC 3'_x000D_ |||||||o||||o||||||| _x000D_ 3' UAACACCUCUUUGUCCUGUGCACGAGGAAAAA 5'	2	UGGAGAAGCAGGGCACGUGCA	GLYMA13G34950.1	NAC (No Apical Meristem) domain transcriptional regulator superfamily protein	3.73334
gma-miR166a-3p gma-miR166b gma-miR166c gma-miR166d gma-miR166e gma-miR166f gma-miR166g gma-miR166i-3p gma-miR166n gma-miR166o	3	939	0	5' UCGGACCAGGCUUCAUUCCCC 3'_x000D_ o|||||||||||||||o|| _x000D_ 3' CUUAGGCCUGGUCCGAAGUAGGGUCCGUAAAC 5'	3	UCGGACCAGGCUUCAUUCCCC	GLYMA04G09000.2	homeobox gene 8	109591
	2	193	0	5' UCGGACCAGGCUUCAUUCCCC 3'_x000D_ o|||||||||||||||||| _x000D_ 3' CUUAGGCCUGGUCCGAAGUAAGGUACGUAAAC 5'	2.5	UCGGACCAGGCUUCAUUCCCC	GLYMA05G21726.1	homeobox gene 8	109591
	3	957	0	5' UCGGACCAGGCUUCAUUCCCC 3'_x000D_ o|||||||||||||||o|| _x000D_ 3' CUUAGGCCUGGUCCGAAGUAGGGUCCGUAAAC 5'	3	UCGGACCAGGCUUCAUUCCCC	GLYMA06G09100.1	homeobox gene 8	109591
	2	931	0.01	5' UCGGACCAGGCUUCAUUCCCC 3'_x000D_ o|||||||||||||||||| _x000D_ 3' CUUAGGCCUGGUCCGAAGUAAGGUCCGUAAAC 5'	2.5	UCGGACCAGGCUUCAUUCCCC	GLYMA07G01940.1	Homeobox-leucine zipper family protein / lipid-binding START domain-containing protein	109591
	2	679	0	5' UCGGACCAGGCUUCAUUCCCC 3'_x000D_ o|||||||||||||||||| _x000D_ 3' CUUAGGCCUGGUCCGAAGUAAGGUCCGUAAAC 5'	2.5	UCGGACCAGGCUUCAUUCCCC	GLYMA07G01950.1	Homeobox-leucine zipper family protein / lipid-binding START domain-containing protein	109591
	2	1013	0	5' UCGGACCAGGCUUCAUUCCCC 3'_x000D_ o|||||||||||||||||| _x000D_ 3' CUUAGGCCUGGUCCGAAGUAAGGUCCGUAAAC 5'	2.5	UCGGACCAGGCUUCAUUCCCC	GLYMA08G21610.1	Homeobox-leucine zipper family protein / lipid-binding START domain-containing protein	109591
	2	854	0	5' UCGGACCAGGCUUCAUUCCCC 3'_x000D_ o|||||||||||||||||| _x000D_ 3' CUUAGGCCUGGUCCGAAGUAAGGUCCGUAAAC 5'	2.5	UCGGACCAGGCUUCAUUCCCC	GLYMA08G21620.1	Homeobox-leucine zipper family protein / lipid-binding START domain-containing protein	109591
	2	577	0	5' UCGGACCAGGCUUCAUUCCCC 3'_x000D_ o|||||||||||||||||| _x000D_ 3' CUUAGGCCUGGUCCGAAGUAAGGUCCGUAAAC 5'	2.5	UCGGACCAGGCUUCAUUCCCC	GLYMA08G21620.2	Homeobox-leucine zipper family protein / lipid-binding START domain-containing protein	109591
	2	866	0	5' UCGGACCAGGCUUCAUUCCCC 3'_x000D_ o|||||||||||||||||| _x000D_ 3' CUUAGGCCUGGUCCGAAGUAAGGUCCGUAAAC 5'	2.5	UCGGACCAGGCUUCAUUCCCC	GLYMA08G21620.3	Homeobox-leucine zipper family protein / lipid-binding START domain-containing protein	109591
	2	1302	0	5' UCGGACCAGGCUUCAUUCCCC 3'_x000D_ o|||||||||||||||o|| _x000D_ 3' CUUAGGCCUGGUCCGAAGUAGGGUCCGUAGAC 5'	3	UCGGACCAGGCUUCAUUCCCC	GLYMA11G20520.1	Homeobox-leucine zipper family protein / lipid-binding START domain-containing protein	109591
	2	1424	0.01	5' UCGGACCAGGCUUCAUUCCCC 3'_x000D_ o|||||||||||||||o|| _x000D_ 3' CUUAGGCCUGGUCCGAAGUAGGGUCCGUAGAC 5'	3	UCGGACCAGGCUUCAUUCCCC	GLYMA12G08080.1	Homeobox-leucine zipper family protein / lipid-binding START domain-containing protein	109591
	3	945	0	5' UCGGACCAGGCUUCAUUCCCC 3'_x000D_ o|||||||||||||||o|| _x000D_ 3' CUUAGGCCUGGUCCGAAGUAGGGUUAGUAGAC 5'	3	UCGGACCAGGCUUCAUUCCCC	GLYMA15G13640.1	Homeobox-leucine zipper family protein / lipid-binding START domain-containing protein	109591
gma-miR167a gma-miR167b gma-miR167d	3	3091	0.02	5' UGAAGCUGCCAGCAUGAUCUA 3'_x000D_ ||||||||||| |||||| _x000D_ 3' UUUAUGUUCGACGGUCGGACUAGAGACUCAGA 5'	4	UGAAGCUGCCAGCAUGAUCUA	GLYMA02G45100.1	auxin response factor 6	4.17255
	3	3110	0	5' UGAAGCUGCCAGCAUGAUCUA 3'_x000D_ ||||||||||| |||||| _x000D_ 3' UUUAUGUUCGACGGUCGGACUAGAGACUCAGA 5'	4	UGAAGCUGCCAGCAUGAUCUA	GLYMA14G03650.1	auxin response factor 6	4.17255
	3	3110	0.02	5' UGAAGCUGCCAGCAUGAUCUA 3'_x000D_ ||||||||||| |||||| _x000D_ 3' UUUAUGUUCGACGGUCGGACUAGAGACUCAGA 5'	4	UGAAGCUGCCAGCAUGAUCUA	GLYMA14G03650.2	auxin response factor 6	4.17255
gma-miR167c gma-miR167j	2	3236	0.05	5' UGAAGCUGCCAGCAUGAUCUG 3'_x000D_ ||||||||||| |||||| _x000D_ 3' UUUAUGUUCGACGGUCGGACUAGAGUGUCCCA 5'	4	UGAAGCUGCCAGCAUGAUCUG	GLYMA15G09750.3	auxin response factor 8	1854.81
	3	3110	0.01	5' UGAAGCUGCCAGCAUGAUCUG 3'_x000D_ ||||||||||| |||||| _x000D_ 3' UUUAUGUUCGACGGUCGGACUAGAGACUCAGA 5'	4	UGAAGCUGCCAGCAUGAUCUG	GLYMA14G03650.1	auxin response factor 6	1854.81
	3	3110	0.04	5' UGAAGCUGCCAGCAUGAUCUG 3'_x000D_ ||||||||||| |||||| _x000D_ 3' UUUAUGUUCGACGGUCGGACUAGAGACUCAGA 5'	4	UGAAGCUGCCAGCAUGAUCUG	GLYMA14G03650.2	auxin response factor 6	1854.81
gma-miR167e gma-miR167f	3	3091	0.01	5' UGAAGCUGCCAGCAUGAUCUU 3'_x000D_ ||||||||||| ||||||o _x000D_ 3' UUUAUGUUCGACGGUCGGACUAGAGACUCAGA 5'	3.5	UGAAGCUGCCAGCAUGAUCUU	GLYMA02G45100.1	auxin response factor 6	50.7294
	2	3359	0.05	5' UGAAGCUGCCAGCAUGAUCUU 3'_x000D_ ||||||||||| ||||||o _x000D_ 3' UUUAUGUUCGACGGUCGGACUAGAGUGUCCCA 5'	3.5	UGAAGCUGCCAGCAUGAUCUU	GLYMA13G29320.1	auxin response factor 8	50.7294
	3	3110	0	5' UGAAGCUGCCAGCAUGAUCUU 3'_x000D_ ||||||||||| ||||||o _x000D_ 3' UUUAUGUUCGACGGUCGGACUAGAGACUCAGA 5'	3.5	UGAAGCUGCCAGCAUGAUCUU	GLYMA14G03650.1	auxin response factor 6	50.7294
	3	3110	0.01	5' UGAAGCUGCCAGCAUGAUCUU 3'_x000D_ ||||||||||| ||||||o _x000D_ 3' UUUAUGUUCGACGGUCGGACUAGAGACUCAGA 5'	3.5	UGAAGCUGCCAGCAUGAUCUU	GLYMA14G03650.2	auxin response factor 6	50.7294
	2	3239	0.03	5' UGAAGCUGCCAGCAUGAUCUU 3'_x000D_ ||||||||||| ||||||o _x000D_ 3' UUUAUGUUCGACGGUCGGACUAGAGUGUCCCA 5'	3.5	UGAAGCUGCCAGCAUGAUCUU	GLYMA15G09750.2	auxin response factor 8	50.7294
	2	3236	0.03	5' UGAAGCUGCCAGCAUGAUCUU 3'_x000D_ ||||||||||| ||||||o _x000D_ 3' UUUAUGUUCGACGGUCGGACUAGAGUGUCCCA 5'	3.5	UGAAGCUGCCAGCAUGAUCUU	GLYMA15G09750.3	auxin response factor 8	50.7294
gma-miR167g	2	3239	0.03	5' UGAAGCUGCCAGCAUGAUCUGA 3'_x000D_ ||||||||||| |||||| | _x000D_ 3' UUUAUGUUCGACGGUCGGACUAGAGUGUCCCA 5'	4	UGAAGCUGCCAGCAUGAUCUGA	GLYMA15G09750.2	auxin response factor 8	7.46667
gma-miR168a	2	791	0.03	5' UCGCUUGGUGCAGGUCGGGAA 3'_x000D_ | ||||||||||| ||||| _x000D_ 3' CUCCAACGAACCACGUCGAGCCCACGGCCACC 5'	4	UCGCUUGGUGCAGGUCGGGAA	GLYMA16G34300.1	Stabilizer of iron transporter SufD / Polynucleotidyl transferase	1609.07
	2	598	0.05	5' UCGCUUGGUGCAGGUCGGGAA 3'_x000D_ | ||||||||||| ||||| _x000D_ 3' CUCCAACGAACCACGUCGAGCCCACGGCCACC 5'	4	UCGCUUGGUGCAGGUCGGGAA	GLYMA09G29720.1	Stabilizer of iron transporter SufD / Polynucleotidyl transferase	1609.07
gma-miR169a gma-miR169f gma-miR169g gma-miR169m	0	1402	0	5' CAGCCAAGGAUGACUUGCCGG 3'_x000D_ |||||||o|||| |||||| _x000D_ 3' UUGUUUCGGUUCUUACUAAACGGCGAACCGUA 5'	3.5	CAGCCAAGGAUGACUUGCCGG	GLYMA18G07890.2	nuclear factor Y, subunit A1	179.827
	3	1406	0	5' CAGCCAAGGAUGACUUGCCGG 3'_x000D_ |||||||o|||| |||||| _x000D_ 3' UUGUUUCGGUUCUUACUAAACGGCGAACCGUG 5'	3.5	CAGCCAAGGAUGACUUGCCGG	GLYMA08G45030.1	nuclear factor Y, subunit A1	179.827
gma-miR169u	0	1402	0	5' CAGCCAAGGAUGACUUGCCGU 3'_x000D_ |||||||o|||| |||||| | _x000D_ 3' UUGUUUCGGUUCUUACUAAACGGCGAACCGUA 5'	3.5	CAGCCAAGGAUGACUUGCCGU	GLYMA18G07890.2	nuclear factor Y, subunit A1	179.827
	3	1406	0	5' CAGCCAAGGAUGACUUGCCGU 3'_x000D_ |||||||o|||| |||||| | _x000D_ 3' UUGUUUCGGUUCUUACUAAACGGCGAACCGUG 5'	3.5	CAGCCAAGGAUGACUUGCCGU	GLYMA08G45030.1	nuclear factor Y, subunit A1	179.827
gma-miR171c-3p gma-miR171o gma-miR171q	2	1768	0	5' UUGAGCCGUGCCAAUAUCACA 3'_x000D_ ||||||||o||||||||| || _x000D_ 3' CACUAACUCGGCGCGGUUAUAGGGUACGCGCU 5'	1.5	UUGAGCCGUGCCAAUAUCACA	GLYMA01G18040.1	GRAS family transcription factor	40.8471
	2	1208	0	5' UUGAGCCGUGCCAAUAUCACA 3'_x000D_ ||||||||o||||||||| | _x000D_ 3' CACUAACUCGGCGCGGUUAUAGGGAACGCGUA 5'	2.5	UUGAGCCGUGCCAAUAUCACA	GLYMA01G33270.1	GRAS family transcription factor	40.8471
	2	1658	0	5' UUGAGCCGUGCCAAUAUCACA 3'_x000D_ ||||||||o||||||||| | _x000D_ 3' CACUAACUCGGCGCGGUUAUAGGGCACGCGCU 5'	2.5	UUGAGCCGUGCCAAUAUCACA	GLYMA11G17490.1	GRAS family transcription factor	40.8471
	3	1729	0	5' UUGAGCCGUGCCAAUAUCACA 3'_x000D_ ||||||||o||||||||| | _x000D_ 3' CACUAACUCGGCGCGGUUAUAGGGAACGCGUA 5'	2.5	UUGAGCCGUGCCAAUAUCACA	GLYMA03G03760.1	GRAS family transcription factor	40.8471
gma-miR171j-5p	1	510	0	5' UAUUGGCCUGGUUCACUCAGA 3'_x000D_ | ||| |||||||| |o| 3' AAUUAUUA-AACGGGACCAAGGGGGAGAAGAG 5'	4	UAUUGGCCUGGUUCACUCAGA	GLYMA13G36150.1	Translation protein SH3-like family protein	179.827
gma-miR171i-3p	2	1768	0	5' UUGAGCCGUGCCAAUAUCACG 3'_x000D_ ||||||||o||||||||| |o _x000D_ 3' CACUAACUCGGCGCGGUUAUAGGGUACGCGCU 5'	2	UUGAGCCGUGCCAAUAUCACG	GLYMA01G18040.1	GRAS family transcription factor	13.1765
	2	1208	0	5' UUGAGCCGUGCCAAUAUCACG 3'_x000D_ ||||||||o||||||||| | _x000D_ 3' CACUAACUCGGCGCGGUUAUAGGGAACGCGUA 5'	2.5	UUGAGCCGUGCCAAUAUCACG	GLYMA01G33270.1	GRAS family transcription factor	13.1765
	2	1658	0	5' UUGAGCCGUGCCAAUAUCACG 3'_x000D_ ||||||||o||||||||| || _x000D_ 3' CACUAACUCGGCGCGGUUAUAGGGCACGCGCU 5'	1.5	UUGAGCCGUGCCAAUAUCACG	GLYMA11G17490.1	GRAS family transcription factor	13.1765
	3	1729	0	5' UUGAGCCGUGCCAAUAUCACG 3'_x000D_ ||||||||o||||||||| | _x000D_ 3' CACUAACUCGGCGCGGUUAUAGGGAACGCGUA 5'	2.5	UUGAGCCGUGCCAAUAUCACG	GLYMA03G03760.1	GRAS family transcription factor	13.1765
	3	1642	0	5' UUGAGCCGUGCCAAUAUCACG 3'_x000D_ ||||||||o||||||||| | _x000D_ 3' CACUAACUCGGCGCGGUUAUAGGGAACGCGUA 5'	2.5	UUGAGCCGUGCCAAUAUCACG	GLYMA03G03760.2	GRAS family transcription factor	13.1765
gma-miR171k-3p	2	1768	0	5' UUGAGCCGCGCCAAUAUCACU 3'_x000D_ |||||||||||||||||| |o _x000D_ 3' CACUAACUCGGCGCGGUUAUAG-GGUACGCGC 5'	1.5	UUGAGCCGCGCCAAUAUCACU	GLYMA01G18040.1	Translation protein SH3-like family protein	8.3451
	2	1208	0	5' UUGAGCCGCGCCAAUAUCACU 3'_x000D_ |||||||||||||||||| || _x000D_ 3' CACUAACUCGGCGCGGUUAUAGGGAACGCGUA 5'	1	UUGAGCCGCGCCAAUAUCACU	GLYMA01G33270.1	GRAS family transcription factor	8.3451
	2	1658	0	5' UUGAGCCGCGCCAAUAUCACU 3'_x000D_ |||||||||||||||||| |o _x000D_ 3' CACUAACUCGGCGCGGUUAUAG-GGCACGCGC 5'	1.5	UUGAGCCGCGCCAAUAUCACU	GLYMA11G17490.1	GRAS family transcription factor	8.3451
	3	1729	0	5' UUGAGCCGCGCCAAUAUCACU 3'_x000D_ |||||||||||||||||| || _x000D_ 3' CACUAACUCGGCGCGGUUAUAGGGAACGCGUA 5'	1	UUGAGCCGCGCCAAUAUCACU	GLYMA03G03760.1	GRAS family transcription factor	8.3451
	3	1642	0	5' UUGAGCCGCGCCAAUAUCACU 3'_x000D_ |||||||||||||||||| || _x000D_ 3' CACUAACUCGGCGCGGUUAUAGGGAACGCGUA 5'	1	UUGAGCCGCGCCAAUAUCACU	GLYMA03G03760.2	GRAS family transcription factor	8.3451
gma-miR172a gma-miR172b-3p gma-miR172h-3p	2	1760	0	5' AGAAUCUUGAUGAUGCUGCAU 3'_x000D_ |||||o|||||||||||||| _x000D_ 3' CUCUGCUUAGGACUACUACGACGUAAACCAAC 5'	1.5	AGAAUCUUGAUGAUGCUGCAU	GLYMA02G09600.1	GRAS family transcription factor	43.0432
	1	1646	0	5' AGAAUCUUGAUGAUGCUGCAU 3'_x000D_ |||||o|||||||||||||| _x000D_ 3' CUCUGCUUAGGACUACUACGACGUAAACCAAC 5'	1.5	AGAAUCUUGAUGAUGCUGCAU	GLYMA10G22390.2	Integrase-type DNA-binding superfamily protein	43.0432
	2	1942	0	5' AGAAUCUUGAUGAUGCUGCAU 3'_x000D_ ||||||o||||||||||||| _x000D_ 3' UAACUCUUAGGACUACUACGACGUCGUCUCUU 5'	1.5	AGAAUCUUGAUGAUGCUGCAU	GLYMA11G15650.3	related to AP2.7	43.0432
	2	1987	0	5' AGAAUCUUGAUGAUGCUGCAU 3'_x000D_ ||||||o||||||||||||| _x000D_ 3' UAACUCUUAGGACUACUACGACGUCGUCUCUU 5'	1.5	AGAAUCUUGAUGAUGCUGCAU	GLYMA11G15650.4	related to AP2.8	43.0432
	2	1990	0	5' AGAAUCUUGAUGAUGCUGCAU 3'_x000D_ ||||||o||||||||||||| _x000D_ 3' UAACUCUUAGGACUACUACGACGUCGUCUCUU 5'	1.5	AGAAUCUUGAUGAUGCUGCAU	GLYMA11G15650.5	related to AP2.9	43.0432
	2	1816	0	5' AGAAUCUUGAUGAUGCUGCAU 3'_x000D_ ||||||o||||||||||||| _x000D_ 3' UAACUCUUAGGACUACUACGACGUCGUCUCUU 5'	1.5	AGAAUCUUGAUGAUGCUGCAU	GLYMA12G07800.1	related to AP2.10	43.0432
	2	1768	0	5' AGAAUCUUGAUGAUGCUGCAU 3'_x000D_ ||||||o||||||||||||| _x000D_ 3' UAACUCUUAGGACUACUACGACGUCGUCUCUU 5'	1.5	AGAAUCUUGAUGAUGCUGCAU	GLYMA12G07800.2	related to AP2.11	43.0432
	2	1813	0	5' AGAAUCUUGAUGAUGCUGCAU 3'_x000D_ ||||||o||||||||||||| _x000D_ 3' UAACUCUUAGGACUACUACGACGUCGUCUCUU 5'	1.5	AGAAUCUUGAUGAUGCUGCAU	GLYMA12G07800.3	related to AP2.12	43.0432
	2	2268	0	5' AGAAUCUUGAUGAUGCUGCAU 3'_x000D_ ||||||o||||||||||||| _x000D_ 3' UAACUCUUAGGACUACUACGACGUCGUCUCUU 5'	1.5	AGAAUCUUGAUGAUGCUGCAU	GLYMA12G07800.4	related to AP2.13	43.0432
	2	2223	0	5' AGAAUCUUGAUGAUGCUGCAU 3'_x000D_ ||||||o||||||||||||| _x000D_ 3' UAACUCUUAGGACUACUACGACGUCGUCUCUU 5'	1.5	AGAAUCUUGAUGAUGCUGCAU	GLYMA12G07800.5	related to AP2.14	43.0432
	3	2045	0	5' AGAAUCUUGAUGAUGCUGCAU 3'_x000D_ ||||||o||||||||||||| _x000D_ 3' UAACUCUUAGGACUACUACGACGUCAUCUCUU 5'	1.5	AGAAUCUUGAUGAUGCUGCAU	GLYMA13G40470.1	related to AP2.15	43.0432
	3	1930	0	5' AGAAUCUUGAUGAUGCUGCAU 3'_x000D_ ||||||o||||||||||||| _x000D_ 3' UAACUCUUAGGACUACUACGACGUCAUCUCUU 5'	1.5	AGAAUCUUGAUGAUGCUGCAU	GLYMA13G40470.4	related to AP2.16	43.0432
	3	1885	0	5' AGAAUCUUGAUGAUGCUGCAU 3'_x000D_ ||||||o||||||||||||| _x000D_ 3' UAACUCUUAGGACUACUACGACGUCAUCUCUU 5'	1.5	AGAAUCUUGAUGAUGCUGCAU	GLYMA13G40470.5	related to AP2.17	43.0432
	3	2000	0	5' AGAAUCUUGAUGAUGCUGCAU 3'_x000D_ ||||||o||||||||||||| _x000D_ 3' UAACUCUUAGGACUACUACGACGUCAUCUCUU 5'	1.5	AGAAUCUUGAUGAUGCUGCAU	GLYMA13G40470.6	related to AP2.18	43.0432
	2	1837	0	5' AGAAUCUUGAUGAUGCUGCAU 3'_x000D_ ||||||o||||||||||||| _x000D_ 3' UAACUCUUAGGACUACUACGACGUCAUCUCUU 5'	1.5	AGAAUCUUGAUGAUGCUGCAU	GLYMA15G04930.1	related to AP2.19	43.0432
	2	1792	0	5' AGAAUCUUGAUGAUGCUGCAU 3'_x000D_ ||||||o||||||||||||| _x000D_ 3' UAACUCUUAGGACUACUACGACGUCAUCUCUU 5'	1.5	AGAAUCUUGAUGAUGCUGCAU	GLYMA15G04930.3	related to AP2.20	43.0432
gma-miR172h-5p gma-miR172i-5p gma-miR172j	3	935	0.04	5' GCAGCAGCAUCAAGAUUCACA 3'_x000D_ |||||||||||| |o |||| _x000D_ 3' UAGGAGUCGUCGUAGUUGUGUGUGUGGUAACU 5'	3.5	GCAGCAGCAUCAAGAUUCACA	GLYMA13G27490.2	ATPase, F1 complex, gamma subunit protein	4.39216
gma-miR319f	2	953	0	5' UUGGACUGAAGGGGCCUCUU 3'_x000D_ o||||||||||||| |o|o| _x000D_ 3' CAAUGACCUGACUUCCCCAGGGGAGACUCUUU 5'	2.5	UUGGACUGAAGGGGCCUCUU	GLYMA13G34690.2	TEOSINTE BRANCHED 1, cycloidea and PCF transcription factor 3	17.7882
	2	1565	0	5' UUGGACUGAAGGGGCCUCUU 3'_x000D_ o||||||||||||| |o|o| _x000D_ 3' CAAUGACCUGACUUCCCCAGGGGAGACUCAUU 5'	2.5	UUGGACUGAAGGGGCCUCUU	GLYMA12G35720.1	TEOSINTE BRANCHED 1, cycloidea and PCF transcription factor 3	17.7882
gma-miR319g gma-miR319l	2	953	0.02	5' UUGGACUGAAGGGAGCUCCUUC 3'_x000D_ o|||||||||||| | o||o|| _x000D_ 3' CAAUGACCUGACUUCCC-CAGGGGAGACUCUU 5'	3.5	UUGGACUGAAGGGAGCUCCUUC	GLYMA13G34690.2	TEOSINTE BRANCHED 1, cycloidea and PCF transcription factor 3	25.9137
	2	1565	0	5' UUGGACUGAAGGGAGCUCCUUC 3'_x000D_ o|||||||||||| | o||o|| _x000D_ 3' CAAUGACCUGACUUCCC-CAGGGGAGACUCAU 5'	3.5	UUGGACUGAAGGGAGCUCCUUC	GLYMA12G35720.1	TEOSINTE BRANCHED 1, cycloidea and PCF transcription factor 3	25.9137
gma-miR319h gma-miR319j gma-miR319k gma-miR319m	2	1565	0.05	5' UUGGACUGAAGGGAGCUCCCU 3'_x000D_ o|||||||||||| | o|||| _x000D_ 3' CAAUGACCUGACUUCCC-CAGGGGAGACUCAU 5'	3.5	UUGGACUGAAGGGAGCUCCCU	GLYMA12G35720.1	TEOSINTE BRANCHED 1, cycloidea and PCF transcription factor 3	200.941
gma-miR390a-3p gma-miR390c	1	1451	0.02	5' CGCUAUCCAUCCUGAGUUUC 3'_x000D_ |o|||| |||| |o||||o| _x000D_ 3' AAAUGUGAUA-GUAGUAUUCAAGGAAGACAUU 5'	3.5	CGCUAUCCAUCCUGAGUUUC	GLYMA08G02050.2	Pectin lyase-like superfamily protein	27.451
	1	2059	0.03	5' CGCUAUCCAUCCUGAGUUUC 3'_x000D_ |o|||| |||| |o||||o| _x000D_ 3' AAAUGUGAUA-GUAGUAUUCAAGGAAGACAUU 5'	3.5	CGCUAUCCAUCCUGAGUUUC	GLYMA08G02050.1	Pectin lyase-like superfamily protein	27.451
gma-miR393c-5p gma-miR393d gma-miR393e gma-miR393f gma-miR393g	2	2304	0	5' UCCAAAGGGAUCGCAUUGAUCC 3'_x000D_ |||||||||||||||||| | | _x000D_ 3' CUGUAGGUUUCCCUAGCGUAACAAAGUAUGAA 5'	2	UCCAAAGGGAUCGCAUUGAUCC	GLYMA16G05500.1	auxin signaling F-box 3	4.17255
	2	2246	0	5' UCCAAAGGGAUCGCAUUGAUCC 3'_x000D_ |||||||||||||||||| | | _x000D_ 3' CUGUAGGUUUCCCUAGCGUAACAAAGUAUGAA 5'	2	UCCAAAGGGAUCGCAUUGAUCC	GLYMA19G27280.1	auxin signaling F-box 3	4.17255
gma-miR393h gma-miR393i gma-miR393j gma-miR393k	2	2167	0	5' UUCCAAAGGGAUCGCAUUGAUC 3'_x000D_ |||||||||||||||||| || _x000D_ 3' CCUGUAGGUUUCCCUAGCGUAAC-AGAGGUCG 5'	2	UUCCAAAGGGAUCGCAUUGAUC	GLYMA10G02630.1	F-box/RNI-like superfamily protein	114.416
	2	1742	0	5' UUCCAAAGGGAUCGCAUUGAUC 3'_x000D_ |||||||||||||||||| || _x000D_ 3' CCUGUAGGUUUCCCUAGCGUAAC-AGAGGUCG 5'	2	UUCCAAAGGGAUCGCAUUGAUC	GLYMA02G17170.2	F-box/RNI-like superfamily protein	114.416
	2	1742	0	5' UUCCAAAGGGAUCGCAUUGAUC 3'_x000D_ |||||||||||||||||| || _x000D_ 3' CCUGUAGGUUUCCCUAGCGUAAC-AGAGGUCG 5'	2	UUCCAAAGGGAUCGCAUUGAUC	GLYMA02G17170.1	F-box/RNI-like superfamily protein	114.416
	2	1769	0	5' UUCCAAAGGGAUCGCAUUGAUC 3'_x000D_ |||||||||||||||||| || _x000D_ 3' CCUGUAGGUUUCCCUAGCGUAAC-AGAGGUCG 5'	2	UUCCAAAGGGAUCGCAUUGAUC	GLYMA10G02630.2	F-box/RNI-like superfamily protein	114.416
	3	1789	0	5' UUCCAAAGGGAUCGCAUUGAUC 3'_x000D_ |||||||||||||||||| || _x000D_ 3' CCUGUAGGUUUCCCUAGCGUAAC-AGAGGUCG 5'	2	UUCCAAAGGGAUCGCAUUGAUC	GLYMA19G39420.1	F-box/RNI-like superfamily protein	114.416
	3	1807	0	5' UUCCAAAGGGAUCGCAUUGAUC 3'_x000D_ |||||||||||||||||| || _x000D_ 3' CCUGUAGGUUUCCCUAGCGUAAC-AGAGGUCG 5'	2	UUCCAAAGGGAUCGCAUUGAUC	GLYMA03G36770.1	F-box/RNI-like superfamily protein	114.416
gma-miR396a-5p gma-miR396i-5p	1	556	0	5' UUCCACA-GCUUUCUUGAACUG 3'_x000D_ ||||||| |||||||||||| | _x000D_ 3' ACUAAGGUGUCCGAAAGAACUUGCCAUUGCGG 5'	2	UUCCACAGCUUUCUUGAACUG	GLYMA01G35145.1	growth-regulating factor 2	589.428
	3	835	0	5' UUCCACA-GCUUUCUUGAACUG 3'_x000D_ ||||||| |||||||||||| | _x000D_ 3' ACUAAGGUGUCCGAAAGAACUUGCCAACGCCG 5'	2	UUCCACAGCUUUCUUGAACUG	GLYMA01G44471.1	growth-regulating factor 5	589.428
	3	1235	0.03	5' UUCCACAGCUUUCUUGAACUG 3'_x000D_ |||||| |||||||||| |o _x000D_ 3' CAAGAAGGUGACGAAAGAACUAGGGAAGUAUC 5'	3.5	UUCCACAGCUUUCUUGAACUG	GLYMA02G01370.3	AMP-dependent synthetase and ligase family protein	589.428
	3	1164	0.05	5' UUCCACAGCUUUCUUGAACUG 3'_x000D_ |||||| |||||||||| |o _x000D_ 3' CAAGAAGGUGACGAAAGAACUAGGGAAGUAUC 5'	3.5	UUCCACAGCUUUCUUGAACUG	GLYMA02G01370.4	AMP-dependent synthetase and ligase family protein	589.428
	3	1154	0.03	5' UUCCACAGCUUUCUUGAACUG 3'_x000D_ |||||| |||||||||| |o _x000D_ 3' CAAGAAGGUGACGAAAGAACUAGGGAAGUAUC 5'	3.5	UUCCACAGCUUUCUUGAACUG	GLYMA02G01370.5	AMP-dependent synthetase and ligase family protein	589.428
	2	492	0.05	5' UUCCACAGCUUUCUUGAACUG 3'_x000D_ |||||| |||||||||| |oo _x000D_ 3' CAAGAAGGUGACGAAAGAACUAGGUGAAUUAU 5'	3	UUCCACAGCUUUCUUGAACUG	GLYMA03G22874.1	AMP-dependent synthetase and ligase family protein	589.428
	3	486	0	5' UUCCACA-GCUUUCUUGAACUG 3'_x000D_ ||||||| |||||||||||| o _x000D_ 3' UUGAAGGUGUCCGAAAGAACUUGCUAAGAAGG 5'	2.5	UUCCACAGCUUUCUUGAACUG	GLYMA09G07990.1	growth-regulating factor 5	589.428
	1	610	0	5' UUCCACA-GCUUUCUUGAACUG 3'_x000D_ ||||||| |||||||||||| | _x000D_ 3' ACUAAGGUGUCCGAAAGAACUUGCCAUUGCUG 5'	2	UUCCACAGCUUUCUUGAACUG	GLYMA09G34565.1	growth-regulating factor 2	589.428
	2	486	0	5' UUCCACA-GCUUUCUUGAACUG 3'_x000D_ ||||||| |||||||||||| | _x000D_ 3' ACUAAGGUGUCCGAAAGAACUUGCCAACGCCG 5'	2	UUCCACAGCUUUCUUGAACUG	GLYMA11G01060.1	growth-regulating factor 5	589.428
	2	615	0	5' UUCCACA-GCUUUCUUGAACUG 3'_x000D_ ||||||| |||||||||||| | _x000D_ 3' ACUAAGGUGUCCGAAAGAACUUGCCAACGCCG 5'	2	UUCCACAGCUUUCUUGAACUG	GLYMA11G11826.1	growth-regulating factor 5	589.428
	2	504	0	5' UUCCACA-GCUUUCUUGAACUG 3'_x000D_ ||||||| |||||||||||| | _x000D_ 3' ACUAAGGUGUCCGAAAGAACUUGCCAACGCCG 5'	2	UUCCACAGCUUUCUUGAACUG	GLYMA12G01730.1	growth-regulating factor 5	589.428
	2	576	0	5' UUCCACA-GCUUUCUUGAACUG 3'_x000D_ ||||||| |||||||||||| | _x000D_ 3' ACUAAGGUGUCCGAAAGAACUUGCCAACGCCG 5'	2	UUCCACAGCUUUCUUGAACUG	GLYMA12G01730.2	growth-regulating factor 5	589.428
	2	769	0.01	5' UUCCACA-GCUUUCUUGAACUG 3'_x000D_ ||||||| |||||||||||| o _x000D_ 3' UUGAAGGUGUCCGAAAGAACUUGCUAAAAAGG 5'	2.5	UUCCACAGCUUUCUUGAACUG	GLYMA13G16924.1	growth-regulating factor 5	589.428
	2	769	0.01	5' UUCCACA-GCUUUCUUGAACUG 3'_x000D_ ||||||| |||||||||||| o _x000D_ 3' UUGAAGGUGUCCGAAAGAACUUGCUAAAAAGG 5'	2.5	UUCCACAGCUUUCUUGAACUG	GLYMA13G16924.2	growth-regulating factor 5	589.428
	3	450	0.01	5' UUCCACA-GCUUUCUUGAACUG 3'_x000D_ ||||||| |||||||||||| o _x000D_ 3' UUGAAGGUGUCCGAAAGAACUUGCUAAGAAGG 5'	2.5	UUCCACAGCUUUCUUGAACUG	GLYMA15G19460.1	growth-regulating factor 5	589.428
	2	422	0	5' UUCCACA-GCUUUCUUGAACUG 3'_x000D_ ||||||| |||||||||||| | _x000D_ 3' UUGAAGGUGUCCGAAAGAACUUGCCAAAAAGG 5'	2	UUCCACAGCUUUCUUGAACUG	GLYMA17G05800.1	growth-regulating factor 5	589.428
	2	765	0	5' UUCCACA-GCUUUCUUGAACUG 3'_x000D_ ||||||| |||||||||||| | _x000D_ 3' UUGAAGGUGUCCGAAAGAACUUGCCAAAAAGG 5'	2	UUCCACAGCUUUCUUGAACUG	GLYMA17G05800.2	growth-regulating factor 5	589.428
gma-miR396b-5p gma-miR396c gma-miR396k-5p	1	556	0.02	5' UUCCACA-GCUUUCUUGAACUU 3'_x000D_ ||||||| |||||||||||| _x000D_ 3' ACUAAGGUGUCCGAAAGAACUUGCCAUUGCGG 5'	3	UUCCACAGCUUUCUUGAACUU	GLYMA01G35145.1	growth-regulating factor 2	2512.53
	3	835	0.01	5' UUCCACA-GCUUUCUUGAACUU 3'_x000D_ ||||||| |||||||||||| _x000D_ 3' ACUAAGGUGUCCGAAAGAACUUGCCAACGCCG 5'	3	UUCCACAGCUUUCUUGAACUU	GLYMA01G44471.1	growth-regulating factor 5	2512.53
	3	1235	0.01	5' UUCCACAGCUUUCUUGAACUU 3'_x000D_ |||||| |||||||||| |oo _x000D_ 3' CAAGAAGGUGACGAAAGAACUAGGGAAGUAUC 5'	3	UUCCACAGCUUUCUUGAACUU	GLYMA02G01370.3	AMP-dependent synthetase and ligase family protein	2512.53
	3	1164	0.02	5' UUCCACAGCUUUCUUGAACUU 3'_x000D_ |||||| |||||||||| |oo _x000D_ 3' CAAGAAGGUGACGAAAGAACUAGGGAAGUAUC 5'	3	UUCCACAGCUUUCUUGAACUU	GLYMA02G01370.4	AMP-dependent synthetase and ligase family protein	2512.53
	3	1154	0.03	5' UUCCACAGCUUUCUUGAACUU 3'_x000D_ |||||| |||||||||| |oo _x000D_ 3' CAAGAAGGUGACGAAAGAACUAGGGAAGUAUC 5'	3	UUCCACAGCUUUCUUGAACUU	GLYMA02G01370.5	AMP-dependent synthetase and ligase family protein	2512.53
	3	486	0.01	5' UUCCACA-GCUUUCUUGAACUU 3'_x000D_ ||||||| |||||||||||| _x000D_ 3' UUGAAGGUGUCCGAAAGAACUUGCUAAGAAGG 5'	3	UUCCACAGCUUUCUUGAACUU	GLYMA09G07990.1	growth-regulating factor 5	2512.53
	1	610	0.02	5' UUCCACA-GCUUUCUUGAACUU 3'_x000D_ ||||||| |||||||||||| _x000D_ 3' ACUAAGGUGUCCGAAAGAACUUGCCAUUGCUG 5'	3	UUCCACAGCUUUCUUGAACUU	GLYMA09G34565.1	growth-regulating factor 2	2512.53
	2	486	0.03	5' UUCCACA-GCUUUCUUGAACUU 3'_x000D_ ||||||| |||||||||||| _x000D_ 3' ACUAAGGUGUCCGAAAGAACUUGCCAACGCCG 5'	3	UUCCACAGCUUUCUUGAACUU	GLYMA11G01060.1	growth-regulating factor 5	2512.53
	2	504	0.03	5' UUCCACA-GCUUUCUUGAACUU 3'_x000D_ ||||||| |||||||||||| _x000D_ 3' ACUAAGGUGUCCGAAAGAACUUGCCAACGCCG 5'	3	UUCCACAGCUUUCUUGAACUU	GLYMA12G01730.1	growth-regulating factor 5	2512.53
	3	450	0.02	5' UUCCACA-GCUUUCUUGAACUU 3'_x000D_ ||||||| |||||||||||| _x000D_ 3' UUGAAGGUGUCCGAAAGAACUUGCUAAGAAGG 5'	3	UUCCACAGCUUUCUUGAACUU	GLYMA15G19460.1	growth-regulating factor 5	2512.53
	2	422	0.03	5' UUCCACA-GCUUUCUUGAACUU 3'_x000D_ ||||||| |||||||||||| _x000D_ 3' UUGAAGGUGUCCGAAAGAACUUGCCAAAAAGG 5'	3	UUCCACAGCUUUCUUGAACUU	GLYMA17G05800.1	growth-regulating factor 5	2512.53
	2	765	0.04	5' UUCCACA-GCUUUCUUGAACUU 3'_x000D_ ||||||| |||||||||||| _x000D_ 3' UUGAAGGUGUCCGAAAGAACUUGCCAAAAAGG 5'	3	UUCCACAGCUUUCUUGAACUU	GLYMA17G05800.2	growth-regulating factor 5	2512.53
gma-miR399a gma-miR399b gma-miR399c gma-miR399h	2	1414	0	5' UGCCAAAGGAGAGUUGCCC-UG 3'_x000D_ || |||||||||o|| ||| || _x000D_ 3' UUACACAGUUUCCUCUUAAAGGGUACCAUGUA 5'	3.5	UGCCAAAGGAGAGUUGCCCUG	GLYMA12G06130.1	aldehyde dehydrogenase 3F1	5.70981
	3	1398	0	5' UGCCAAAGGAGAGUUGCCC-UG 3'_x000D_ || |||||||||o|| ||| || _x000D_ 3' UUACACAGUUUCCUCUUAAAGGGUACCAUGUA 5'	3.5	UGCCAAAGGAGAGUUGCCCUG	GLYMA11G14160.1	aldehyde dehydrogenase 3F1	5.70981
gma-miR482a-3p	1	680	0.01	5' UCUUCCCAAUUCCGCCCAUUCCUA 3'_x000D_ ||||||| |||| || | |||| _x000D_ 3' AAUUAGAAGGG-UAAGUCGCGGAAGGGCCGCU 5'	4	UCUUCCCAAUUCCGCCCAUUCCUA	GLYMA04G13490.1	Plant invertase/pectin methylesterase inhibitor superfamily protein	24.5961
	2	658	0.04	5' UCUUCCCAAUUCCGCCCAUUCCUA 3'_x000D_ | ||||| |||||o||||| || _x000D_ 3' CAACAAAAGGGAUAAGGUGGGUAUGGUACCUA 5'	3.5	UCUUCCCAAUUCCGCCCAUUCCUA	GLYMA04G39741.1	Disease resistance protein (TIR-NBS-LRR class) family	24.5961
gma-miR1508c	0	980	0.04	5' UAGAAAGGGAAAUAGCAGUUG 3'_x000D_ ||| |||||||| | ||o| _x000D_ 3' GGGAAUC-UUCCCUUUUUAGUUAUCUGUAAGG 5'	3.5	UAGAAAGGGAAAUAGCAGUUG	GLYMA17G16170.1	Mitochondrial import inner membrane translocase subunit Tim17/Tim22/Tim23 family protein	3.29412
gma-miR1510a-3p	3	992	0.04	5' UUGUUGUUUUACCUAUUCCACCC 3'_x000D_ || || |||||||| |||| | _x000D_ 3' AAAAAAAAAAAAAAUGGACAAGGAGAAGAUUU 5'	4	UUGUUGUUUUACCUAUUCCACCC	GLYMA0041S00210.2	basic helix-loop-helix (bHLH) DNA-binding superfamily protein	7.68628
gma-miR2118a-5p gma-miR2118b-5p	3	247	0.02	5' GGAGAAGGGAGGGUCGGUAAAG 3'_x000D_ |o|||| |o|||||||||| | _x000D_ 3' UCUUCUUCUU-CUUCCCAGCCAUCACUCCAAU 5'	4	GGAGAAGGGAGGGUCGGUAAAG	GLYMA20G25570.1	Leucine-rich repeat protein kinase family protein	244.282
	3	222	0.01	5' GGAGAAGGGAGGGUCGGUAAAG 3'_x000D_ |o|||| |o|||o|||o |||| _x000D_ 3' UCUUCUUCUU-CUUCCUAGCUUUUUCCCAAUA 5'	4	GGAGAAGGGAGGGUCGGUAAAG	GLYMA13G27540.1	Leucine-rich repeat protein kinase family protein	244.282
gma-miR2111b gma-miR2111c gma-miR2111e gma-miR2111f	2	4543	0.05	5' UAAUCUGCAUCCUGAGGUUUA 3'_x000D_ | | ||||||||| |||||o| _x000D_ 3' UGUUA-UCGACGUAGGAGUCCAAGUUUGGGCC 5'	3.5	UAAUCUGCAUCCUGAGGUUUA	GLYMA03G28410.1	glutamate synthase 1	35.3569
	2	4658	0.04	5' UAAUCUGCAUCCUGAGGUUUA 3'_x000D_ | | ||||||||| |||||o| _x000D_ 3' UGUUA-UCGACGUAGGAGUCCAAGUUUUGGCC 5'	3.5	UAAUCUGCAUCCUGAGGUUUA	GLYMA19G31120.1	glutamate synthase 2	35.3569
	2	4643	0.05	5' UAAUCUGCAUCCUGAGGUUUA 3'_x000D_ | | ||||||||| |||||o| _x000D_ 3' UGUUA-UCGACGUAGGAGUCCAAGUUUUGGCC 5'	3.5	UAAUCUGCAUCCUGAGGUUUA	GLYMA19G31120.2	glutamate synthase 3	35.3569
	2	3204	0.05	5' UAAUCUGCAUCCUGAGGUUUA 3'_x000D_ | | ||||||||| |||||o| _x000D_ 3' UGUUA-UCGACGUAGGAGUCCAAGUUUUGGCC 5'	3.5	UAAUCUGCAUCCUGAGGUUUA	GLYMA19G31120.3	glutamate synthase 4	35.3569
gma-4376-3p	1	859		5' AGCAUCAUAUCUCCUGCAUAG 3'_x000D_ | | o||| ||||||||o| _x000D_ 3' UUGUAGUAUAGAGUCCGUGUCGAAAUGGAGU 5'	3	AGCAUCAUAUCUCCUGCAUAG	Glyma05g01180.1	Ribosomal protein S4	42.7846
gma-miR5373	1	560	0.02	5' UCUCUUGAUUCUAGAUGAUGU 3'_x000D_ | ||||||||| |o||o|||| _x000D_ 3' AGUUAAAGAACUAAG-UUUAUUACAUAUUUGG 5'	3	UCUCUUGAUUCUAGAUGAUGU	GLYMA17G31120.1	histone H2A protein 9	20.8628
gma-miR5767	1	286	0.01	5' UGGAGGACCUUUGAAGGUGCA 3'_x000D_ | ||||||||| ||||o|| | _x000D_ 3' GACGAACUCCUGGAA-CUUCUACAUCUAGAAC 5'	3.5	UGGAGGACCUUUGAAGGUGCA	GLYMA13G19470.1	Histone superfamily protein	3.73334
gma-miR5770a	1	2186	0	5' UUAGGACUAUGGUUUGGACGA 3'_x000D_ |||||||o|||o|o |||| | _x000D_ 3' UAGAAAUCCUGGUACUAGUCCUGGUAGUAAAA 5'	3.5	UUAGGACUAUGGUUUGGACGA	GLYMA05G25980.1	Minichromosome maintenance (MCM2/3/5) family protein	4.17255
	2	3151	0	5' UUAGGACUAUGGUUUGGACGA 3'_x000D_ o|| |||||||||||oo||o| _x000D_ 3' GUAUGAUACUGAUACCAAAUUUGUUUAAUUCA 5'	3	UUAGGACUAUGGUUUGGACGA	GLYMA06G17360.1	CLPC homologue 1	4.17255
gma-miR9757	1	507	0.03	5' CAACCCUCC-UCAGUUAGAUCUC 3'_x000D_ |||| |||| ||| |||||| || _x000D_ 3' UUUGUUGUGAGGAAGUAAAUCUAAAGUUAACU 5'	4	CAACCCUCCUCAGUUAGAUCUC	GLYMA11G24323.1	Histone superfamily protein	2.8549
a The annotation of miRNA targets provided by LegumeIP database (http://plantgrn.noble.org/LegumeIPv2/).
b TPM: Transcripts per millions
