# Supplementary material for: Genome-Wide Investigation Using sRNA-Seq, Degradome-Seq and Transcriptome-Seq Reveals Regulatory Networks of microRNAs and Their Target Genes in Soybean during Soybean mosaic virus Infection
Source: PLoS One. 2016 Mar 10;11(3):e0150582. doi: 10.1371/journal.pone.0150582 (PMC4786119; doi:10.1371/journal.pone.0150582)
Supplement: S6 Table — (XLSX) [file pone.0150582.s010.xlsx]

## Sheet: 1-4 small RNA Alignment_Report 
Table S6. Summary of transcriptome (RNA-Seq) library datasets from mock- and virus-infected sobean
Alignment Statistics	Mock	G2-L	G2-LRB	G7
Total number of readsa	6,443,790 (100%)	6,517,542 (100%)	6,263,844 (100%)	6,758,990 (100%)
Aligned reads to the soybean genomeb	4,858,363 (75.4%)	4,936,833 (75.7%)	4,889,451 (78.1%)	5,206,371(77.0%)
- Uniquely matched readsc	4,481,256 (69.5%)	4,510,507 (69.2%)	4,514,654 (72.1%)	4,776,580 (70.7%)
- Multiple match reads	377,107 (5.9%)	426,326 (6.5%)	374,797 (6.0%)	429,791 (6.4%)
Alignment Status
Aligned to transcriptome only	2934968	2895664	2825719	3042510
- Involving known splices only	2932569	2892836	2824128	3040120
- Involving novel splices	2399	2828	1591	2390
Pairs aligning to same transcript	1518939	1559458	1470806	1620679
Read distribution in chromosomes
chr1	157689	159925	149989	162420
chr2	194864	124571	117431	119888
chr3	116350	70556	76211	71856
chr4	225364	227194	216061	227214
chr5	261379	287164	267811	296677
chr6	142632	96203	96973	101801
chr7	217828	208787	204818	219043
chr8	262242	243229	252492	261896
chr9	735827	1031982	1045118	1129349
chr10	125190	76079	79187	77350
chr11	217123	168359	183652	183827
chr12	171492	103744	111856	107379
chr13	522007	632158	586061	655076
chr14	388052	374683	390674	398368
chr15	177904	154794	146862	154551
chr16	160494	181887	186333	197741
chr17	145590	120892	108741	124487
chr18	314606	391122	399606	421710
chr19	174086	171597	160325	181750
chr20	147644	111907	109250	113988
aTotal number of reads from each library after trimming.
bAligned reads with perfect match to the soybean genome.
cNumber of unique reads with no mismatch to the soybean genome.
