# Supplementary material for: Genome-Wide Investigation Using sRNA-Seq, Degradome-Seq and Transcriptome-Seq Reveals Regulatory Networks of microRNAs and Their Target Genes in Soybean during Soybean mosaic virus Infection
Source: PLoS One. 2016 Mar 10;11(3):e0150582. doi: 10.1371/journal.pone.0150582 (PMC4786119; doi:10.1371/journal.pone.0150582)
Supplement: S7 Table — (XLSX) [file pone.0150582.s011.xlsx]

## Sheet: 2679 SMV-responsive genes (RNA-
Table S7. List of differentially expressed genes (DEGs) in response to infections by SMV G2-L, G2-LRB and G7 in soybean
Gene ID (1)	Chromosome	Strand	Start	End	Log2 FC ([G2-L] vs [Mock])	Log2 FC ([G2-LRB] vs [Mock])	Log2 FC ([G7] vs [Mock])	Protein Length (AA)	Top Uniref100 Blastp Hit (2)	E-value (E<10-6)	% Coverage	Top Descriptive Uniref100 Blastp Hit (3)	E-value (E<10-6)	% Coverage	Top TAIR10 Blastp Hit (4)	E-value (E<10-6)	%Coverage	Gene Ontology Biological Process IDs (5)	Gene Ontology Biological Process Descriptions	Gene Ontology Molecular Function IDs (6)	Gene Ontology Molecular Function Descriptions	Gene Ontology Cellular Component IDs (7)	Gene Ontology Cellular Component Descriptions	PFAM IDs (8)	PFAM_Descriptions	Panther IDs (9)	Panther_Descriptions	KOG IDs (10)	KOG_Desctiptions	EC IDs (11)	EC_Descriptions	KO IDs (12)	KO_Descriptions
GLYMA01G00600	chr1	-	363276	365404	1.40585	1.41538	1.41402	279	UniRef100_I1J4B9 Uncharacterized protein n=1 Tax=Glycine max RepID=I1J4B9_SOYBN	0	99.64	UniRef100_Q0PJG7 MYB transcription factor MYB129 (Fragment) n=1 Tax=Glycine max RepID=Q0PJG7_SOYBN	0	93.55	AT5G56840.1 | Symbols: | myb-like transcription factor family protein | chr5:22980789-22982152 FORWARD LENGTH=233	3e-56	58.78	GO:0006355	regulation of transcription, DNA-dependent	GO:0003676 GO:0003677 GO:0003700 GO:0008270	nucleic acid binding; "DNA binding"; "sequence-specific DNA binding transcription factor activity"; "zinc ion binding"	GO:0005634	nucleus	PF00249	Myb-like DNA-binding domain	PTHR12374	TRANSCRIPTIONAL ADAPTOR 2 (ADA2)-RELATED	NA	NA	NA	NA	NA	NA
GLYMA01G00720	chr1	+	418763	423973	1.04933	1.17177	1.28726	1065	UniRef100_UPI0002336BA7 UPI0002336BA7 related cluster n=1 Tax=unknown RepID=UPI0002336BA7	0	99.91	UniRef100_G7KJ72 IST1-like protein n=1 Tax=Medicago truncatula RepID=G7KJ72_MEDTR	0	99.81	AT2G19710.1 | Symbols: | Regulator of Vps4 activity in the MVB pathway protein | chr2:8506339-8509817 FORWARD LENGTH=937	4e-97	33.24	GO:0008150	biological process	NA	NA	NA	NA	PF03398	Regulator of Vps4 activity in the MVB pathway	PTHR12161 PTHR12161:SF4	UNCHARACTERIZED DUF292; "gb def: agcp6260 [anopheles gambiae str. pest]"	KOG2027	Spindle_pole_body_protein	NA	NA	NA	NA
GLYMA01G00740	chr1	+	429464	430748	-1.55258	-1.90675	-1.67917	121	UniRef100_C6SVR2 Uncharacterized protein n=1 Tax=Glycine max RepID=C6SVR2_SOYBN	8e-80	99.17	UniRef100_G7KIQ1 60S ribosomal protein L31 n=1 Tax=Medicago truncatula RepID=G7KIQ1_MEDTR	3e-75	99.17	AT2G19740.1 | Symbols: | Ribosomal protein L31e family protein | chr2:8513577-8514346 FORWARD LENGTH=119	2e-65	98.35	GO:0006412 GO:0042254	translation; "ribosome biogenesis"	GO:0003735	structural constituent of ribosome	GO:0005622 GO:0005737 GO:0005840 GO:0005886 GO:0009507 GO:0022625 GO:0022626	intracellular; "cytoplasm"; "ribosome"; "plasma membrane"; "chloroplast"; "cytosolic large ribosomal subunit"; "cytosolic ribosome"	PF01198	Ribosomal protein L31e	PTHR10956	60S RIBOSOMAL PROTEIN L31	KOG0893	60S_ribosomal_protein_L31	NA	NA	K02910	large_subunit_ribosomal_protein_L31e
GLYMA01G00760	chr1	+	434430	437563	0.0995259	0.871828	1.39091	219	UniRef100_I1J4E1 Uncharacterized protein n=2 Tax=Glycine max RepID=I1J4E1_SOYBN	7e-152	99.54	UniRef100_B9RKD5 Charged multivesicular body protein 4b, putative n=1 Tax=Ricinus communis RepID=B9RKD5_RICCO	7e-111	99.54	AT4G29160.3 | Symbols: SNF7.1 | SNF7 family protein | chr4:14381019-14382342 FORWARD LENGTH=219	1e-109	99.54	GO:0015031 GO:0016192	protein transport; "vesicle-mediated transport"	GO:0005515	protein binding	GO:0000815 GO:0005737	ESCRT III complex; "cytoplasm"	PF03357	Snf7	PTHR22761	SNF7 - RELATED	KOG1656	Protein_involved_in_glucose_derepression_and_pre-vacuolar_endosome_protein_sorting	NA	NA	K12194	charged_multivesicular_body_protein_4
GLYMA01G00990	chr1	+	643214	651111	0.56861	1.18784	0.314405	1500	UniRef100_UPI0002336BB0 UPI0002336BB0 related cluster n=1 Tax=unknown RepID=UPI0002336BB0	0	100	UniRef100_B9RKG4 ATP binding protein, putative n=1 Tax=Ricinus communis RepID=B9RKG4_RICCO	0	100	AT4G29380.1 | Symbols: | protein kinase family protein / WD-40 repeat family protein | chr4:14458822-14464692 FORWARD LENGTH=1494	0	100	GO:0000303 GO:0006468 GO:0006499 GO:0006635 GO:0006869 GO:0006891 GO:0007165 GO:0008219 GO:0009555 GO:0009630 GO:0009755 GO:0009846 GO:0009863 GO:0009873 GO:0010351 GO:0016558 GO:0044265 GO:0048573	response to superoxide; "protein phosphorylation"; "N-terminal protein myristoylation"; "fatty acid beta-oxidation"; "lipid transport"; "intra-Golgi vesicle-mediated transport"; "signal transduction"; "cell death"; "pollen development"; "gravitropism"; "hormone-mediated signaling pathway"; "pollen germination"; "salicylic acid mediated signaling pathway"; "ethylene mediated signaling pathway"; "l…	GO:0004672 GO:0004674 GO:0005524 GO:0016772	protein kinase activity; "protein serine/threonine kinase activity"; "ATP binding"; "transferase activity, transferring phosphorus-containing groups"	GO:0005794 GO:0080008	Golgi apparatus; "CUL4-RING ubiquitin ligase complex"	PF02985 PF00069 PF00400	HEAT repeat; "Protein kinase domain"; "WD domain, G-beta repeat"	PTHR17583	P13-KINASE VACUOLAR PROTEIN SORTYING VPS15	KOG1240	Protein_kinase_containing_WD40_repeats	2.7.11.1	non-specific_serine/threonine_protein_kinase	K08333	phosphoinositide-3-kinase,_regulatory_subunit_4,_p150_[EC:2.7.11.1]
GLYMA01G01310	chr1	+	952469	956652	-0.0899901	-1.4581	-0.216194	538	UniRef100_I1J4L0 Uncharacterized protein n=2 Tax=Glycine max RepID=I1J4L0_SOYBN	0	99.81	NA	NA	NA	NA	NA	NA	NA	NA	NA	NA	NA	NA	NA	NA	NA	NA	NA	NA	NA	NA	NA	NA
GLYMA01G01380	chr1	-	1000827	1006591	-0.578499	-2.0017	-0.435184	270	UniRef100_C6TGL4 Uncharacterized protein n=2 Tax=Glycine max RepID=C6TGL4_SOYBN	0	99.63	UniRef100_G7K9I4 Secretory carrier-associated membrane protein n=1 Tax=Medicago truncatula RepID=G7K9I4_MEDTR	4e-175	99.63	AT1G32050.1 | Symbols: | SCAMP family protein | chr1:11528616-11530974 FORWARD LENGTH=264	4e-149	99.63	GO:0006944 GO:0015031 GO:0016192	cellular membrane fusion; "protein transport"; "vesicle-mediated transport"	GO:0022857	transmembrane transporter activity	GO:0005739 GO:0005794 GO:0005886 GO:0016021	mitochondrion; "Golgi apparatus"; "plasma membrane"; "integral to membrane"	PF04144	SCAMP family	PTHR10687 PTHR10687:SF2	SECRETORY CARRIER MEMBRANE PROTEIN; "gb def: m01d7.2.p [caenorhabditis elegans]"	KOG3088	Secretory_carrier_membrane_protein	NA	NA	NA	NA
GLYMA01G01470	chr1	-	1066131	1073350	-1.11784	-0.676497	-1.03745	861	UniRef100_I1J4M8 Uncharacterized protein n=1 Tax=Glycine max RepID=I1J4M8_SOYBN	0	99.88	UniRef100_G7K9K2 Guanine nucleotide-binding protein alpha-2 subunit n=1 Tax=Medicago truncatula RepID=G7K9K2_MEDTR	0	99.88	AT1G31930.3 | Symbols: XLG3 | extra-large GTP-binding protein 3 | chr1:11465832-11468961 FORWARD LENGTH=848	0	99.65	GO:0006184 GO:0007165 GO:0007186 GO:0007188 GO:0009630 GO:0009652 GO:0009723 GO:0009737 GO:0009744 GO:0009749 GO:0009750 GO:0010555 GO:0048364 GO:2000067	GTP catabolic process; "signal transduction"; "G-protein coupled receptor signaling pathway"; "adenylate cyclase-modulating G-protein coupled receptor signaling pathway"; "gravitropism"; "thigmotropism"; "response to ethylene stimulus"; "response to abscisic acid stimulus"; "response to sucrose stimulus"; "response to glucose stimulus"; "response to fructose stimulus"; "response to mannitol stimu…	GO:0001664 GO:0003924 GO:0004871 GO:0019001 GO:0031683	G-protein coupled receptor binding; "GTPase activity"; "signal transducer activity"; "guanyl nucleotide binding"; "G-protein beta/gamma-subunit complex binding"	GO:0005634 GO:0005737 GO:0005834 GO:0031234	nucleus; "cytoplasm"; "heterotrimeric G-protein complex"; "extrinsic to internal side of plasma membrane"	PF00503	G-protein alpha subunit	PTHR10218 PTHR10218:SF90	GTP-BINDING PROTEIN ALPHA SUBUNIT; "XLG (EXTRA-LARGE GTP-BINDING PROTEIN)"	KOG0082	G-protein_alpha_subunit_(small_G_protein_superfamily)	NA	NA	NA	NA
GLYMA01G02180	chr1	-	1688060	1691046	0.523981	1.27323	1.1392	237	UniRef100_I1J4V0 Uncharacterized protein n=1 Tax=Glycine max RepID=I1J4V0_SOYBN	3e-176	99.58	UniRef100_I0B672 PLATZ n=1 Tax=Gossypium hirsutum RepID=I0B672_GOSHI	4e-128	91.14	AT4G17900.1 | Symbols: | PLATZ transcription factor family protein | chr4:9946046-9947697 FORWARD LENGTH=227	1e-123	96.62	GO:0008150	biological process	NA	NA	GO:0005739	mitochondrion	PF04640	PLATZ transcription factor	NA	NA	NA	NA	NA	NA	NA	NA
GLYMA01G02251	chr1	+	1771936	1773875	1.21554	1.24649	1.77706	632	UniRef100_UPI0002336DE0 UPI0002336DE0 related cluster n=1 Tax=unknown RepID=UPI0002336DE0	0	99.84	UniRef100_Q41102 Phaseolin G-box binding protein PG2 (Fragment) n=1 Tax=Phaseolus vulgaris RepID=Q41102_PHAVU	0	95.41	AT1G32640.1 | Symbols: ATMYC2, RD22BP1, JAI1, JIN1, MYC2, ZBF1 | Basic helix-loop-helix (bHLH) DNA-binding family protein | chr1:11799042-11800913 REVERSE LENGTH=623	0	99.37	GO:0006568 GO:0006612 GO:0009269 GO:0009611 GO:0009620 GO:0009694 GO:0009695 GO:0009737 GO:0009738 GO:0009753 GO:0009759 GO:0009863 GO:0009867 GO:0009963 GO:0010200 GO:0010363 GO:0043069 GO:0043619 GO:0045893 GO:0048364 GO:0051090 GO:2000068	tryptophan metabolic process; "protein targeting to membrane"; "response to desiccation"; "response to wounding"; "response to fungus"; "jasmonic acid metabolic process"; "jasmonic acid biosynthetic process"; "response to abscisic acid stimulus"; "abscisic acid mediated signaling pathway"; "response to jasmonic acid stimulus"; "indole glucosinolate biosynthetic process"; "salicylic acid mediated …	GO:0003677 GO:0003700 GO:0005515	DNA binding; "sequence-specific DNA binding transcription factor activity"; "protein binding"	GO:0005634	nucleus	PF00010	Helix-loop-helix DNA-binding domain	PTHR11514 PTHR11514:SF7	MYC; "B-MYC PROTO-ONCOGENE"	KOG4029	Transcription_factor_HAND2/Transcription_factor_TAL1/TAL2/LYL1	NA	NA	NA	NA
GLYMA01G02400	chr1	-	1969465	1975586	1.0451	1.00973	0.424839	853	UniRef100_I1J4X2 Uncharacterized protein n=1 Tax=Glycine max RepID=I1J4X2_SOYBN	0	99.88	UniRef100_A9YWR4 Glycine-rich protein n=1 Tax=Medicago truncatula RepID=A9YWR4_MEDTR	0	81.59	AT2G22660.2 | Symbols: | Protein of unknown function (duplicated DUF1399) | chr2:9627737-9630840 FORWARD LENGTH=819	0	88.63	GO:0008150	biological process	GO:0003674	molecular function	GO:0005634 GO:0005737 GO:0005886	nucleus; "cytoplasm"; "plasma membrane"	PF07173	Protein of unknown function (DUF1399)	NA	NA	KOG4726	Ultrahigh_sulfur_keratin-associated_protein	NA	NA	NA	NA
GLYMA01G02640	chr1	-	2168405	2173706	1.05375	1.09479	1.27309	617	UniRef100_I1J4Z1 Uncharacterized protein n=1 Tax=Glycine max RepID=I1J4Z1_SOYBN	0	99.84	UniRef100_G7JWB3 Poly(RC)-binding protein n=1 Tax=Medicago truncatula RepID=G7JWB3_MEDTR	0	90.28	AT2G22600.1 | Symbols: | RNA-binding KH domain-containing protein | chr2:9596617-9599050 FORWARD LENGTH=632	9e-107	86.55	GO:0008150	biological process	GO:0003676 GO:0003723	nucleic acid binding; "RNA binding"	GO:0005634	nucleus	PF00013	KH domain	PTHR10288 PTHR10288:SF53	RNA-BINDING PROTEIN RELATED; "KH DOMAIN-CONTAINING PROTEIN"	KOG2190	PolyC-binding_proteins_alphaCP-1_and_related_KH_domain_proteins	NA	NA	NA	NA
GLYMA01G02720	chr1	+	2205142	2206129	-0.577702	-1.50979	-1.0591	136	UniRef100_C6SZZ5 Histone H2A n=1 Tax=Glycine max RepID=C6SZZ5_SOYBN	2e-89	99.26	UniRef100_C6SZZ5 Histone H2A n=1 Tax=Glycine max RepID=C6SZZ5_SOYBN	2e-89	99.26	AT5G54640.1 | Symbols: HTA1, RAT5, ATHTA1 | Histone superfamily protein | chr5:22196540-22197279 FORWARD LENGTH=130	2e-82	91.91	GO:0006334 GO:0009294 GO:0009611 GO:0009617	nucleosome assembly; "DNA mediated transformation"; "response to wounding"; "response to bacterium"	GO:0003677 GO:0005515	DNA binding; "protein binding"	GO:0000786 GO:0005634 GO:0005730	nucleosome; "nucleus"; "nucleolus"	PF00125	Core histone H2A/H2B/H3/H4	PTHR23430	HISTONE H2A	KOG1756	Histone_2A	NA	NA	K11251	histone_H2A
GLYMA01G02820	chr1	-	2307250	2310533	0.143938	1.25942	-0.12326	173	UniRef100_I1J508 Uncharacterized protein n=1 Tax=Glycine max RepID=I1J508_SOYBN	4e-120	99.42	UniRef100_Q93VQ7 AT4G38060 protein n=1 Tax=Arabidopsis thaliana RepID=Q93VQ7_ARATH	3e-22	76.3	AT4G38060.2 | Symbols: | unknown protein; BEST Arabidopsis thaliana protein match is: unknown protein (TAIR:AT5G65480.1); Has 35333 Blast hits to 34131 proteins in 2444 species: Archae - 798; Bacteria - 22429; Metazoa - 974; Fungi - 991; Plants - 531; Viruses - 0; Other Eukaryotes - 9610 (source: NCBI BLink). | chr4:17873709-17874379 REVERSE LENGTH=136	7e-25	76.3	GO:0008150	biological process	GO:0003674	molecular function	GO:0005739 GO:0009507	mitochondrion; "chloroplast"	NA	NA	NA	NA	NA	NA	NA	NA	NA	NA
GLYMA01G02850	chr1	-	2336136	2340956	1.08352	1.49205	1.98749	517	UniRef100_UPI00023372FA UPI00023372FA related cluster n=1 Tax=unknown RepID=UPI00023372FA	0	99.81	UniRef100_G7JWE6 DUF246 domain-containing protein n=2 Tax=Medicago truncatula RepID=G7JWE6_MEDTR	0	99.61	AT5G65470.1 | Symbols: | O-fucosyltransferase family protein | chr5:26172432-26174904 FORWARD LENGTH=504	0	94.97	GO:0008150	biological process	GO:0016757	transferase activity, transferring glycosyl groups	GO:0005794	Golgi apparatus	PF10250	GDP-fucose protein O-fucosyltransferase	NA	NA	NA	NA	NA	NA	NA	NA
GLYMA01G03070	chr1	+	2585416	2586673	2.04006	1.25965	1.88672	160	UniRef100_I1J528 Uncharacterized protein n=1 Tax=Glycine max RepID=I1J528_SOYBN	1e-83	99.38	NA	NA	NA	NA	NA	NA	NA	NA	NA	NA	NA	NA	NA	NA	NA	NA	NA	NA	NA	NA	NA	NA
GLYMA01G03260	chr1	-	2784885	2792465	0.542593	1.07835	0.842415	482	UniRef100_I1J547 Uncharacterized protein n=1 Tax=Glycine max RepID=I1J547_SOYBN	0	99.79	UniRef100_A8IKE9 Alanine aminotransferase 3 n=1 Tax=Glycine max RepID=A8IKE9_SOYBN	0	99.79	AT1G70580.4 | Symbols: AOAT2, GGT2 | alanine-2-oxoglutarate aminotransferase 2 | chr1:26613222-26615845 FORWARD LENGTH=481	0	99.79	GO:0009058 GO:0009853 GO:0010264 GO:0042218	biosynthetic process; "photorespiration"; "myo-inositol hexakisphosphate biosynthetic process"; "1-aminocyclopropane-1-carboxylate biosynthetic process"	GO:0003824 GO:0004021 GO:0008453 GO:0016740 GO:0016847 GO:0030170 GO:0047958	catalytic activity; "L-alanine:2-oxoglutarate aminotransferase activity"; "alanine-glyoxylate transaminase activity"; "transferase activity"; "1-aminocyclopropane-1-carboxylate synthase activity"; "pyridoxal phosphate binding"; "glycine:2-oxoglutarate aminotransferase activity"	GO:0005737 GO:0005777 GO:0009507 GO:0009570	cytoplasm; "peroxisome"; "chloroplast"; "chloroplast stroma"	PF00155	Aminotransferase class I and II	PTHR11751 PTHR11751:SF29	SUBGROUP I AMINOTRANSFERASE RELATED; "VALINE-PYRUVATE TRANSAMINASE-RELATED"	KOG0258	Alanine_aminotransferase	2.6.1.2	Alanine_aminotransferase	K00814	alanine_transaminase_[EC:2.6.1.2]
GLYMA01G03570	chr1	+	3082364	3083185	-0.447845	-0.941813	-1.38968	156	UniRef100_C6T4R9 Uncharacterized protein n=1 Tax=Glycine max RepID=C6T4R9_SOYBN	4e-109	99.36	UniRef100_G7K080 Ubiquitin n=1 Tax=Medicago truncatula RepID=G7K080_MEDTR	5e-108	99.36	AT1G23410.1 | Symbols: | Ribosomal protein S27a / Ubiquitin family protein | chr1:8314940-8315410 FORWARD LENGTH=156	1e-89	98.72	GO:0006342 GO:0006412 GO:0009165 GO:0042787 GO:0051567 GO:0052541 GO:0052546	chromatin silencing; "translation"; "nucleotide biosynthetic process"; "protein ubiquitination involved in ubiquitin-dependent protein catabolic process"; "histone H3-K9 methylation"; "plant-type cell wall cellulose metabolic process"; "cell wall pectin metabolic process"	GO:0003735	structural constituent of ribosome	GO:0005622 GO:0005794 GO:0005840 GO:0005886 GO:0009506 GO:0022627	intracellular; "Golgi apparatus"; "ribosome"; "plasma membrane"; "plasmodesma"; "cytosolic small ribosomal subunit"	PF01599 PF00240	Ribosomal protein S27a; "Ubiquitin family"	PTHR10666	UBIQUITIN	KOG0004	Ubiquitin/40S_ribosomal_protein_S27a_fusion	NA	NA	K02977	small_subunit_ribosomal_protein_S27Ae
GLYMA01G03720	chr1	+	3174001	3185126	0.585762	1.17542	0.513329	279	UniRef100_I1J593 Carbonic anhydrase n=2 Tax=Glycine max RepID=I1J593_SOYBN	0	99.64	UniRef100_I1J593 Carbonic anhydrase n=2 Tax=Glycine max RepID=I1J593_SOYBN	0	99.64	AT5G14740.2 | Symbols: CA2, CA18, BETA CA2 | carbonic anhydrase 2 | chr5:4760536-4762382 FORWARD LENGTH=259	8e-133	91.76	GO:0000165 GO:0006612 GO:0009409 GO:0009595 GO:0009697 GO:0009814 GO:0009862 GO:0009867 GO:0010200 GO:0010310 GO:0010363 GO:0015976 GO:0019243 GO:0019684 GO:0031348 GO:0042742 GO:0043900 GO:0050832	MAPK cascade; "protein targeting to membrane"; "response to cold"; "detection of biotic stimulus"; "salicylic acid biosynthetic process"; "defense response, incompatible interaction"; "systemic acquired resistance, salicylic acid mediated signaling pathway"; "jasmonic acid mediated signaling pathway"; "response to chitin"; "regulation of hydrogen peroxide metabolic process"; "regulation of plant-…	GO:0004089 GO:0008270	carbonate dehydratase activity; "zinc ion binding"	GO:0005737 GO:0005829 GO:0009507 GO:0009535 GO:0009570 GO:0009941 GO:0048046	cytoplasm; "cytosol"; "chloroplast"; "chloroplast thylakoid membrane"; "chloroplast stroma"; "chloroplast envelope"; "apoplast"	PF00484	Carbonic anhydrase	PTHR11002 PTHR11002:SF1	CARBONIC ANHYDRASE; "CARBONIC ANHYDRASE-RELATED"	KOG1578	Predicted_carbonic_anhydrase_involved_in_protection_against_oxidative_damage	4.2.1.1	Carbonate_dehydratase	K01673	carbonic_anhydrase_[EC:4.2.1.1]
GLYMA01G03760	chr1	+	3219160	3222449	-0.563198	-0.280821	-1.80646	630	UniRef100_I1J5A1 Uncharacterized protein n=1 Tax=Glycine max RepID=I1J5A1_SOYBN	0	99.84	UniRef100_G7K1D9 Polygalacturonase-1 non-catalytic subunit beta n=1 Tax=Medicago truncatula RepID=G7K1D9_MEDTR	0	99.52	AT1G70370.2 | Symbols: PG2 | polygalacturonase 2 | chr1:26513003-26514998 REVERSE LENGTH=626	0	99.52	GO:0000271 GO:0000272 GO:0005982 GO:0007389 GO:0008150 GO:0008361 GO:0009664 GO:0009825 GO:0009832 GO:0009926 GO:0009932 GO:0010015 GO:0010075 GO:0010817 GO:0040007 GO:0043481 GO:0048653 GO:0048767 GO:0071555	polysaccharide biosynthetic process; "polysaccharide catabolic process"; "starch metabolic process"; "pattern specification process"; "biological process"; "regulation of cell size"; "plant-type cell wall organization"; "multidimensional cell growth"; "plant-type cell wall biogenesis"; "auxin polar transport"; "cell tip growth"; "root morphogenesis"; "regulation of meristem growth"; "regulation o…	GO:0004650	polygalacturonase activity	GO:0005576	extracellular region	PF03181	BURP domain	NA	NA	NA	NA	NA	NA	NA	NA
GLYMA01G03870	chr1	+	3327065	3332585	0.204504	-0.159142	2.32328	861	UniRef100_I1J5A8 Uncharacterized protein n=1 Tax=Glycine max RepID=I1J5A8_SOYBN	0	99.88	UniRef100_B9S4L7 Trehalose-6-phosphate synthase, putative n=1 Tax=Ricinus communis RepID=B9S4L7_RICCO	0	99.88	AT1G23870.1 | Symbols: ATTPS9, TPS9 | trehalose-phosphatase/synthase 9 | chr1:8432695-8435506 FORWARD LENGTH=867	0	99.88	GO:0005992 GO:0008152 GO:0009744 GO:0009750	trehalose biosynthetic process; "metabolic process"; "response to sucrose stimulus"; "response to fructose stimulus"	GO:0003824 GO:0004805 GO:0016757	catalytic activity; "trehalose-phosphatase activity"; "transferase activity, transferring glycosyl groups"	GO:0005634	nucleus	PF00982 PF02358	Glycosyltransferase family 20; "Trehalose-phosphatase"	PTHR10788	TREHALOSE-6-PHOSPHATE SYNTHASE	KOG1050	Trehalose-6-phosphate_synthase_component_TPS1_and_related_subunits	3.1.3.12 2.4.1.15	Trehalose-phosphatase. Alpha,alpha-trehalose-phosphate_synthase_(UDP-forming)	K00697 K01087	alpha,alpha-trehalose-phosphate_synthase_(UDP-forming)_[EC:2.4.1.15] trehalose-phosphatase_[EC:3.1.3.12]
GLYMA01G04000	chr1	+	3487915	3494204	0.155884	1.48869	1.32266	1220	UniRef100_I1J5B8 Uncharacterized protein n=1 Tax=Glycine max RepID=I1J5B8_SOYBN	0	97.95	UniRef100_G7LBH1 NBS-LRR resistance-like protein n=1 Tax=Medicago truncatula RepID=G7LBH1_MEDTR	0	96.23	AT5G17680.1 | Symbols: | disease resistance protein (TIR-NBS-LRR class), putative | chr5:5822999-5827153 FORWARD LENGTH=1294	0	87.13	GO:0006952 GO:0007165	defense response; "signal transduction"	GO:0043531	ADP binding	GO:0005622	intracellular	PF00560 PF00931 PF01582	Leucine Rich Repeat; "NB-ARC domain"; "TIR domain"	PTHR11017 PTHR11017:SF20	LEUCINE RICH REPEAT PROTEIN; "DISEASE RESISTANCE PROTEIN"	KOG4658	Apoptotic_ATPase	NA	NA	NA	NA
GLYMA01G04070	chr1	-	3541050	3543307	0.0109005	-1.42415	-0.552654	154	UniRef100_C6SYW1 Uncharacterized protein n=1 Tax=Glycine max RepID=C6SYW1_SOYBN	6e-107	99.35	UniRef100_B7FKA0 MLP-like protein n=1 Tax=Medicago truncatula RepID=B7FKA0_MEDTR	3e-74	99.35	AT1G24020.2 | Symbols: MLP423 | MLP-like protein 423 | chr1:8500653-8501458 REVERSE LENGTH=155	6e-60	96.75	GO:0006952 GO:0016556	defense response; "mRNA modification"	NA	NA	GO:0009507 GO:0016020	chloroplast; "membrane"	PF00407	Pathogenesis-related protein Bet v I family	NA	NA	NA	NA	NA	NA	NA	NA
GLYMA01G04530	chr1	+	4108621	4111438	0.852572	1.30603	0.661658	301	UniRef100_I1J5G9 Uncharacterized protein n=1 Tax=Glycine max RepID=I1J5G9_SOYBN	0	99.67	UniRef100_Q0PJI4 MYB transcription factor MYB138 n=1 Tax=Glycine max RepID=Q0PJI4_SOYBN	1e-168	99.67	AT1G70000.2 | Symbols: | myb-like transcription factor family protein | chr1:26363674-26364635 REVERSE LENGTH=261	2e-80	99.67	GO:0006355 GO:0009651 GO:0009723 GO:0009733 GO:0009737 GO:0009739 GO:0009751 GO:0009753 GO:0046686 GO:0080167	regulation of transcription, DNA-dependent; "response to salt stress"; "response to ethylene stimulus"; "response to auxin stimulus"; "response to abscisic acid stimulus"; "response to gibberellin stimulus"; "response to salicylic acid stimulus"; "response to jasmonic acid stimulus"; "response to cadmium ion"; "response to karrikin"	GO:0003676 GO:0003677 GO:0003700 GO:0008270	nucleic acid binding; "DNA binding"; "sequence-specific DNA binding transcription factor activity"; "zinc ion binding"	GO:0005634	nucleus	PF00249	Myb-like DNA-binding domain	PTHR12374	TRANSCRIPTIONAL ADAPTOR 2 (ADA2)-RELATED	NA	NA	NA	NA	NA	NA
GLYMA01G04545	chr1	-	4119640	4119995	2.19587	1.90358	2.1862	68	UniRef100_G7J100 Putative uncharacterized protein n=1 Tax=Medicago truncatula RepID=G7J100_MEDTR	2e-11	86.76	UniRef100_C7TFZ2 Conserved protein n=1 Tax=Lactobacillus rhamnosus Lc 705 RepID=C7TFZ2_LACRL	1e-08	64.71	NA	NA	NA	NA	NA	NA	NA	NA	NA	NA	NA	NA	NA	NA	NA	NA	NA	NA	NA
GLYMA01G05470	chr1	+	5303847	5307805	1.36955	1.21456	0.619244	451	UniRef100_I1J5P4 Uncharacterized protein n=1 Tax=Glycine max RepID=I1J5P4_SOYBN	0	99.78	UniRef100_D3YLK3 Delta-8 sphingolipid desaturase n=1 Tax=Vernicia fordii RepID=D3YLK3_VERFO	0	99.11	AT2G46210.1 | Symbols: | Fatty acid/sphingolipid desaturase | chr2:18977542-18978891 FORWARD LENGTH=449	0	98.89	GO:0006629 GO:0006633 GO:0055114	lipid metabolic process; "fatty acid biosynthetic process"; "oxidation-reduction process"	GO:0005506 GO:0016491 GO:0016717 GO:0020037	iron ion binding; "oxidoreductase activity"; "oxidoreductase activity, acting on paired donors, with oxidation of a pair of donors resulting in the reduction of molecular oxygen to two molecules of water"; "heme binding"	NA	NA	PF00173 PF00487	Cytochrome b5-like Heme/Steroid binding domain; "Fatty acid desaturase"	PTHR19353	FATTY ACID DESATURASE 2	KOG4232	Delta_6-fatty_acid_desaturase/delta-8_sphingolipid_desaturase	NA	NA	NA	NA
GLYMA01G05740	chr1	-	5471208	5473302	-1.3494	-1.14629	-1.89973	121	UniRef100_I1J5Q7 Uncharacterized protein n=1 Tax=Glycine max RepID=I1J5Q7_SOYBN	7e-79	99.17	UniRef100_Q6L414 60S ribosomal protein L34, putative n=2 Tax=Solanum RepID=Q6L414_SOLDE	2e-76	98.35	AT1G26880.1 | Symbols: | Ribosomal protein L34e superfamily protein | chr1:9315640-9316681 REVERSE LENGTH=120	7e-76	99.17	GO:0001510 GO:0006412 GO:0042254	RNA methylation; "translation"; "ribosome biogenesis"	GO:0003735	structural constituent of ribosome	GO:0005622 GO:0005730 GO:0005737 GO:0005840 GO:0009507	intracellular; "nucleolus"; "cytoplasm"; "ribosome"; "chloroplast"	PF01199	Ribosomal protein L34e	PTHR10759	60S RIBOSOMAL PROTEIN L34	KOG1790	60s_ribosomal_protein_L34	NA	NA	K02915	large_subunit_ribosomal_protein_L34e
GLYMA01G05860	chr1	+	5646199	5652308	1.05549	1.08562	0.89331	640	UniRef100_I1J5R5 Uncharacterized protein n=2 Tax=Glycine max RepID=I1J5R5_SOYBN	0	99.84	UniRef100_G7KFC0 Beta-1,3-galactosyltransferase n=1 Tax=Medicago truncatula RepID=G7KFC0_MEDTR	0	99.84	AT1G26810.1 | Symbols: GALT1 | galactosyltransferase1 | chr1:9286862-9289327 REVERSE LENGTH=643	0	99.06	GO:0006486 GO:0010493	protein glycosylation; "Lewis a epitope biosynthetic process"	GO:0008378 GO:0010488 GO:0016757 GO:0016758 GO:0030246	galactosyltransferase activity; "UDP-galactose:N-glycan beta-1,3-galactosyltransferase activity"; "transferase activity, transferring glycosyl groups"; "transferase activity, transferring hexosyl groups"; "carbohydrate binding"	GO:0005794 GO:0016020	Golgi apparatus; "membrane"	PF00337 PF01762	Galactoside-binding lectin; "Galactosyltransferase"	PTHR11214 PTHR11214:SF11	BETA-1,3-N-ACETYLGLUCOSAMINYLTRANSFERASE; "BETA 1,3-GALACTOSYLTRANSFERASE-RELATED"	KOG2287	Galactosyltransferases	2.4.1.-	Hexosyltransferases	K14413	beta-1,3-galactosyltransferase_[EC:2.4.1.-]
GLYMA01G06030	chr1	-	5873669	5876124	-0.181734	-1.09553	-1.7028	251	UniRef100_I1J5S5 Uncharacterized protein n=1 Tax=Glycine max RepID=I1J5S5_SOYBN	0	99.6	UniRef100_C6TN48 Expansin A4 n=1 Tax=Glycine max RepID=C6TN48_SOYBN	0	99.6	AT1G69530.2 | Symbols: ATEXPA1, EXP1, AT-EXP1, ATEXP1, ATHEXP ALPHA 1.2, EXPA1 | expansin A1 | chr1:26142034-26143051 FORWARD LENGTH=250	1e-151	99.6	GO:0006949 GO:0009664 GO:0009739 GO:0009826 GO:0009828 GO:0010114 GO:0010119	syncytium formation; "plant-type cell wall organization"; "response to gibberellin stimulus"; "unidimensional cell growth"; "plant-type cell wall loosening"; "response to red light"; "regulation of stomatal movement"	NA	NA	GO:0005576 GO:0009505	extracellular region; "plant-type cell wall"	PF01357 PF03330	Pollen allergen; "Rare lipoprotein A (RlpA)-like double-psi beta-barrel"	NA	NA	NA	NA	NA	NA	NA	NA
GLYMA01G06450	chr1	-	6697230	6704493	-1.30302	-1.36891	-1.01368	624	UniRef100_UPI0002337AD2 UPI0002337AD2 related cluster n=1 Tax=unknown RepID=UPI0002337AD2	0	99.84	UniRef100_G7JWM4 Palmitoyltransferase n=1 Tax=Medicago truncatula RepID=G7JWM4_MEDTR	0	99.84	AT1G69420.1 | Symbols: | DHHC-type zinc finger family protein | chr1:26093690-26096736 FORWARD LENGTH=596	0	94.87	GO:0007020 GO:0008150 GO:0009664 GO:0009832 GO:0010075	microtubule nucleation; "biological process"; "plant-type cell wall organization"; "plant-type cell wall biogenesis"; "regulation of meristem growth"	GO:0008270	zinc ion binding	NA	NA	PF01529	DHHC zinc finger domain	PTHR13433 PTHR13433:SF1	FAMILY NOT NAMED; "gb def: riken cdna 4933421l13 [mus musculus]"	KOG1311	DHHC-type_Zn-finger_proteins	NA	NA	NA	NA
GLYMA01G06681	chr1	+	7074918	7078717	0.763932	1.23318	0.890567	1009	UniRef100_UPI000233740E UPI000233740E related cluster n=1 Tax=unknown RepID=UPI000233740E	0	99.41	UniRef100_Q9LMG4 F16A14.15 n=1 Tax=Arabidopsis thaliana RepID=Q9LMG4_ARATH	3e-112	98.81	AT1G13940.1 | Symbols: | Plant protein of unknown function (DUF863) | chr1:4762703-4765923 REVERSE LENGTH=1005	6e-115	98.81	GO:0008150	biological process	GO:0003674	molecular function	GO:0005634	nucleus	PF05904	Plant protein of unknown function (DUF863)	NA	NA	NA	NA	NA	NA	NA	NA
GLYMA01G06970	chr1	-	7479448	7482232	0.0696797	-1.08756	-0.00386381	481	UniRef100_I1J5Y9 UDP-glucose 6-dehydrogenase n=1 Tax=Glycine max RepID=I1J5Y9_SOYBN	0	99.79	UniRef100_I1J5Y9 UDP-glucose 6-dehydrogenase n=1 Tax=Glycine max RepID=I1J5Y9_SOYBN	0	99.79	AT3G29360.2 | Symbols: | UDP-glucose 6-dehydrogenase family protein | chr3:11267375-11268817 REVERSE LENGTH=480	0	99.79	GO:0005975 GO:0006007 GO:0007030 GO:0007033 GO:0048767 GO:0052546 GO:0055114	carbohydrate metabolic process; "glucose catabolic process"; "Golgi organization"; "vacuole organization"; "root hair elongation"; "cell wall pectin metabolic process"; "oxidation-reduction process"	GO:0000166 GO:0003979 GO:0016616 GO:0051287	nucleotide binding; "UDP-glucose 6-dehydrogenase activity"; "oxidoreductase activity, acting on the CH-OH group of donors, NAD or NADP as acceptor"; "NAD binding"	GO:0005634 GO:0005737 GO:0005829	nucleus; "cytoplasm"; "cytosol"	PF03720 PF03721 PF00984	UDP-glucose/GDP-mannose dehydrogenase family, UDP binding domain; "UDP-glucose/GDP-mannose dehydrogenase family, NAD binding domain"; "UDP-glucose/GDP-mannose dehydrogenase family, central domain"	PTHR11374	UDP-GLUCOSE DEHYDROGENASE/UDP-MANNAC DEHYDROGENASE	KOG2666	UDP-glucose/GDP-mannose_dehydrogenase	1.1.1.22	UDP-glucose_6-dehydrogenase	K00012	UDPglucose_6-dehydrogenase_[EC:1.1.1.22]
GLYMA01G07680	chr1	+	8471438	8478753	0.201837	-0.674994	1.02303	1265	UniRef100_I1J625 Uncharacterized protein n=2 Tax=Glycine max RepID=I1J625_SOYBN	0	99.92	UniRef100_E5GCI8 Auxilin-like protein n=1 Tax=Cucumis melo subsp. melo RepID=E5GCI8_CUCME	4e-108	25.61	AT1G75310.1 | Symbols: AUL1 | auxin-like 1 protein | chr1:28261004-28266124 FORWARD LENGTH=1448	5e-95	24.19	GO:0006457	protein folding	GO:0031072	heat shock protein binding	GO:0009507	chloroplast	PF00226	DnaJ domain	PTHR23172 PTHR23172:SF31	AUXILIN/CYCLIN G-ASSOCIATED KINASE-RELATED; "SUBFAMILY NOT NAMED"	KOG0431	Auxilin-like_protein_and_related_proteins_containing_DnaJ_domain	NA	NA	NA	NA
GLYMA01G08230	chr1	-	9575253	9581967	0.853886	1.35311	0.982531	573	UniRef100_UPI000233760C UPI000233760C related cluster n=1 Tax=unknown RepID=UPI000233760C	0	98.78	UniRef100_D7KWX9 Heat shock protein binding protein n=1 Tax=Arabidopsis lyrata subsp. lyrata RepID=D7KWX9_ARALL	5e-79	94.76	AT1G69060.1 | Symbols: | Chaperone DnaJ-domain superfamily protein | chr1:25965055-25967273 FORWARD LENGTH=630	6e-68	28.97	GO:0008150	biological process	GO:0031072	heat shock protein binding	GO:0005737 GO:0005774	cytoplasm; "vacuolar membrane"	PF00226	DnaJ domain	NA	NA	NA	NA	NA	NA	NA	NA
GLYMA01G09310	chr1	+	11247804	11256961	-0.796586	-1.98165	-2.48925	794	UniRef100_I1J675 Uncharacterized protein n=1 Tax=Glycine max RepID=I1J675_SOYBN	0	99.87	UniRef100_F4IU89 Chaperone protein htpG family protein n=2 Tax=Arabidopsis thaliana RepID=F4IU89_ARATH	0	99.5	AT2G04030.1 | Symbols: CR88, EMB1956, HSP90.5, Hsp88.1, AtHsp90.5 | Chaperone protein htpG family protein | chr2:1281983-1285909 FORWARD LENGTH=780	0	99.5	GO:0006457 GO:0009408 GO:0009414 GO:0009651 GO:0009658 GO:0009704 GO:0009793 GO:0010157 GO:0048481	protein folding; "response to heat"; "response to water deprivation"; "response to salt stress"; "chloroplast organization"; "de-etiolation"; "embryo development ending in seed dormancy"; "response to chlorate"; "ovule development"	GO:0005524 GO:0051082	ATP binding; "unfolded protein binding"	GO:0005739 GO:0005774 GO:0009507 GO:0009536 GO:0009570 GO:0009941	mitochondrion; "vacuolar membrane"; "chloroplast"; "plastid"; "chloroplast stroma"; "chloroplast envelope"	PF02518 PF00183	Histidine kinase-, DNA gyrase B-, and HSP90-like ATPase; "Hsp90 protein"	PTHR11528 PTHR11528:SF29	HEAT SHOCK PROTEIN 90; "HEAT SHOCK PROTEIN 90"	KOG0019	Molecular_chaperone_(HSP90_family)	NA	NA	NA	NA
GLYMA01G11870	chr1	-	15195054	15195880	-2.15272	-1.66075	-2.38803	228	UniRef100_I1J6C0 Uncharacterized protein n=1 Tax=Glycine max RepID=I1J6C0_SOYBN	4e-166	99.56	UniRef100_Q8W3K5 Mcp20 n=1 Tax=Matricaria chamomilla RepID=Q8W3K5_9ASTR	2e-53	85.53	AT1G73260.1 | Symbols: ATKTI1, KTI1 | kunitz trypsin inhibitor 1 | chr1:27547410-27548057 REVERSE LENGTH=215	5e-15	82.02	GO:0009651 GO:0009751 GO:0010167 GO:0012501 GO:0015706 GO:0042542 GO:0042742	response to salt stress; "response to salicylic acid stimulus"; "response to nitrate"; "programmed cell death"; "nitrate transport"; "response to hydrogen peroxide"; "defense response to bacterium"	GO:0004866	endopeptidase inhibitor activity	GO:0005576 GO:0005739	extracellular region; "mitochondrion"	PF00197	Trypsin and protease inhibitor	NA	NA	NA	NA	NA	NA	NA	NA
GLYMA01G17850	chr1	-	22130114	22137111	1.08747	1.65693	0.966786	699	UniRef100_I1J6H9 Uncharacterized protein n=1 Tax=Glycine max RepID=I1J6H9_SOYBN	0	99.86	UniRef100_G7JFX0 AarF domain-containing protein kinase, putative n=1 Tax=Medicago truncatula RepID=G7JFX0_MEDTR	0	99.71	AT1G79600.1 | Symbols: | Protein kinase superfamily protein | chr1:29950105-29952516 REVERSE LENGTH=711	0	90.41	GO:0006468	protein phosphorylation	GO:0004672 GO:0005524 GO:0016772	protein kinase activity; "ATP binding"; "transferase activity, transferring phosphorus-containing groups"	GO:0005886 GO:0009507 GO:0010287	plasma membrane; "chloroplast"; "plastoglobule"	PF03109	ABC1 family	PTHR10566 PTHR10566:SF10	CHAPERONE-ACTIVITY OF BC1 COMPLEX (CABC1)-RELATED; "ABC1 - RELATED"	KOG1235	Predicted_unusual_protein_kinase	NA	NA	NA	NA
GLYMA01G18040	chr1	-	22484145	22487576	1.07552	0.425821	0.190401	745	UniRef100_UPI000233D6E8 UPI000233D6E8 related cluster n=1 Tax=unknown RepID=UPI000233D6E8	0	99.87	UniRef100_C9EHU3 SCL6 n=1 Tax=Citrus trifoliata RepID=C9EHU3_PONTR	0	99.87	AT4G00150.1 | Symbols: HAM3, ATHAM3, LOM3 | GRAS family transcription factor | chr4:57429-59105 REVERSE LENGTH=558	2e-138	48.19	GO:0006355 GO:0007623 GO:0010492 GO:0030154 GO:0048768 GO:0051301	regulation of transcription, DNA-dependent; "circadian rhythm"; "maintenance of shoot apical meristem identity"; "cell differentiation"; "root hair cell tip growth"; "cell division"	GO:0003700 GO:0005515	sequence-specific DNA binding transcription factor activity; "protein binding"	GO:0005634	nucleus	PF03514	GRAS family transcription factor	NA	NA	NA	NA	NA	NA	NA	NA
GLYMA01G20460	chr1	-	24945684	24950931	0.0333338	-0.894759	-1.12663	929	UniRef100_UPI00023370B3 UPI00023370B3 related cluster n=1 Tax=unknown RepID=UPI00023370B3	0	99.89	UniRef100_G7JXA7 Alpha-D-xylosidase n=1 Tax=Medicago truncatula RepID=G7JXA7_MEDTR	0	96.12	AT1G68560.1 | Symbols: ATXYL1, XYL1, TRG1 | alpha-xylosidase 1 | chr1:25734435-25737897 REVERSE LENGTH=915	0	96.66	GO:0000272 GO:0005975 GO:0005982 GO:0009664 GO:0009832 GO:0010411 GO:0045493 GO:0046686	polysaccharide catabolic process; "carbohydrate metabolic process"; "starch metabolic process"; "plant-type cell wall organization"; "plant-type cell wall biogenesis"; "xyloglucan metabolic process"; "xylan catabolic process"; "response to cadmium ion"	GO:0004553 GO:0009044 GO:0046556 GO:0080176	hydrolase activity, hydrolyzing O-glycosyl compounds; "xylan 1,4-beta-xylosidase activity"; "alpha-N-arabinofuranosidase activity"; "xyloglucan 1,6-alpha-xylosidase activity"	GO:0005576 GO:0005618 GO:0009505 GO:0009506 GO:0009507 GO:0048046	extracellular region; "cell wall"; "plant-type cell wall"; "plasmodesma"; "chloroplast"; "apoplast"	PF01055	Glycosyl hydrolases family 31	PTHR22762 PTHR22762:SF9	ALPHA-GLUCOSIDASE; "ALPHA-GLUCOSIDASE"	KOG1065	Maltase_glucoamylase_and_related_hydrolases,_glycosyl_hydrolase_family_31	NA	NA	NA	NA
GLYMA01G20775	chr1	+	25559740	25563228	0.589932	1.20179	0.674176	675	UniRef100_UPI000233DDE4 UPI000233DDE4 related cluster n=1 Tax=unknown RepID=UPI000233DDE4	0	99.85	UniRef100_G7JZF1 Agenet and bromo-adjacent homology (BAH) domain-containing protein-like protein n=2 Tax=Medicago truncatula RepID=G7JZF1_MEDTR	0	98.81	AT1G68580.2 | Symbols: | agenet domain-containing protein / bromo-adjacent homology (BAH) domain-containing protein | chr1:25752869-25755631 FORWARD LENGTH=648	2e-158	98.81	GO:0006333 GO:0008150	chromatin assembly or disassembly; "biological process"	GO:0003677 GO:0003723	DNA binding; "RNA binding"	GO:0005634 GO:0009506	nucleus; "plasmodesma"	PF01426 PF05641	BAH domain; "Agenet domain"	NA	NA	NA	NA	NA	NA	NA	NA
GLYMA01G22600	chr1	+	28536104	28539838	-0.18315	0.432495	1.17073	307	UniRef100_I1J6R3 Uncharacterized protein n=1 Tax=Glycine max RepID=I1J6R3_SOYBN	0	99.67	UniRef100_G7I4X2 Coiled-coil domain-containing protein n=1 Tax=Medicago truncatula RepID=G7I4X2_MEDTR	0	98.7	AT1G25682.1 | Symbols: | Family of unknown function (DUF572) _x0001_| chr1:9002532-9004550 REVERSE LENGTH=310	1e-163	99.02	GO:0008150	biological process	GO:0003674	molecular function	GO:0005634	nucleus	PF04502	Family of unknown function (DUF572)	PTHR12111	CELL CYCLE CONTROL PROTEIN CWF16-RELATED	KOG2990	C2C2-type_Zn-finger_protein	NA	NA	K13115	coiled-coil_domain-containing_protein_130
GLYMA01G23056	chr1	-	29471834	29483149	-0.404199	-0.597748	-1.36809	1314	UniRef100_UPI0002336B17 UPI0002336B17 related cluster n=1 Tax=unknown RepID=UPI0002336B17	0	99.92	UniRef100_D7KWF4 Cytidine/deoxycytidylate deaminase family protein n=1 Tax=Arabidopsis lyrata subsp. lyrata RepID=D7KWF4_ARALL	3e-158	75.49	AT1G68720.1 | Symbols: TADA, ATTADA | tRNA arginine adenosine deaminase | chr1:25804547-25808820 FORWARD LENGTH=1307	6e-151	75.8	GO:0002100	tRNA wobble adenosine to inosine editing	GO:0003824 GO:0008251 GO:0008270 GO:0016787	catalytic activity; "tRNA-specific adenosine deaminase activity"; "zinc ion binding"; "hydrolase activity"	GO:0005634 GO:0005886 GO:0009507	nucleus; "plasma membrane"; "chloroplast"	PF00383	Cytidine and deoxycytidylate deaminase zinc-binding region	PTHR11079 PTHR11079:SF12	CYTOSINE DEAMINASE; "SUBFAMILY NOT NAMED"	KOG1018	Cytosine_deaminase_FCY1_and_related_enzymes	NA	NA	NA	NA
GLYMA01G24360	chr1	-	31583730	31587255	1.63483	1.8118	1.76886	303	UniRef100_I1J6W9 Uncharacterized protein n=1 Tax=Glycine max RepID=I1J6W9_SOYBN	0	99.67	UniRef100_B6TKR3 Catalytic/ hydrolase n=2 Tax=Zea mays RepID=B6TKR3_MAIZE	5e-138	99.67	AT5G02230.2 | Symbols: | Haloacid dehalogenase-like hydrolase (HAD) superfamily protein | chr5:449132-450507 FORWARD LENGTH=280	5e-137	99.67	GO:0008152	metabolic process	GO:0003824 GO:0016787	catalytic activity; "hydrolase activity"	NA	NA	NA	NA	PTHR18901	2-DEOXYGLUCOSE-6-PHOSPHATE PHOSPHATASE 2	KOG3109	Haloacid_dehalogenase-like_hydrolase	NA	NA	NA	NA
GLYMA01G24931	chr1	+	32867176	32870537	0.594696	1.13399	1.18686	314	UniRef100_I1J6Z7 Uncharacterized protein n=1 Tax=Glycine max RepID=I1J6Z7_SOYBN	0	99.68	UniRef100_G7JTE4 Aldose reductase n=1 Tax=Medicago truncatula RepID=G7JTE4_MEDTR	0	99.68	AT2G37770.2 | Symbols: | NAD(P)-linked oxidoreductase superfamily protein | chr2:15834888-15836659 FORWARD LENGTH=315	8e-170	99.68	GO:0009409 GO:0009414 GO:0009651 GO:0055114	response to cold; "response to water deprivation"; "response to salt stress"; "oxidation-reduction process"	GO:0004033 GO:0008106 GO:0016229 GO:0016491 GO:0070401	aldo-keto reductase (NADP) activity; "alcohol dehydrogenase (NADP+) activity"; "steroid dehydrogenase activity"; "oxidoreductase activity"; "NADP+ binding"	GO:0005737 GO:0009507	cytoplasm; "chloroplast"	PF00248	Aldo/keto reductase family	PTHR11732 PTHR11732:SF34	ALDO/KETO REDUCTASE; "3-CHLOROBENZOATE-3,4-DIOXYGENASE DYHYDROGENASE-RELATED"	KOG1577	Aldo/keto_reductase_family_proteins	NA	NA	NA	NA
GLYMA01G25940	chr1	+	34287074	34295334	-0.900016	-1.32742	-1.23386	236	UniRef100_I1J717 Proteasome subunit alpha type n=1 Tax=Glycine max RepID=I1J717_SOYBN	2e-170	99.58	UniRef100_I1J717 Proteasome subunit alpha type n=1 Tax=Glycine max RepID=I1J717_SOYBN	2e-170	99.58	AT1G16470.2 | Symbols: PAB1 | proteasome subunit PAB1 | chr1:5623122-5625439 FORWARD LENGTH=235	2e-161	99.58	GO:0006511 GO:0010043 GO:0051603	ubiquitin-dependent protein catabolic process; "response to zinc ion"; "proteolysis involved in cellular protein catabolic process"	GO:0004175 GO:0004298 GO:0008233	endopeptidase activity; "threonine-type endopeptidase activity"; "peptidase activity"	GO:0000502 GO:0005829 GO:0005839 GO:0009507 GO:0019773 GO:0022626	proteasome complex; "cytosol"; "proteasome core complex"; "chloroplast"; "proteasome core complex, alpha-subunit complex"; "cytosolic ribosome"	PF10584 PF00227	Proteasome subunit A N-terminal signature; "Proteasome subunit"	PTHR11599 PTHR11599:SF16	PROTEASOME SUBUNIT ALPHA/BETA; "PROTEASOME BETA/DELTA SUBUNIT"	KOG0181	20S_proteasome,_regulatory_subunit_alpha_type_PSMA2/PRE8	3.4.25.1	Proteasome_endopeptidase_complex	K02726	20S_proteasome_subunit_alpha_2_[EC:3.4.25.1]
GLYMA01G26950	chr1	-	35866293	35869400	-0.516067	-1.94036	-0.79922	450	UniRef100_I1J752 Uncharacterized protein n=1 Tax=Glycine max RepID=I1J752_SOYBN	0	99.78	UniRef100_P12460 Tubulin beta-2 chain n=1 Tax=Glycine max RepID=TBB2_SOYBN	0	99.78	AT5G62700.1 | Symbols: TUB3 | tubulin beta chain 3 | chr5:25184501-25186426 FORWARD LENGTH=450	0	95.56	GO:0006184 GO:0007017 GO:0007018 GO:0009409 GO:0051258	GTP catabolic process; "microtubule-based process"; "microtubule-based movement"; "response to cold"; "protein polymerization"	GO:0003924 GO:0005198 GO:0005525	GTPase activity; "structural molecule activity"; "GTP binding"	GO:0005618 GO:0005737 GO:0005794 GO:0005874 GO:0009506 GO:0043234 GO:0045298	cell wall; "cytoplasm"; "Golgi apparatus"; "microtubule"; "plasmodesma"; "protein complex"; "tubulin complex"	PF03953 PF00091	Tubulin C-terminal domain; "Tubulin/FtsZ family, GTPase domain"	PTHR11588	TUBULIN	KOG1375	Beta_tubulin	NA	NA	K07375	tubulin_beta
GLYMA01G29330	chr1	+	39403862	39412277	0.945037	0.907896	1.16765	603	UniRef100_I1J7C3 Uncharacterized protein n=2 Tax=Glycine max RepID=I1J7C3_SOYBN	0	99.83	UniRef100_G7LBV9 Receptor-like serine/threonine kinase n=1 Tax=Medicago truncatula RepID=G7LBV9_MEDTR	0	98.84	AT3G14840.2 | Symbols: | Leucine-rich repeat transmembrane protein kinase | chr3:4988271-4993891 FORWARD LENGTH=1020	0	94.53	GO:0006468	protein phosphorylation	GO:0004672 GO:0004674 GO:0005524 GO:0016772	protein kinase activity; "protein serine/threonine kinase activity"; "ATP binding"; "transferase activity, transferring phosphorus-containing groups"	GO:0005576 GO:0005886 GO:0009506	extracellular region; "plasma membrane"; "plasmodesma"	PF11721 PF00069	Di-glucose binding within endoplasmic reticulum; "Protein kinase domain"	PTHR24420 PTHR24420:SF692	FAMILY NOT NAMED; ""	KOG1187	Serine/threonine_protein_kinase	NA	NA	NA	NA
GLYMA01G31830	chr1	+	43025616	43026886	1.13983	0.455616	0.388489	195	UniRef100_C6TDG4 Uncharacterized protein n=1 Tax=Glycine max RepID=C6TDG4_SOYBN	3e-142	99.49	UniRef100_G7KU38 Disease resistance response protein n=1 Tax=Medicago truncatula RepID=G7KU38_MEDTR	3e-81	93.85	AT1G58170.1 | Symbols: | Disease resistance-responsive (dirigent-like protein) family protein | chr1:21536188-21536745 FORWARD LENGTH=185	2e-75	77.44	GO:0006499 GO:0006952 GO:0009807	N-terminal protein myristoylation; "defense response"; "lignan biosynthetic process"	GO:0003674	molecular function	GO:0009507	chloroplast	PF03018	Dirigent-like protein	PTHR21495	NUCLEOPORIN-RELATED	NA	NA	NA	NA	NA	NA
GLYMA01G32090	chr1	-	43463847	43470841	-0.35125	1.6748	0.0242281	476	UniRef100_UPI00018C6B79 UPI00018C6B79 related cluster n=1 Tax=unknown RepID=UPI00018C6B79	0	99.79	UniRef100_G7KX17 Alanine glyoxylate aminotransferase-like protein n=1 Tax=Medicago truncatula RepID=G7KX17_MEDTR	0	99.79	AT2G38400.1 | Symbols: AGT3 | alanine:glyoxylate aminotransferase 3 | chr2:16083779-16085974 FORWARD LENGTH=477	0	99.79	NA	NA	GO:0003824 GO:0008453 GO:0008483 GO:0030170	catalytic activity; "alanine-glyoxylate transaminase activity"; "transaminase activity"; "pyridoxal phosphate binding"	GO:0005739	mitochondrion	PF00202	Aminotransferase class-III	PTHR11986 PTHR11986:SF23	AMINOTRANSFERASE CLASS III; "AMINOTRANSFERASE"	KOG1404	Alanine-glyoxylate_aminotransferase_AGT2	2.6.1.44 2.6.1.40	Alanine--glyoxylate_aminotransferase. (R)-3-amino-2-methylpropionate--pyruvate_aminotransferase	K00827	alanine-glyoxylate_transaminase_/_(R)-3-amino-2-methylpropionate-pyruvate_transaminase_[EC:2.6.1.44_2.6.1.40]
GLYMA01G32750	chr1	+	44319319	44320867	0.00737572	1.3397	0.477451	119	UniRef100_I1J7P1 Non-specific lipid-transfer protein n=1 Tax=Glycine max RepID=I1J7P1_SOYBN	1e-76	99.16	UniRef100_I1J7P1 Non-specific lipid-transfer protein n=1 Tax=Glycine max RepID=I1J7P1_SOYBN	1e-76	99.16	AT5G59310.1 | Symbols: LTP4 | lipid transfer protein 4 | chr5:23925296-23925772 REVERSE LENGTH=112	8e-33	92.44	GO:0006869 GO:0009409 GO:0009414 GO:0009651 GO:0009737 GO:0042538	lipid transport; "response to cold"; "response to water deprivation"; "response to salt stress"; "response to abscisic acid stimulus"; "hyperosmotic salinity response"	GO:0008289	lipid binding	GO:0005576	extracellular region	PF00234	Protease inhibitor/seed storage/LTP family	NA	NA	NA	NA	NA	NA	NA	NA
GLYMA01G34700	chr1	-	47141946	47148729	-0.848846	-0.986472	-1.70132	1134	UniRef100_I1J7Z7 Elongation factor Ts n=1 Tax=Glycine max RepID=I1J7Z7_SOYBN	0	99.91	UniRef100_I1J7Z7 Elongation factor Ts n=1 Tax=Glycine max RepID=I1J7Z7_SOYBN	0	99.91	AT4G29060.1 | Symbols: emb2726 | elongation factor Ts family protein | chr4:14317744-14321315 FORWARD LENGTH=953	0	38.45	GO:0006414 GO:0009793 GO:0009902 GO:0010027 GO:0016117 GO:0019288 GO:0034660 GO:0042744 GO:0046686	translational elongation; "embryo development ending in seed dormancy"; "chloroplast relocation"; "thylakoid membrane organization"; "carotenoid biosynthetic process"; "isopentenyl diphosphate biosynthetic process, mevalonate-independent pathway"; "ncRNA metabolic process"; "hydrogen peroxide catabolic process"; "response to cadmium ion"	GO:0003723 GO:0003746	RNA binding; "translation elongation factor activity"	GO:0009507 GO:0009570 GO:0009941	chloroplast; "chloroplast stroma"; "chloroplast envelope"	PF00627 PF00889 PF00575	UBA/TS-N domain; "Elongation factor TS"; "S1 RNA binding domain"	PTHR11741	ELONGATION FACTOR TS	KOG1071	Mitochondrial_translation_elongation_factor_EF-Tsmt,_catalyzes_nucleotide_exchange_on_EF-Tumt	NA	NA	NA	NA
GLYMA01G35130	chr1	-	47684338	47693236	-0.109743	1.2197	1.33882	215	UniRef100_I1J825 Uncharacterized protein n=2 Tax=Glycine max RepID=I1J825_SOYBN	3e-158	99.53	UniRef100_B7FN82 Mps one binder kinase activator-like 1A n=1 Tax=Medicago truncatula RepID=B7FN82_MEDTR	2e-154	98.6	AT4G19045.1 | Symbols: | Mob1/phocein family protein | chr4:10438213-10439788 REVERSE LENGTH=215	6e-149	99.53	NA	NA	NA	NA	NA	NA	PF03637	Mob1/phocein family	PTHR22599 PTHR22599:SF8	MPS ONE BINDER KINASE ACTIVATOR-LIKE (MOB); "MPS ONE BINDER KINASE ACTIVATOR-LIKE 1 (MOB1 HOMOLOG 1) (MOB1)"	KOG0440	Cell_cycle-associated_protein_Mob1-1	NA	NA	K06685	maintenance_of_ploidy_protein_MOB1_(MPS1_binder_1)
GLYMA01G35280	chr1	-	47816225	47821828	-0.222263	-0.351787	-1.06525	307	UniRef100_I1J836 ATP-dependent Clp protease proteolytic subunit n=1 Tax=Glycine max RepID=I1J836_SOYBN	0	99.67	UniRef100_I1J836 ATP-dependent Clp protease proteolytic subunit n=1 Tax=Glycine max RepID=I1J836_SOYBN	0	99.67	AT5G45390.1 | Symbols: CLPP4, NCLPP4 | CLP protease P4 | chr5:18396351-18397586 FORWARD LENGTH=292	1e-141	88.93	GO:0006364 GO:0006508 GO:0009658 GO:0009902 GO:0010027 GO:0010207 GO:0019288 GO:0034660 GO:0035304 GO:0042793 GO:0045893 GO:0048510	rRNA processing; "proteolysis"; "chloroplast organization"; "chloroplast relocation"; "thylakoid membrane organization"; "photosystem II assembly"; "isopentenyl diphosphate biosynthetic process, mevalonate-independent pathway"; "ncRNA metabolic process"; "regulation of protein dephosphorylation"; "transcription from plastid promoter"; "positive regulation of transcription, DNA-dependent"; "regula…	GO:0004252	serine-type endopeptidase activity	GO:0009507 GO:0009532 GO:0009535 GO:0009570 GO:0009579 GO:0009840 GO:0009941	chloroplast; "plastid stroma"; "chloroplast thylakoid membrane"; "chloroplast stroma"; "thylakoid"; "chloroplastic endopeptidase Clp complex"; "chloroplast envelope"	PF00574	Clp protease	PTHR10381	PROTEASE FAMILY S14 CLPP PROTEASE	KOG0840	ATP-dependent_Clp_protease,_proteolytic_subunit	NA	NA	NA	NA
GLYMA01G35540	chr1	+	48012026	48020478	-0.15115	-1.16779	-0.812253	564	UniRef100_I1J860 Uncharacterized protein n=1 Tax=Glycine max RepID=I1J860_SOYBN	0	99.82	UniRef100_F6LPV3 Rop guanine nucleotide exchange factor n=2 Tax=Medicago truncatula RepID=F6LPV3_MEDTR	0	99.82	AT1G31650.1 | Symbols: ATROPGEF14, ROPGEF14 | RHO guanyl-nucleotide exchange factor 14 | chr1:11326474-11329767 REVERSE LENGTH=576	0	97.7	GO:0019344 GO:0080092	cysteine biosynthetic process; "regulation of pollen tube growth"	GO:0005089	Rho guanyl-nucleotide exchange factor activity	GO:0005739	mitochondrion	PF03759	PRONE (Plant-specific Rop nucleotide exchanger)	NA	NA	NA	NA	NA	NA	NA	NA
GLYMA01G35681	chr1	-	48221731	48222524	0.884462	1.1922	1.06705	250	UniRef100_Q09X22 Photosystem II D2 protein n=1 Tax=Morus indica RepID=PSBD_MORIN	1e-147	92.4	UniRef100_Q09X22 Photosystem II D2 protein n=1 Tax=Morus indica RepID=PSBD_MORIN	1e-147	92.4	ATCG00270.1 | Symbols: PSBD | photosystem II reaction center protein D | chrC:32711-33772 FORWARD LENGTH=353	1e-148	92.4	GO:0006091 GO:0006354 GO:0009769 GO:0009772 GO:0010207 GO:0015979 GO:0019684	generation of precursor metabolites and energy; "DNA-dependent transcription, elongation"; "photosynthesis, light harvesting in photosystem II"; "photosynthetic electron transport in photosystem II"; "photosystem II assembly"; "photosynthesis"; "photosynthesis, light reaction"	GO:0045156 GO:0045157	electron transporter, transferring electrons within the cyclic electron transport pathway of photosynthesis activity; "electron transporter, transferring electrons within the noncyclic electron transport pathway of photosynthesis activity"	GO:0005737 GO:0009507 GO:0009523 GO:0009534 GO:0009535 GO:0009579 GO:0010287 GO:0016020 GO:0030076	cytoplasm; "chloroplast"; "photosystem II"; "chloroplast thylakoid"; "chloroplast thylakoid membrane"; "thylakoid"; "plastoglobule"; "membrane"; "light-harvesting complex"	PF00124	Photosynthetic reaction centre protein	NA	NA	NA	NA	NA	NA	K02706	photosystem_II_P680_reaction_center_D2_protein
GLYMA01G35950	chr1	+	48392039	48401536	-0.574977	-1.08795	-0.631505	1270	UniRef100_I1J891 Uncharacterized protein n=1 Tax=Glycine max RepID=I1J891_SOYBN	0	99.92	UniRef100_G7K2P2 Kinesin-like calmodulin binding protein n=2 Tax=Medicago truncatula RepID=G7K2P2_MEDTR	0	99.92	AT5G65930.2 | Symbols: ZWI, PKCBP, KCBP | kinesin-like calmodulin-binding protein (ZWICHEL) | chr5:26370369-26376394 REVERSE LENGTH=1260	0	97.4	GO:0007018 GO:0009846 GO:0010091 GO:0055114	microtubule-based movement; "pollen germination"; "trichome branching"; "oxidation-reduction process"	GO:0003777 GO:0003824 GO:0005515 GO:0005516 GO:0005524 GO:0008017 GO:0016491 GO:0016887	microtubule motor activity; "catalytic activity"; "protein binding"; "calmodulin binding"; "ATP binding"; "microtubule binding"; "oxidoreductase activity"; "ATPase activity"	GO:0005856 GO:0005886	cytoskeleton; "plasma membrane"	PF09379 PF00373 PF00784 PF00225	FERM N-terminal domain; "FERM central domain"; "MyTH4 domain"; "Kinesin motor domain"	PTHR24115 PTHR24115:SF172	FAMILY NOT NAMED; "SUBFAMILY NOT NAMED"	KOG0239	Kinesin_(KAR3_subfamily)	NA	NA	NA	NA
GLYMA01G36110	chr1	+	48584817	48588333	0.677569	0.0470757	1.40532	575	UniRef100_I1J8A7 Uncharacterized protein n=1 Tax=Glycine max RepID=I1J8A7_SOYBN	0	99.83	UniRef100_G7K2L1 Leucine-rich repeat-containing protein n=1 Tax=Medicago truncatula RepID=G7K2L1_MEDTR	0	99.83	AT4G35470.1 | Symbols: PIRL4 | plant intracellular ras group-related LRR 4 | chr4:16846531-16848448 FORWARD LENGTH=549	0	98.78	GO:0008150 GO:0009740 GO:0010162	biological process; "gibberellic acid mediated signaling pathway"; "seed dormancy process"	NA	NA	GO:0005634 GO:0005886	nucleus; "plasma membrane"	PF00560	Leucine Rich Repeat	PTHR23155 PTHR23155:SF267	LEUCINE-RICH REPEAT-CONTAINING PROTEIN; "SUBFAMILY NOT NAMED"	KOG0617	Ras_suppressor_protein_(contains_leucine-rich_repeats)	NA	NA	NA	NA
GLYMA01G36145	chr1	+	48632046	48636339	1.01875	0.816518	1.42729	745	UniRef100_I1LID0 Uncharacterized protein n=2 Tax=Glycine RepID=I1LID0_SOYBN	0	96.91	UniRef100_G7K2K7 Monosaccharide-sensing protein n=1 Tax=Medicago truncatula RepID=G7K2K7_MEDTR	0	96.78	AT3G51490.2 | Symbols: TMT3 | tonoplast monosaccharide transporter3 | chr3:19105018-19107562 REVERSE LENGTH=737	0	95.3	GO:0006810 GO:0055085	transport; "transmembrane transport"	GO:0005215 GO:0005337 GO:0005351 GO:0015144 GO:0022857 GO:0022891	transporter activity; "nucleoside transmembrane transporter activity"; "sugar:hydrogen symporter activity"; "carbohydrate transmembrane transporter activity"; "transmembrane transporter activity"; "substrate-specific transmembrane transporter activity"	GO:0009705 GO:0016020 GO:0016021	plant-type vacuole membrane; "membrane"; "integral to membrane"	PF00083	Sugar (and other) transporter	PTHR24063 PTHR24063:SF85	FAMILY NOT NAMED; "SUBFAMILY NOT NAMED"	KOG0254	Predicted_transporter_(major_facilitator_superfamily)	NA	NA	NA	NA
GLYMA01G36200	chr1	+	48703011	48710116	-1.54179	0.0254831	-0.767396	896	UniRef100_I1J8B6 Uncharacterized protein n=2 Tax=Glycine max RepID=I1J8B6_SOYBN	0	83.48	UniRef100_G7K1A9 Serine/threonine protein kinase/endoribonuclease IRE1 n=1 Tax=Medicago truncatula RepID=G7K1A9_MEDTR	0	97.21	AT2G17520.1 | Symbols: IRE1A, ATIRE1-2, IRE1-2 | Endoribonuclease/protein kinase IRE1-like | chr2:7617504-7620929 FORWARD LENGTH=841	0	48.55	GO:0006397 GO:0006468 GO:0006487 GO:0006987 GO:0030968	mRNA processing; "protein phosphorylation"; "protein N-linked glycosylation"; "activation of signaling protein activity involved in unfolded protein response"; "endoplasmic reticulum unfolded protein response"	GO:0004521 GO:0004672 GO:0004674 GO:0005524 GO:0016301 GO:0016772 GO:0016891	endoribonuclease activity; "protein kinase activity"; "protein serine/threonine kinase activity"; "ATP binding"; "kinase activity"; "transferase activity, transferring phosphorus-containing groups"; "endoribonuclease activity, producing 5'-phosphomonoesters"	GO:0009507 GO:0042406	chloroplast; "extrinsic to endoplasmic reticulum membrane"	PF06479 PF00069	Ribonuclease 2-5A; "Protein kinase domain"	PTHR13954 PTHR13954:SF4	IRE1-RELATED; "SERINE THREONIN KINASE"	KOG1027	Serine/threonine_protein_kinase_and_endoribonuclease_ERN1/IRE1,_sensor_of_the_unfolded_protein_response_pathway	NA	NA	NA	NA
GLYMA01G36210	chr1	-	48710854	48716254	0.550098	1.088	0.552029	939	UniRef100_I1J8B7 Glutamate receptor n=1 Tax=Glycine max RepID=I1J8B7_SOYBN	0	99.89	UniRef100_I1J8B7 Glutamate receptor n=1 Tax=Glycine max RepID=I1J8B7_SOYBN	0	99.89	AT3G51480.1 | Symbols: ATGLR3.6, GLR3.6 | glutamate receptor 3.6 | chr3:19101256-19104681 FORWARD LENGTH=903	0	97.02	GO:0006810 GO:0006874 GO:0007186 GO:0009416 GO:0030003	transport; "cellular calcium ion homeostasis"; "G-protein coupled receptor signaling pathway"; "response to light stimulus"; "cellular cation homeostasis"	GO:0004965 GO:0004970 GO:0005215 GO:0005217 GO:0005234	G-protein coupled GABA receptor activity; "ionotropic glutamate receptor activity"; "transporter activity"; "intracellular ligand-gated ion channel activity"; "extracellular-glutamate-gated ion channel activity"	GO:0005576 GO:0016020 GO:0016021	extracellular region; "membrane"; "integral to membrane"	PF01094 PF00497 PF00060	Receptor family ligand binding region; "Bacterial extracellular solute-binding proteins, family 3"; "Ligand-gated ion channel"	PTHR18966 PTHR18966:SF7	IONOTROPIC GLUTAMATE RECEPTOR-RELATED; "gb def: agcp6329 [anopheles gambiae str. pest]"	KOG1052	Glutamate-gated_kainate-type_ion_channel_receptor_subunit_GluR5_and_related_subunits	NA	NA	K05387	glutamate_receptor,_ionotropic,_other_eukaryote
GLYMA01G36620	chr1	+	49074668	49077300	0.61998	2.62692	2.0428	187	UniRef100_C6SXE2 Uncharacterized protein n=1 Tax=Glycine max RepID=C6SXE2_SOYBN	9e-136	99.47	UniRef100_B7FGV4 Senescence-associated protein DIN1 n=1 Tax=Medicago truncatula RepID=B7FGV4_MEDTR	4e-89	98.93	AT4G35770.1 | Symbols: SEN1, ATSEN1, DIN1 | Rhodanese/Cell cycle control phosphatase superfamily protein | chr4:16945073-16945983 FORWARD LENGTH=182	5e-57	75.4	GO:0006979 GO:0007568 GO:0009416 GO:0009611 GO:0009744 GO:0009750 GO:0009753	response to oxidative stress; "aging"; "response to light stimulus"; "response to wounding"; "response to sucrose stimulus"; "response to fructose stimulus"; "response to jasmonic acid stimulus"	GO:0003674	molecular function	GO:0009507	chloroplast	PF00581	Rhodanese-like domain	PTHR13253 PTHR13253:SF26	FAMILY NOT NAMED; "OS06G0725000 PROTEIN"	KOG1530	Rhodanese-related_sulfurtransferase	NA	NA	NA	NA
GLYMA01G37270	chr1	+	49637623	49639519	1.64483	0.385179	1.59033	366	UniRef100_I1J8M6 Uncharacterized protein n=1 Tax=Glycine max RepID=I1J8M6_SOYBN	0	99.73	UniRef100_G7JW51 GDP-mannose 4 6-dehydratase n=1 Tax=Medicago truncatula RepID=G7JW51_MEDTR	0	97.54	AT3G51160.1 | Symbols: MUR1, MUR_1, GMD2 | NAD(P)-binding Rossmann-fold superfamily protein | chr3:19007232-19008353 REVERSE LENGTH=373	0	98.36	GO:0006007 GO:0009826 GO:0019673 GO:0042351 GO:0044237	glucose catabolic process; "unidimensional cell growth"; "GDP-mannose metabolic process"; "'de novo' GDP-L-fucose biosynthetic process"; "cellular metabolic process"	GO:0000166 GO:0003824 GO:0008446 GO:0050662	nucleotide binding; "catalytic activity"; "GDP-mannose 4,6-dehydratase activity"; "coenzyme binding"	GO:0005622 GO:0005794 GO:0005829	intracellular; "Golgi apparatus"; "cytosol"	PF01370	NAD dependent epimerase/dehydratase family	PTHR10366 PTHR10366:SF32	NAD DEPENDENT EPIMERASE/DEHYDRATASE; "NAD DEPENDENT EPIMERASE/DEHYDRATASE"	KOG1372	GDP-mannose_4,6_dehydratase	4.2.1.47	GDP-mannose_4,6-dehydratase	K01711	GDPmannose_4,6-dehydratase_[EC:4.2.1.47]
GLYMA01G37341	chr1	-	49698284	49706430	1.04573	0.661139	0.35077	967	UniRef100_UPI00023374C6 UPI00023374C6 related cluster n=1 Tax=unknown RepID=UPI00023374C6	0	99.9	UniRef100_D7LTN5 Kinesin motor family protein n=1 Tax=Arabidopsis lyrata subsp. lyrata RepID=D7LTN5_ARALL	0	99.48	AT3G51150.2 | Symbols: | ATP binding microtubule motor family protein | chr3:19002006-19006509 FORWARD LENGTH=1054	0	99.48	GO:0007018	microtubule-based movement	GO:0003777 GO:0005524	microtubule motor activity; "ATP binding"	GO:0005737	cytoplasm	PF00225 PF11995	Kinesin motor domain; "Domain of unknown function (DUF3490)"	PTHR24115 PTHR24115:SF189	FAMILY NOT NAMED; "SUBFAMILY NOT NAMED"	KOG0242	Kinesin-like_protein	NA	NA	NA	NA
GLYMA01G37720	chr1	-	50028225	50031144	0.360482	1.97014	0.561212	471	UniRef100_I1J8S1 Uncharacterized protein n=1 Tax=Glycine max RepID=I1J8S1_SOYBN	0	99.79	UniRef100_G7KF03 Mannan endo-1,4-beta-mannosidase n=1 Tax=Medicago truncatula RepID=G7KF03_MEDTR	0	98.94	AT5G66460.1 | Symbols: MAN7, AtMAN7 | Glycosyl hydrolase superfamily protein | chr5:26538911-26540837 REVERSE LENGTH=431	0	97.88	GO:0008152 GO:0009845 GO:0009855 GO:0009944 GO:0010014 GO:0010075	metabolic process; "seed germination"; "determination of bilateral symmetry"; "polarity specification of adaxial/abaxial axis"; "meristem initiation"; "regulation of meristem growth"	GO:0003824 GO:0004553 GO:0043169	catalytic activity; "hydrolase activity, hydrolyzing O-glycosyl compounds"; "cation binding"	GO:0005576	extracellular region	PF00150	Cellulase (glycosyl hydrolase family 5)	NA	NA	NA	NA	NA	NA	NA	NA
GLYMA01G38240	chr1	+	50382618	50389821	0.229971	0.650596	1.15834	1016	UniRef100_UPI000189D1BF UPI000189D1BF related cluster n=1 Tax=unknown RepID=UPI000189D1BF	0	97.34	UniRef100_G7LES7 Tubby-like F-box protein n=1 Tax=Medicago truncatula RepID=G7LES7_MEDTR	0	97.15	AT4G36630.1 | Symbols: EMB2754 | Vacuolar sorting protein 39 | chr4:17272088-17276524 REVERSE LENGTH=1000	0	97.24	GO:0006486 GO:0006487 GO:0006623 GO:0006886 GO:0007033 GO:0009793 GO:0016192 GO:0042732	protein glycosylation; "protein N-linked glycosylation"; "protein targeting to vacuole"; "intracellular protein transport"; "vacuole organization"; "embryo development ending in seed dormancy"; "vesicle-mediated transport"; "D-xylose metabolic process"	GO:0005083	small GTPase regulator activity	GO:0009506	plasmodesma	PF00637 PF10366 PF10367 PF00780	Region in Clathrin and VPS; "Vacuolar sorting protein 39 domain 1"; "Vacuolar sorting protein 39 domain 2"; "CNH domain"	PTHR12894 PTHR12894:SF5	CNH DOMAIN CONTAINING; "VAM6/VPS39 RELATED"	KOG2063	Vacuolar_assembly/sorting_proteins_VPS39/VAM6/VPS3	NA	NA	NA	NA
GLYMA01G38290	chr1	+	50444756	50448681	1.26806	0.63059	1.62359	518	UniRef100_UPI0002336DC4 UPI0002336DC4 related cluster n=1 Tax=unknown RepID=UPI0002336DC4	0	99.81	UniRef100_G7LEU9 Zinc finger protein n=1 Tax=Medicago truncatula RepID=G7LEU9_MEDTR	0	99.23	AT5G66730.1 | Symbols: | C2H2-like zinc finger protein | chr5:26641914-26643883 REVERSE LENGTH=500	0	99.61	GO:0006355 GO:0009937 GO:0010029 GO:0010431	regulation of transcription, DNA-dependent; "regulation of gibberellic acid mediated signaling pathway"; "regulation of seed germination"; "seed maturation"	GO:0003676 GO:0003700 GO:0005515 GO:0008270	nucleic acid binding; "sequence-specific DNA binding transcription factor activity"; "protein binding"; "zinc ion binding"	GO:0005622 GO:0005634	intracellular; "nucleus"	NA	NA	PTHR10593	SERINE/THREONINE-PROTEIN KINASE RIO	NA	NA	NA	NA	NA	NA
GLYMA01G38320	chr1	-	50456604	50460237	-0.629106	-1.49273	-0.835167	382	UniRef100_I1J8W9 Uncharacterized protein n=3 Tax=Glycine max RepID=I1J8W9_SOYBN	0	99.74	UniRef100_P93363 Tyrosyl-tRNA synthetase n=1 Tax=Nicotiana tabacum RepID=P93363_TOBAC	0	99.21	AT2G33840.1 | Symbols: | Tyrosyl-tRNA synthetase, class Ib, bacterial/mitochondrial | chr2:14315011-14317329 FORWARD LENGTH=385	0	91.1	GO:0006418 GO:0006437	tRNA aminoacylation for protein translation; "tyrosyl-tRNA aminoacylation"	GO:0000166 GO:0004812 GO:0004831 GO:0005524	nucleotide binding; "aminoacyl-tRNA ligase activity"; "tyrosine-tRNA ligase activity"; "ATP binding"	GO:0005737	cytoplasm	PF00579	tRNA synthetases class I (W and Y)	PTHR11946 PTHR11946:SF34	ISOLEUCYL, LEUCYL, TYROSYL, VALYL AND METHIONYL-TRNA SYNTHETASES; "SUBFAMILY NOT NAMED"	KOG2144	Tyrosyl-tRNA_synthetase,_cytoplasmic	6.1.1.1	Tyrosine--tRNA_ligase.	K01866	tyrosyl-tRNA_synthetase_[EC:6.1.1.1]
GLYMA01G38410	chr1	+	50528622	50536566	0.235059	1.15135	0.877067	658	UniRef100_I1J8Y0 Uncharacterized protein n=1 Tax=Glycine max RepID=I1J8Y0_SOYBN	0	99.85	UniRef100_G3E7N0 Xaa-Pro aminopeptidase 2 n=1 Tax=Glycine max RepID=G3E7N0_SOYBN	0	99.85	AT4G36760.1 | Symbols: ATAPP1, APP1 | aminopeptidase P1 | chr4:17326688-17329979 FORWARD LENGTH=645	0	99.54	GO:0006487 GO:0006869 GO:0006891 GO:0009926 GO:0009987 GO:0010351 GO:0016558	protein N-linked glycosylation; "lipid transport"; "intra-Golgi vesicle-mediated transport"; "auxin polar transport"; "cellular process"; "lithium ion transport"; "protein import into peroxisome matrix"	GO:0004177 GO:0010013 GO:0016787	aminopeptidase activity; "N-1-naphthylphthalamic acid binding"; "hydrolase activity"	GO:0005829 GO:0005886	cytosol; "plasma membrane"	PF01321 PF00557	Creatinase/Prolidase N-terminal domain; "Metallopeptidase family M24"	PTHR10804 PTHR10804:SF6	PROTEASE FAMILY M24 (METHIONYL AMINOPEPTIDASE, AMINOPEPTIDASE P); "gb def: possible cell cycle protein [leishmania major]"	KOG2413	Xaa-Pro_aminopeptidase	3.4.11.9	Xaa-Pro_aminopeptidase.	K01262	Xaa-Pro_aminopeptidase_[EC:3.4.11.9]
GLYMA01G38450	chr1	-	50549841	50551564	0.942902	1.31547	1.04633	309	UniRef100_I1J8Y4 Uncharacterized protein n=1 Tax=Glycine max RepID=I1J8Y4_SOYBN	0	99.68	UniRef100_G7KC60 BES1/BZR1-like protein n=2 Tax=Medicago truncatula RepID=G7KC60_MEDTR	8e-133	99.68	AT1G75080.2 | Symbols: BZR1 | Brassinosteroid signalling positive regulator (BZR1) family protein | chr1:28185709-28187063 FORWARD LENGTH=336	2e-96	97.09	GO:0006355 GO:0009742 GO:0045892 GO:0048316 GO:0048481	regulation of transcription, DNA-dependent; "brassinosteroid mediated signaling pathway"; "negative regulation of transcription, DNA-dependent"; "seed development"; "ovule development"	GO:0003677 GO:0003700 GO:0005515	DNA binding; "sequence-specific DNA binding transcription factor activity"; "protein binding"	GO:0005634 GO:0005829	nucleus; "cytosol"	PF05687	Plant protein of unknown function (DUF822)	NA	NA	NA	NA	NA	NA	NA	NA
GLYMA01G38470	chr1	-	50564248	50567428	0.0204062	-1.0163	-0.265279	184	UniRef100_C6SV99 Uncharacterized protein n=2 Tax=Glycine max RepID=C6SV99_SOYBN	7e-134	99.46	UniRef100_B9SGH9 Ubiquitin-conjugating enzyme m, putative n=1 Tax=Ricinus communis RepID=B9SGH9_RICCO	1e-127	99.46	AT4G36800.2 | Symbols: RCE1 | RUB1 conjugating enzyme 1 | chr4:17341237-17342148 REVERSE LENGTH=184	2e-120	99.46	GO:0006301 GO:0009733 GO:0009790	postreplication repair; "response to auxin stimulus"; "embryo development"	GO:0005515 GO:0016881 GO:0019787 GO:0019788	protein binding; "acid-amino acid ligase activity"; "small conjugating protein ligase activity"; "NEDD8 ligase activity"	NA	NA	PF00179	Ubiquitin-conjugating enzyme	PTHR24067 PTHR24067:SF17	UBIQUITIN-CONJUGATING ENZYME E2; ""	KOG0420	Ubiquitin-protein_ligase	NA	NA	NA	NA
GLYMA01G38580	chr1	+	50633744	50644902	-0.476319	-1.36138	0.04565	1726	UniRef100_I1J8Z9 Uncharacterized protein n=1 Tax=Glycine max RepID=I1J8Z9_SOYBN	0	97.91	UniRef100_Q2QYW2 Clathrin heavy chain 2 n=1 Tax=Oryza sativa Japonica Group RepID=CLH2_ORYSJ	0	95.25	AT3G11130.1 | Symbols: | Clathrin, heavy chain | chr3:3482575-3491667 REVERSE LENGTH=1705	0	95.54	GO:0006886 GO:0006897 GO:0016192	intracellular protein transport; "endocytosis"; "vesicle-mediated transport"	GO:0005198 GO:0005515	structural molecule activity; "protein binding"	GO:0005773 GO:0005774 GO:0005794 GO:0005886 GO:0009506 GO:0030130 GO:0030132	vacuole; "vacuolar membrane"; "Golgi apparatus"; "plasma membrane"; "plasmodesma"; "clathrin coat of trans-Golgi network vesicle"; "clathrin coat of coated pit"	PF01394 PF00637 PF09268	Clathrin propeller repeat; "Region in Clathrin and VPS"; "Clathrin, heavy-chain linker"	PTHR10292	CLATHRIN HEAVY CHAIN	KOG0985	Vesicle_coat_protein_clathrin,_heavy_chain	NA	NA	K04646	clathrin_heavy_chain
GLYMA01G38800	chr1	-	50835384	50838753	-1.24607	-0.99482	-0.808482	476	UniRef100_I1J919 Uncharacterized protein n=1 Tax=Glycine max RepID=I1J919_SOYBN	0	99.79	UniRef100_G7K9G9 Nuclear autoantigenic sperm protein n=1 Tax=Medicago truncatula RepID=G7K9G9_MEDTR	0	99.16	AT4G37210.1 | Symbols: | Tetratricopeptide repeat (TPR)-like superfamily protein | chr4:17512376-17514421 FORWARD LENGTH=492	4e-125	86.97	GO:0006306 GO:0006342 GO:0006346 GO:0008150 GO:0009855 GO:0009909 GO:0010014 GO:0010073 GO:0016246 GO:0016570 GO:0031047 GO:0031048 GO:0048449 GO:0051567	DNA methylation; "chromatin silencing"; "methylation-dependent chromatin silencing"; "biological process"; "determination of bilateral symmetry"; "regulation of flower development"; "meristem initiation"; "meristem maintenance"; "RNA interference"; "histone modification"; "gene silencing by RNA"; "chromatin silencing by small RNA"; "floral organ formation"; "histone H3-K9 methylation"	NA	NA	GO:0005634	nucleus	PF10516	SHNi-TPR	PTHR15081 PTHR15081:SF1	NUCLEAR AUTOANTIGENIC SPERM PROTEIN (NASP)-RELATED; "PROTEIN HGV2"	KOG4563	Cell_cycle-regulated_histone_H1-binding_protein	NA	NA	NA	NA
GLYMA01G38930	chr1	-	50921918	50923972	1.15297	1.62222	0.73426	253	UniRef100_I1J932 Uncharacterized protein n=2 Tax=Glycine max RepID=I1J932_SOYBN	0	99.6	UniRef100_G7K9G6 Protein disulfide-isomerase n=1 Tax=Medicago truncatula RepID=G7K9G6_MEDTR	9e-135	99.6	AT4G37200.1 | Symbols: HCF164 | Thioredoxin superfamily protein | chr4:17509836-17511230 REVERSE LENGTH=261	3e-110	99.6	GO:0006662 GO:0010190 GO:0019761 GO:0045454	glycerol ether metabolic process; "cytochrome b6f complex assembly"; "glucosinolate biosynthetic process"; "cell redox homeostasis"	GO:0009055 GO:0015035 GO:0016671	electron carrier activity; "protein disulfide oxidoreductase activity"; "oxidoreductase activity, acting on a sulfur group of donors, disulfide as acceptor"	GO:0009507 GO:0009534 GO:0009535 GO:0031977	chloroplast; "chloroplast thylakoid"; "chloroplast thylakoid membrane"; "thylakoid lumen"	PF00085	Thioredoxin	PTHR10438 PTHR10438:SF103	THIOREDOXIN-RELATED; "OS03G0767500 PROTEIN"	KOG0907	Thioredoxin	NA	NA	NA	NA
GLYMA01G38940	chr1	-	50926262	50927303	1.3374	0.665287	1.45788	170	UniRef100_I1J933 Uncharacterized protein n=1 Tax=Glycine max RepID=I1J933_SOYBN	1e-111	99.41	NA	NA	NA	AT2G23670.1 | Symbols: YCF37 | homolog of Synechocystis YCF37 | chr2:10063307-10063810 REVERSE LENGTH=167	1e-48	87.65	GO:0006098 GO:0008150 GO:0010027 GO:0019288	pentose-phosphate shunt; "biological process"; "thylakoid membrane organization"; "isopentenyl diphosphate biosynthetic process, mevalonate-independent pathway"	GO:0003674	molecular function	GO:0009507 GO:0009534 GO:0009535 GO:0009543 GO:0009579	chloroplast; "chloroplast thylakoid"; "chloroplast thylakoid membrane"; "chloroplast thylakoid lumen"; "thylakoid"	NA	NA	NA	NA	NA	NA	NA	NA	NA	NA
GLYMA01G38980	chr1	-	50956637	50960580	1.0736	-0.0703134	2.85189	541	UniRef100_I1J937 Uncharacterized protein n=1 Tax=Glycine max RepID=I1J937_SOYBN	0	99.82	UniRef100_G7K9E0 L-ascorbate oxidase-like protein n=1 Tax=Medicago truncatula RepID=G7K9E0_MEDTR	0	96.3	AT5G66920.1 | Symbols: sks17 | SKU5 similar 17 | chr5:26722963-26725370 FORWARD LENGTH=546	0	95.93	GO:0055114 GO:0080167	oxidation-reduction process; "response to karrikin"	GO:0005507 GO:0016491	copper ion binding; "oxidoreductase activity"	GO:0005576 GO:0005618 GO:0009505	extracellular region; "cell wall"; "plant-type cell wall"	PF00394 PF07732 PF07731	Multicopper oxidase; "Multicopper oxidase"; "Multicopper oxidase"	PTHR11709 PTHR11709:SF17	MULTI-COPPER OXIDASE; "SUBFAMILY NOT NAMED"	KOG1263	Multicopper_oxidases	NA	NA	NA	NA
GLYMA01G39010	chr1	+	50973226	50978011	0.514624	0.398905	1.45299	836	UniRef100_UPI00023376C7 UPI00023376C7 related cluster n=1 Tax=unknown RepID=UPI00023376C7	0	99.88	UniRef100_G7K838 Cc-nbs-lrr resistance protein n=1 Tax=Medicago truncatula RepID=G7K838_MEDTR	0	98.68	AT5G66900.1 | Symbols: | Disease resistance protein (CC-NBS-LRR class) family | chr5:26714931-26717757 REVERSE LENGTH=809	4e-150	98.44	GO:0006952	defense response	GO:0043531	ADP binding	GO:0005634	nucleus	PF05659 PF00931	Arabidopsis broad-spectrum mildew resistance protein RPW8; "NB-ARC domain"	PTHR23155 PTHR23155:SF239	LEUCINE-RICH REPEAT-CONTAINING PROTEIN; "DISEASE RESISTANCE PROTEIN (CC-NBS-LRR CLASS), PUT"	KOG4658	Apoptotic_ATPase	NA	NA	NA	NA
GLYMA01G39200	chr1	-	51176940	51182827	-0.239118	-0.448443	-1.12051	357	UniRef100_UPI0001890CCE UPI0001890CCE related cluster n=1 Tax=unknown RepID=UPI0001890CCE	0	99.72	UniRef100_B9H6F3 Methionine aminopeptidase n=1 Tax=Populus trichocarpa RepID=B9H6F3_POPTR	0	98.6	AT4G37040.1 | Symbols: MAP1D | methionine aminopeptidase 1D | chr4:17455175-17457085 FORWARD LENGTH=350	0	97.48	GO:0006508 GO:0009737 GO:0009987 GO:0019408 GO:0031365	proteolysis; "response to abscisic acid stimulus"; "cellular process"; "dolichol biosynthetic process"; "N-terminal protein amino acid modification"	GO:0004177 GO:0008235	aminopeptidase activity; "metalloexopeptidase activity"	GO:0005739 GO:0009507	mitochondrion; "chloroplast"	PF00557	Metallopeptidase family M24	PTHR10804 PTHR10804:SF50	PROTEASE FAMILY M24 (METHIONYL AMINOPEPTIDASE, AMINOPEPTIDASE P); "METHIONINE AMINOPEPTIDASE 1D, MITOCHONDRIAL"	KOG2738	Putative_methionine_aminopeptidase	3.4.11.18	Methionyl_aminopeptidase	K01265	methionyl_aminopeptidase_[EC:3.4.11.18]
GLYMA01G39350	chr1	-	51298442	51305321	0.963256	0.744771	1.72659	478	UniRef100_C6TNI2 Uncharacterized protein n=1 Tax=Glycine max RepID=C6TNI2_SOYBN	0	99.79	UniRef100_G7K6N4 Lipase n=1 Tax=Medicago truncatula RepID=G7K6N4_MEDTR	0	97.7	AT5G42930.1 | Symbols: | alpha/beta-Hydrolases superfamily protein | chr5:17210738-17214152 REVERSE LENGTH=467	1e-175	94.35	GO:0006629	lipid metabolic process	GO:0004806	triglyceride lipase activity	GO:0005576	extracellular region	PF01764	Lipase (class 3)	PTHR10992 PTHR10992:SF274	ALPHA/BETA HYDROLASE RELATED; "TRIACYLGLYCEROL LIPASE"	KOG4569	Predicted_lipase	NA	NA	NA	NA
GLYMA01G39370	chr1	+	51321189	51322374	0.259889	-1.31526	0.879307	175	UniRef100_I1J975 Uncharacterized protein n=1 Tax=Glycine max RepID=I1J975_SOYBN	8e-125	99.43	UniRef100_B9SC80 RALFL33, putative n=1 Tax=Ricinus communis RepID=B9SC80_RICCO	2e-40	64	AT5G67070.1 | Symbols: RALFL34 | ralf-like 34 | chr5:26768120-26768509 FORWARD LENGTH=129	2e-39	52	GO:0006949 GO:0007267	syncytium formation; "cell-cell signaling"	GO:0004871	signal transducer activity	GO:0005576 GO:0048046	extracellular region; "apoplast"	PF05498	Rapid ALkalinization Factor (RALF)	NA	NA	NA	NA	NA	NA	NA	NA
GLYMA01G39420	chr1	-	51355207	51358366	1.21788	0.41317	0.740646	504	UniRef100_UPI00023370C6 UPI00023370C6 related cluster n=1 Tax=unknown RepID=UPI00023370C6	0	99.8	UniRef100_G7K6L9 BRASSINOSTEROID INSENSITIVE 1-associated receptor kinase n=1 Tax=Medicago truncatula RepID=G7K6L9_MEDTR	0	97.82	AT4G02630.1 | Symbols: | Protein kinase superfamily protein | chr4:1151683-1153161 FORWARD LENGTH=492	0	88.1	GO:0006468 GO:0007623 GO:0042546 GO:0046777	protein phosphorylation; "circadian rhythm"; "cell wall biogenesis"; "protein autophosphorylation"	GO:0004672 GO:0004674 GO:0005524 GO:0016301 GO:0016772	protein kinase activity; "protein serine/threonine kinase activity"; "ATP binding"; "kinase activity"; "transferase activity, transferring phosphorus-containing groups"	GO:0005886	plasma membrane	PF00069	Protein kinase domain	PTHR24420 PTHR24420:SF827	FAMILY NOT NAMED; ""	KOG1187	Serine/threonine_protein_kinase	NA	NA	NA	NA
GLYMA01G39740	chr1	+	51613143	51614901	0.46595	1.26761	0.889231	306	UniRef100_I1J9A8 Uncharacterized protein n=2 Tax=Glycine max RepID=I1J9A8_SOYBN	0	99.67	UniRef100_Q0PJL9 MYB transcription factor MYB50 n=1 Tax=Glycine max RepID=Q0PJL9_SOYBN	0	99.67	AT4G37260.1 | Symbols: MYB73, ATMYB73 | myb domain protein 73 | chr4:17540602-17541564 FORWARD LENGTH=320	3e-98	99.35	GO:0006355 GO:0009723 GO:0009737 GO:0009751 GO:0009753 GO:0010200 GO:0046686	regulation of transcription, DNA-dependent; "response to ethylene stimulus"; "response to abscisic acid stimulus"; "response to salicylic acid stimulus"; "response to jasmonic acid stimulus"; "response to chitin"; "response to cadmium ion"	GO:0003677 GO:0003700	DNA binding; "sequence-specific DNA binding transcription factor activity"	GO:0005634	nucleus	PF00249	Myb-like DNA-binding domain	PTHR10641	MYB-RELATED	KOG0048	Transcription_factor,_Myb_superfamily	NA	NA	K09422	myb_proto-oncogene_protein,_plant
GLYMA01G39960	chr1	-	51768698	51773656	-0.421659	-0.847747	-1.33693	526	UniRef100_I1J9C9 Uncharacterized protein n=1 Tax=Glycine max RepID=I1J9C9_SOYBN	0	99.81	UniRef100_G7IU12 Ribonuclease n=1 Tax=Medicago truncatula RepID=G7IU12_MEDTR	0	99.62	AT4G37510.1 | Symbols: | Ribonuclease III family protein | chr4:17626259-17628854 REVERSE LENGTH=537	0	95.25	GO:0006396 GO:0010027 GO:0010267 GO:0019288 GO:0035196 GO:0051607	RNA processing; "thylakoid membrane organization"; "production of ta-siRNAs involved in RNA interference"; "isopentenyl diphosphate biosynthetic process, mevalonate-independent pathway"; "production of miRNAs involved in gene silencing by miRNA"; "defense response to virus"	GO:0003723 GO:0004525	RNA binding; "ribonuclease III activity"	GO:0009507	chloroplast	PF00636	RNase3 domain	PTHR11207	RIBONUCLEASE III	NA	NA	NA	NA	NA	NA
GLYMA01G39970	chr1	+	51778757	51782898	0.856021	1.19515	0.166034	619	UniRef100_I1LH78 Uncharacterized protein n=1 Tax=Glycine max RepID=I1LH78_SOYBN	0	99.68	UniRef100_G7IU11 Root phototropism protein n=1 Tax=Medicago truncatula RepID=G7IU11_MEDTR	0	99.84	AT5G67385.1 | Symbols: | Phototropic-responsive NPH3 family protein | chr5:26884754-26887083 FORWARD LENGTH=604	0	97.42	GO:0009416	response to light stimulus	GO:0004871	signal transducer activity	GO:0005886	plasma membrane	PF00651 PF03000	BTB/POZ domain; "NPH3 family"	PTHR13690 PTHR13690:SF174	KELCH-RELATED; "KELCH-RELATED"	NA	NA	NA	NA	NA	NA
GLYMA01G40150	chr1	-	51946621	51947536	-1.0533	-1.70021	-1.35459	147	UniRef100_I1J9E4 Uncharacterized protein n=1 Tax=Glycine max RepID=I1J9E4_SOYBN	2e-99	99.32	UniRef100_B9SH02 60S ribosomal protein L26, putative n=1 Tax=Ricinus communis RepID=B9SH02_RICCO	2e-91	99.32	AT3G49910.1 | Symbols: | Translation protein SH3-like family protein | chr3:18504311-18504751 FORWARD LENGTH=146	8e-91	99.32	GO:0001510 GO:0006412 GO:0009409	RNA methylation; "translation"; "response to cold"	GO:0003735	structural constituent of ribosome	GO:0005622 GO:0005634 GO:0005730 GO:0005774 GO:0005829 GO:0005840 GO:0005886 GO:0009507 GO:0015934 GO:0016020 GO:0022625 GO:0022626	intracellular; "nucleus"; "nucleolus"; "vacuolar membrane"; "cytosol"; "ribosome"; "plasma membrane"; "chloroplast"; "large ribosomal subunit"; "membrane"; "cytosolic large ribosomal subunit"; "cytosolic ribosome"	PF00467	KOW motif	PTHR11143	60S RIBOSOMAL PROTEIN L26 FAMILY MEMBER	KOG3401	60S_ribosomal_protein_L26	NA	NA	K02898	large_subunit_ribosomal_protein_L26e
GLYMA01G40620	chr1	-	52322057	52325031	-0.522276	-1.86706	-0.489819	369	UniRef100_UPI00023378C3 UPI00023378C3 related cluster n=1 Tax=unknown RepID=UPI00023378C3	0	99.73	UniRef100_G7K125 BHLH transcription factor n=1 Tax=Medicago truncatula RepID=G7K125_MEDTR	4e-96	95.12	AT4G37850.1 | Symbols: | basic helix-loop-helix (bHLH) DNA-binding superfamily protein | chr4:17796362-17797647 REVERSE LENGTH=328	3e-55	66.94	GO:0006355	regulation of transcription, DNA-dependent	GO:0003677 GO:0003700	DNA binding; "sequence-specific DNA binding transcription factor activity"	GO:0005634	nucleus	PF00010	Helix-loop-helix DNA-binding domain	PTHR23042 PTHR23042:SF25	CIRCADIAN PROTEIN CLOCK/ARNT/BMAL/PAS; "NAI1, DNA BINDING / TRANSCRIPTION FACTOR"	NA	NA	NA	NA	NA	NA
GLYMA01G40900	chr1	-	52553730	52560423	-0.339163	-0.142503	-1.09446	559	UniRef100_UPI00023378CF UPI00023378CF related cluster n=1 Tax=unknown RepID=UPI00023378CF	0	99.82	UniRef100_G7JZU4 Two-component response regulator-like protein n=1 Tax=Medicago truncatula RepID=G7JZU4_MEDTR	0	96.96	AT4G18020.6 | Symbols: APRR2 | CheY-like two-component responsive regulator family protein | chr4:10003738-10006682 REVERSE LENGTH=535	2e-138	97.67	GO:0000160 GO:0006355 GO:0007623 GO:0009736	phosphorelay signal transduction system; "regulation of transcription, DNA-dependent"; "circadian rhythm"; "cytokinin mediated signaling pathway"	GO:0000156 GO:0003700 GO:0005515	phosphorelay response regulator activity; "sequence-specific DNA binding transcription factor activity"; "protein binding"	GO:0005634	nucleus	PF00249 PF00072	Myb-like DNA-binding domain; "Response regulator receiver domain"	NA	NA	NA	NA	NA	NA	NA	NA
GLYMA01G41010	chr1	+	52606781	52608967	-0.767751	-0.862835	-1.42055	688	UniRef100_I1J9M5 Uncharacterized protein (Fragment) n=1 Tax=Glycine max RepID=I1J9M5_SOYBN	0	91.86	UniRef100_G7JZT5 Pentatricopeptide repeat-containing protein n=1 Tax=Medicago truncatula RepID=G7JZT5_MEDTR	0	99.27	AT1G32415.1 | Symbols: | pentatricopeptide (PPR) repeat-containing protein | chr1:11695611-11697896 FORWARD LENGTH=761	0	96.95	GO:0008150	biological process	GO:0003674	molecular function	GO:0005739	mitochondrion	PF01535	PPR repeat	PTHR24015 PTHR24015:SF89	FAMILY NOT NAMED; "PENTATRICOPEPTIDE (PPR) REPEAT-CONTAINING PROTEIN"	NA	NA	NA	NA	NA	NA
GLYMA01G41100	chr1	-	52633887	52637629	0.624037	1.51606	0.971422	208	UniRef100_I1J9N4 Uncharacterized protein n=1 Tax=Glycine max RepID=I1J9N4_SOYBN	5e-150	99.52	UniRef100_Q40525 Nt-rab6 protein n=1 Tax=Nicotiana tabacum RepID=Q40525_TOBAC	1e-138	99.52	AT2G44610.1 | Symbols: RAB6, ATRABH1B, ATRAB6A, RAB6A | Ras-related small GTP-binding family protein | chr2:18411778-18413883 REVERSE LENGTH=208	5e-139	99.52	GO:0006891 GO:0006944 GO:0007264 GO:0015031 GO:0032940	intra-Golgi vesicle-mediated transport; "cellular membrane fusion"; "small GTPase mediated signal transduction"; "protein transport"; "secretion by cell"	GO:0005515 GO:0005525	protein binding; "GTP binding"	GO:0000139 GO:0005768 GO:0005774 GO:0005794 GO:0005802 GO:0005829 GO:0005886 GO:0009506 GO:0016020	Golgi membrane; "endosome"; "vacuolar membrane"; "Golgi apparatus"; "trans-Golgi network"; "cytosol"; "plasma membrane"; "plasmodesma"; "membrane"	PF00071	Ras family	PTHR24073 PTHR24073:SF256	FAMILY NOT NAMED; "SUBFAMILY NOT NAMED"	KOG0094	GTPase_Rab6/YPT6/Ryh1,_small_G_protein_superfamily	NA	NA	K07893	Ras-related_protein_Rab-6A
GLYMA01G41150	chr1	-	52700674	52717537	0.372309	1.22207	0.330883	890	UniRef100_I1J9N9 Lon protease homolog n=1 Tax=Glycine max RepID=I1J9N9_SOYBN	0	99.89	UniRef100_I1J9N9 Lon protease homolog n=1 Tax=Glycine max RepID=I1J9N9_SOYBN	0	99.89	AT5G47040.1 | Symbols: LON2 | lon protease 2 | chr5:19093356-19098678 REVERSE LENGTH=888	0	99.89	GO:0006200 GO:0006508 GO:0006515 GO:0016485 GO:0016560 GO:0038032 GO:0040007 GO:0048527	ATP catabolic process; "proteolysis"; "misfolded or incompletely synthesized protein catabolic process"; "protein processing"; "protein import into peroxisome matrix, docking"; "termination of G-protein coupled receptor signaling pathway"; "growth"; "lateral root development"	GO:0000166 GO:0004176 GO:0004252 GO:0005524 GO:0008236 GO:0017111 GO:0043565	nucleotide binding; "ATP-dependent peptidase activity"; "serine-type endopeptidase activity"; "ATP binding"; "serine-type peptidase activity"; "nucleoside-triphosphatase activity"; "sequence-specific DNA binding"	GO:0005777 GO:0005782 GO:0009295 GO:0043233	peroxisome; "peroxisomal matrix"; "nucleoid"; "organelle lumen"	PF02190 PF00004 PF05362	ATP-dependent protease La (LON) domain; "ATPase family associated with various cellular activities (AAA)"; "Lon protease (S16) C-terminal proteolytic domain"	PTHR10046 PTHR10046:SF24	ATP DEPENDENT LON PROTEASE FAMILY MEMBER; "PEROXISOMAL LON PROTEASE HOMOLOG 2"	KOG2004	Mitochondrial_ATP-dependent_protease_PIM1/LON	3.4.21.53	Endopeptidase_La	K01338	ATP-dependent_Lon_protease_[EC:3.4.21.53]
GLYMA01G41620	chr1	+	53074903	53077150	-1.55299	-1.61757	-1.62096	205	UniRef100_C6SV78 Ribosomal protein L15 n=2 Tax=Glycine max RepID=C6SV78_SOYBN	7e-145	99.51	UniRef100_C6SV78 Ribosomal protein L15 n=2 Tax=Glycine max RepID=C6SV78_SOYBN	7e-145	99.51	AT4G16720.1 | Symbols: | Ribosomal protein L23/L15e family protein | chr4:9400156-9401315 REVERSE LENGTH=204	6e-122	99.51	GO:0001510 GO:0006412	RNA methylation; "translation"	GO:0003735	structural constituent of ribosome	GO:0005622 GO:0005737 GO:0005774 GO:0005829 GO:0005840 GO:0005886 GO:0022625 GO:0022626	intracellular; "cytoplasm"; "vacuolar membrane"; "cytosol"; "ribosome"; "plasma membrane"; "cytosolic large ribosomal subunit"; "cytosolic ribosome"	PF00827	Ribosomal L15	PTHR11847	RIBOSOMAL PROTEIN L15	KOG1678	60s_ribosomal_protein_L15	NA	NA	K02877	large_subunit_ribosomal_protein_L15e
GLYMA01G41790	chr1	+	53195639	53203087	0.37696	0.642219	1.24385	1425	UniRef100_UPI00023379ED UPI00023379ED related cluster n=1 Tax=unknown RepID=UPI00023379ED	0	99.93	UniRef100_G7JW34 COPII coat assembly protein sec16 n=1 Tax=Medicago truncatula RepID=G7JW34_MEDTR	0	99.93	AT5G47490.1 | Symbols: | RGPR-related | chr5:19264675-19270487 FORWARD LENGTH=1361	0	99.93	GO:0008150	biological process	NA	NA	GO:0005634	nucleus	NA	NA	PTHR13402	RGPR-RELATED	KOG1913	Regucalcin_gene_promoter_region-related_protein_(RGPR)	NA	NA	NA	NA
GLYMA01G41810	chr1	+	53217867	53219017	-1.27226	-1.44471	-1.44606	105	UniRef100_I1J9W0 Uncharacterized protein (Fragment) n=1 Tax=Glycine max RepID=I1J9W0_SOYBN	8e-63	94.29	UniRef100_G7JW33 40S ribosomal protein S30 n=1 Tax=Medicago truncatula RepID=G7JW33_MEDTR	5e-34	58.1	AT5G56670.1 | Symbols: | Ribosomal protein S30 family protein | chr5:22935413-22935981 REVERSE LENGTH=62	9e-28	58.1	GO:0001510 GO:0006412	RNA methylation; "translation"	GO:0003735	structural constituent of ribosome	GO:0005622 GO:0005737 GO:0005840 GO:0022627	intracellular; "cytoplasm"; "ribosome"; "cytosolic small ribosomal subunit"	PF04758	Ribosomal protein S30	PTHR12650	40S RIBOSOMAL PROTEIN S30/UBIQUITIN-LIKE PROTEIN FUBI	KOG0009	Ubiquitin-like/40S_ribosomal_S30_protein_fusion	NA	NA	K02983	small_subunit_ribosomal_protein_S30e
GLYMA01G41820	chr1	-	53220670	53224612	-0.63059	-1.86855	-1.2125	364	UniRef100_UPI000189D436 UPI000189D436 related cluster n=1 Tax=unknown RepID=UPI000189D436	0	99.73	UniRef100_I1LGQ0 Pectinesterase n=1 Tax=Glycine max RepID=I1LGQ0_SOYBN	0	99.73	AT5G47500.1 | Symbols: | Pectin lyase-like superfamily protein | chr5:19271262-19272845 REVERSE LENGTH=362	0	98.9	GO:0016572 GO:0042545	histone phosphorylation; "cell wall modification"	GO:0030599	pectinesterase activity	GO:0005576 GO:0005618 GO:0009505	extracellular region; "cell wall"; "plant-type cell wall"	PF01095	Pectinesterase	NA	NA	NA	NA	NA	NA	NA	NA
GLYMA01G42400	chr1	+	53650141	53657104	1.23853	1.7037	1.14162	727	UniRef100_I1JA20 Uncharacterized protein n=1 Tax=Glycine max RepID=I1JA20_SOYBN	0	99.86	UniRef100_G7KES5 Protein FAM63A n=1 Tax=Medicago truncatula RepID=G7KES5_MEDTR	0	95.6	AT4G11860.1 | Symbols: | Protein of unknown function (DUF544) | chr4:7134237-7138361 REVERSE LENGTH=682	3e-110	35.21	GO:0008150	biological process	GO:0003674	molecular function	GO:0005634 GO:0005737 GO:0005829 GO:0005886	nucleus; "cytoplasm"; "cytosol"; "plasma membrane"	PF04424	Protein of unknown function (DUF544)	PTHR18063	UNCHARACTERIZED	NA	NA	NA	NA	NA	NA
GLYMA01G42450	chr1	-	53696165	53701779	-0.580722	-3.17259	-0.444919	472	UniRef100_I1JA26 Uncharacterized protein n=1 Tax=Glycine max RepID=I1JA26_SOYBN	0	99.79	UniRef100_G7KER8 Hydroxymethylglutaryl-CoA synthase n=1 Tax=Medicago truncatula RepID=G7KER8_MEDTR	0	98.09	AT4G11820.2 | Symbols: MVA1, FKP1 | hydroxymethylglutaryl-CoA synthase / HMG-CoA synthase / 3-hydroxy-3-methylglutaryl coenzyme A synthase | chr4:7109124-7111901 REVERSE LENGTH=461	0	98.73	GO:0006084 GO:0008152 GO:0008299 GO:0019287	acetyl-CoA metabolic process; "metabolic process"; "isoprenoid biosynthetic process"; "isopentenyl diphosphate biosynthetic process, mevalonate pathway"	GO:0003824 GO:0004421	catalytic activity; "hydroxymethylglutaryl-CoA synthase activity"	GO:0005739 GO:0005829 GO:0009506	mitochondrion; "cytosol"; "plasmodesma"	PF01154 PF08540	Hydroxymethylglutaryl-coenzyme A synthase N terminal; "Hydroxymethylglutaryl-coenzyme A synthase C terminal"	PTHR11877 PTHR11877:SF10	HYDROXYMETHYLGLUTARYL-COA SYNTHASE; "HMG-COA SYNTHASE"	KOG1393	Hydroxymethylglutaryl-CoA_synthase	2.3.3.10	hydroxymethylglutaryl-CoA_synthase	K01641	hydroxymethylglutaryl-CoA_synthase_[EC:2.3.3.10]
GLYMA01G42950	chr1	+	54066064	54068057	-1.64055	-2.1042	-1.24651	216	UniRef100_I1JA80 Uncharacterized protein n=1 Tax=Glycine max RepID=I1JA80_SOYBN	1e-152	99.54	UniRef100_G7KC21 Aquaporin n=1 Tax=Medicago truncatula RepID=G7KC21_MEDTR	2e-144	99.07	AT1G01620.2 | Symbols: PIP1C, TMP-B, PIP1;3 | plasma membrane intrinsic protein 1C | chr1:225986-226960 REVERSE LENGTH=214	7e-139	99.07	GO:0006084 GO:0006810 GO:0006826 GO:0006833 GO:0009414 GO:0009651 GO:0010106 GO:0016126 GO:0016132 GO:0055085	acetyl-CoA metabolic process; "transport"; "iron ion transport"; "water transport"; "response to water deprivation"; "response to salt stress"; "cellular response to iron ion starvation"; "sterol biosynthetic process"; "brassinosteroid biosynthetic process"; "transmembrane transport"	GO:0005215 GO:0005515 GO:0015250	transporter activity; "protein binding"; "water channel activity"	GO:0005886 GO:0009507 GO:0016020 GO:0016021	plasma membrane; "chloroplast"; "membrane"; "integral to membrane"	PF00230	Major intrinsic protein	PTHR19139 PTHR19139:SF55	AQUAPORIN TRANSPORTER; "SUBFAMILY NOT NAMED"	KOG0223	Aquaporin_(major_intrinsic_protein_family)	NA	NA	K09872	aquaporin_PIP
GLYMA01G43110	chr1	-	54193688	54195647	-0.784368	-1.0236	-1.21321	182	UniRef100_I1JA95 Uncharacterized protein n=3 Tax=Glycine max RepID=I1JA95_SOYBN	4e-126	99.45	UniRef100_B9RCG9 40S ribosomal protein S10, putative n=1 Tax=Ricinus communis RepID=B9RCG9_RICCO	6e-91	98.9	AT4G25740.1 | Symbols: | RNA binding Plectin/S10 domain-containing protein | chr4:13107488-13108751 REVERSE LENGTH=177	2e-78	84.62	GO:0006412 GO:0009664 GO:0042545	translation; "plant-type cell wall organization"; "cell wall modification"	GO:0003735	structural constituent of ribosome	GO:0005829 GO:0016020 GO:0022626 GO:0022627	cytosol; "membrane"; "cytosolic ribosome"; "cytosolic small ribosomal subunit"	PF03501	Plectin/S10 domain	PTHR12146	40S RIBOSOMAL PROTEIN S10	KOG3344	40s_ribosomal_protein_s10	NA	NA	K02947	small_subunit_ribosomal_protein_S10e
GLYMA01G43470	chr1	-	54476872	54486416	-0.135259	1.2143	0.0161262	672	UniRef100_I1JAD1 Uncharacterized protein n=1 Tax=Glycine max RepID=I1JAD1_SOYBN	0	99.85	UniRef100_G7KAK9 Annotation was added to scaffolds in November 2011 Long-chain-fatty-acid-CoA ligase n=1 Tax=Medicago truncatula RepID=G7KAK9_MEDTR	0	96.43	AT4G23850.1 | Symbols: LACS4 | AMP-dependent synthetase and ligase family protein | chr4:12403720-12408263 REVERSE LENGTH=666	0	95.98	GO:0001676 GO:0002213 GO:0006631 GO:0006633 GO:0009611 GO:0009805	long-chain fatty acid metabolic process; "defense response to insect"; "fatty acid metabolic process"; "fatty acid biosynthetic process"; "response to wounding"; "coumarin biosynthetic process"	GO:0003824 GO:0004467	catalytic activity; "long-chain fatty acid-CoA ligase activity"	GO:0005634 GO:0005794 GO:0005886	nucleus; "Golgi apparatus"; "plasma membrane"	PF00501	AMP-binding enzyme	PTHR24096	FAMILY NOT NAMED	KOG1256	Long-chain_acyl-CoA_synthetases_(AMP-forming)	6.2.1.3	Long-chain-fatty-acid--CoA_ligase.	K01897	long-chain_acyl-CoA_synthetase_[EC:6.2.1.3]
GLYMA01G43700	chr1	-	54651115	54656637	0.0749059	-1.15326	-0.595132	647	UniRef100_I1JAF9 Uncharacterized protein n=1 Tax=Glycine max RepID=I1JAF9_SOYBN	0	99.85	UniRef100_G7K989 Zinc finger CCCH domain-containing protein n=1 Tax=Medicago truncatula RepID=G7K989_MEDTR	0	99.07	AT5G12440.3 | Symbols: | CCCH-type zinc fingerfamily protein with RNA-binding domain | chr5:4035891-4038604 REVERSE LENGTH=650	2e-134	99.38	GO:0008150	biological process	GO:0000166 GO:0003676 GO:0008270	nucleotide binding; "nucleic acid binding"; "zinc ion binding"	GO:0005634	nucleus	PF00076 PF00642	RNA recognition motif. (a.k.a. RRM, RBD, or RNP domain); "Zinc finger C-x8-C-x5-C-x3-H type (and similar)"	PTHR24009	FAMILY NOT NAMED	NA	NA	NA	NA	NA	NA
GLYMA01G43710	chr1	-	54662235	54665204	-0.665954	-1.07568	-0.545017	198	UniRef100_I1JAG0 Uncharacterized protein n=1 Tax=Glycine max RepID=I1JAG0_SOYBN	1e-140	99.49	UniRef100_G7K988 RNA-binding protein 8A n=1 Tax=Medicago truncatula RepID=G7K988_MEDTR	3e-106	89.39	AT1G51510.1 | Symbols: Y14 | RNA-binding (RRM/RBD/RNP motifs) family protein | chr1:19103072-19104753 REVERSE LENGTH=202	8e-79	88.38	GO:0010628	positive regulation of gene expression	GO:0000166 GO:0003676 GO:0003723 GO:0005515	nucleotide binding; "nucleic acid binding"; "RNA binding"; "protein binding"	GO:0005634 GO:0005654 GO:0005730 GO:0005737 GO:0016604 GO:0035145	nucleus; "nucleoplasm"; "nucleolus"; "cytoplasm"; "nuclear body"; "exon-exon junction complex"	PF00076	RNA recognition motif. (a.k.a. RRM, RBD, or RNP domain)	PTHR24011 PTHR24011:SF284	FAMILY NOT NAMED; ""	KOG0130	RNA-binding_protein_RBM8/Tsunagi_(RRM_superfamily)	NA	NA	K12876	RNA-binding_protein_8A
GLYMA01G43720	chr1	+	54667016	54669912	-0.541146	-1.79642	-0.803884	357	UniRef100_C6TEP8 Uncharacterized protein n=2 Tax=Glycine max RepID=C6TEP8_SOYBN	0	99.72	UniRef100_B9S2Z0 Porphobilinogen deaminase, putative n=1 Tax=Ricinus communis RepID=B9S2Z0_RICCO	0	99.72	AT5G08280.1 | Symbols: HEMC | hydroxymethylbilane synthase | chr5:2663763-2665596 REVERSE LENGTH=382	0	97.2	GO:0006098 GO:0006364 GO:0006744 GO:0006779 GO:0009073 GO:0009409 GO:0009697 GO:0009814 GO:0009965 GO:0015995 GO:0018160 GO:0019288 GO:0019344 GO:0019684 GO:0030154 GO:0033014 GO:0042742 GO:0045893	pentose-phosphate shunt; "rRNA processing"; "ubiquinone biosynthetic process"; "porphyrin-containing compound biosynthetic process"; "aromatic amino acid family biosynthetic process"; "response to cold"; "salicylic acid biosynthetic process"; "defense response, incompatible interaction"; "leaf morphogenesis"; "chlorophyll biosynthetic process"; "peptidyl-pyrromethane cofactor linkage"; "isopenten…	GO:0004418	hydroxymethylbilane synthase activity	GO:0009507 GO:0009570 GO:0009941 GO:0048046	chloroplast; "chloroplast stroma"; "chloroplast envelope"; "apoplast"	PF03900 PF01379	Porphobilinogen deaminase, C-terminal domain; "Porphobilinogen deaminase, dipyromethane cofactor binding domain"	PTHR11557	PORPHOBILINOGEN DEAMINASE	KOG2892	Porphobilinogen_deaminase	2.5.1.61	hydroxymethylbilane_synthase	K01749	hydroxymethylbilane_synthase_[EC:2.5.1.61]
GLYMA01G43933	chr1	+	54780692	54792732	0.901501	1.27444	0.660612	880	UniRef100_G7K6I5 GTP pyrophosphokinase n=1 Tax=Medicago truncatula RepID=G7K6I5_MEDTR	0	97.27	UniRef100_G7K6I5 GTP pyrophosphokinase n=1 Tax=Medicago truncatula RepID=G7K6I5_MEDTR	0	97.27	AT1G54130.1 | Symbols: RSH3, AT-RSH3, ATRSH3 | RELA/SPOT homolog 3 | chr1:20211177-20213761 FORWARD LENGTH=715	8e-49	50.45	GO:0015969	guanosine tetraphosphate metabolic process	GO:0003824 GO:0008081 GO:0008728 GO:0046872	catalytic activity; "phosphoric diester hydrolase activity"; "GTP diphosphokinase activity"; "metal ion binding"	GO:0009507	chloroplast	PF04607 PF01966 PF02824	Region found in RelA / SpoT proteins; "HD domain"; "TGS domain"	PTHR21262	GUANOSINE-3',5'-BIS(DIPHOSPHATE) 3'-PYROPHOSPHOHYDROLASE	NA	NA	NA	NA	NA	NA
GLYMA01G44095	chr1	-	54878626	54885980	-1.23641	-1.28385	-0.438231	795	UniRef100_UPI000233D12F UPI000233D12F related cluster n=1 Tax=unknown RepID=UPI000233D12F	0	97.86	UniRef100_G7K7W5 Far upstream element-binding protein n=1 Tax=Medicago truncatula RepID=G7K7W5_MEDTR	0	99.87	AT1G33680.1 | Symbols: | KH domain-containing protein | chr1:12204056-12208282 FORWARD LENGTH=763	2e-153	96.48	GO:0008150	biological process	GO:0003676 GO:0003723	nucleic acid binding; "RNA binding"	GO:0005634 GO:0005829	nucleus; "cytosol"	PF00013	KH domain	PTHR10288	RNA-BINDING PROTEIN RELATED	KOG1676	K-homology_type_RNA_binding_proteins	NA	NA	K13210	far_upstream_element-binding_protein
GLYMA01G44290	chr1	-	54981245	54995992	0.459655	1.37809	0.735434	406	UniRef100_C6TGU6 Uncharacterized protein n=1 Tax=Glycine max RepID=C6TGU6_SOYBN	0	99.75	UniRef100_B9S215 Protein transporter, putative n=1 Tax=Ricinus communis RepID=B9S215_RICCO	0	99.75	AT5G16880.2 | Symbols: | Target of Myb protein 1 | chr5:5549658-5551274 FORWARD LENGTH=407	0	99.75	GO:0006623 GO:0006886 GO:0006891 GO:0006944 GO:0016192	protein targeting to vacuole; "intracellular protein transport"; "intra-Golgi vesicle-mediated transport"; "cellular membrane fusion"; "vesicle-mediated transport"	GO:0008565	protein transporter activity	GO:0005622 GO:0005634 GO:0005795 GO:0005829 GO:0005886	intracellular; "nucleus"; "Golgi stack"; "cytosol"; "plasma membrane"	PF03127 PF00790	GAT domain; "VHS domain"	PTHR13856 PTHR13856:SF27	VHS DOMAIN CONTAINING PROTEIN FAMILY; "TARGET OF MYB1 RELATED (TOM1 - RELATED)"	KOG1087	Cytosolic_sorting_protein_GGA2/TOM1	NA	NA	NA	NA
GLYMA01G44390	chr1	-	55069307	55073934	-0.767868	-1.40581	-0.87421	860	UniRef100_I1JAN2 Uncharacterized protein n=1 Tax=Glycine max RepID=I1JAN2_SOYBN	0	99.88	UniRef100_G7K555 Interactor of constitutive active ROPs n=1 Tax=Medicago truncatula RepID=G7K555_MEDTR	0	99.88	AT5G16730.1 | Symbols: | Plant protein of unknown function (DUF827) | chr5:5497890-5500775 FORWARD LENGTH=853	0	96.05	NA	NA	NA	NA	NA	NA	PF05701	Plant protein of unknown function (DUF827)	PTHR23160	MYOSIN HEAVY CHAIN-RELATED	KOG4593	Mitotic_checkpoint_protein_MAD1	NA	NA	NA	NA
GLYMA01G44480	chr1	+	55152253	55154052	0.990703	-0.709979	1.63226	265	UniRef100_I1JAP5 Uncharacterized protein n=1 Tax=Glycine max RepID=I1JAP5_SOYBN	0	99.62	UniRef100_Q7XCT4 Expressed protein n=1 Tax=Oryza sativa Japonica Group RepID=Q7XCT4_ORYSJ	3e-118	88.68	AT1G64980.1 | Symbols: | Nucleotide-diphospho-sugar transferases superfamily protein | chr1:24137840-24138619 REVERSE LENGTH=259	1e-160	99.62	GO:0009846 GO:0009860	pollen germination; "pollen tube growth"	NA	NA	GO:0005634 GO:0005829	nucleus; "cytosol"	NA	NA	NA	NA	NA	NA	NA	NA	NA	NA
GLYMA01G44670	chr1	+	55251010	55256148	-0.209859	-2.3645	-0.939272	775	UniRef100_UPI0002337A0B UPI0002337A0B related cluster n=1 Tax=unknown RepID=UPI0002337A0B	0	99.87	UniRef100_B3IX45 Transcription factor CPP n=1 Tax=Lotus japonicus RepID=B3IX45_LOTJA	0	99.87	AT4G14770.1 | Symbols: TCX2, ATTCX2 | TESMIN/TSO1-like CXC 2 | chr4:8481522-8484825 REVERSE LENGTH=674	2e-162	99.74	GO:0006261 GO:0006355 GO:0010075 GO:0010103 GO:0042127	DNA-dependent DNA replication; "regulation of transcription, DNA-dependent"; "regulation of meristem growth"; "stomatal complex morphogenesis"; "regulation of cell proliferation"	GO:0003700	sequence-specific DNA binding transcription factor activity	GO:0005634	nucleus	PF03638	Tesmin/TSO1-like CXC domain	PTHR12446 PTHR12446:SF4	TESMIN/TSO1-RELATED; "TSO1"	KOG1171	Metallothionein-like_protein	NA	NA	NA	NA
GLYMA01G44680	chr1	+	55268214	55277050	1.16811	0.48307	0.872905	1744	UniRef100_I1JAR7 Uncharacterized protein n=1 Tax=Glycine max RepID=I1JAR7_SOYBN	0	99.94	UniRef100_G7K3P8 N-acetyltransferase, putative n=1 Tax=Medicago truncatula RepID=G7K3P8_MEDTR	0	99.54	AT3G22790.1 | Symbols: | Kinase interacting (KIP1-like) family protein | chr3:8052446-8057888 REVERSE LENGTH=1728	0	99.94	GO:0000226 GO:0000911 GO:0008150 GO:0009855 GO:0009965 GO:0010014 GO:0010073 GO:0010089 GO:0042127 GO:0044036 GO:0051322	microtubule cytoskeleton organization; "cytokinesis by cell plate formation"; "biological process"; "determination of bilateral symmetry"; "leaf morphogenesis"; "meristem initiation"; "meristem maintenance"; "xylem development"; "regulation of cell proliferation"; "cell wall macromolecule metabolic process"; "anaphase"	GO:0051015	actin filament binding	GO:0005884 GO:0005886 GO:0009506	actin filament; "plasma membrane"; "plasmodesma"	PF07765	KIP1-like protein	PTHR13140 PTHR13140:SF97	MYOSIN; "MYOSIN K"	KOG0978	E3_ubiquitin_ligase_involved_in_syntaxin_degradation	NA	NA	NA	NA
GLYMA01G44700	chr1	-	55279049	55281688	-1.30211	-1.57393	-1.6781	262	UniRef100_C6TLV6 Uncharacterized protein n=1 Tax=Glycine max RepID=C6TLV6_SOYBN	0	99.62	UniRef100_G7K3P1 40S ribosomal protein S3a-like protein n=1 Tax=Medicago truncatula RepID=G7K3P1_MEDTR	2e-175	99.62	AT4G34670.1 | Symbols: | Ribosomal protein S3Ae | chr4:16548724-16550222 FORWARD LENGTH=262	1e-161	99.62	GO:0001510 GO:0006412	RNA methylation; "translation"	GO:0003735	structural constituent of ribosome	GO:0005618 GO:0005622 GO:0005730 GO:0005737 GO:0005829 GO:0005840 GO:0005886 GO:0009506 GO:0016020 GO:0022626 GO:0022627	cell wall; "intracellular"; "nucleolus"; "cytoplasm"; "cytosol"; "ribosome"; "plasma membrane"; "plasmodesma"; "membrane"; "cytosolic ribosome"; "cytosolic small ribosomal subunit"	PF01015	Ribosomal S3Ae family	PTHR11830	40S RIBOSOMAL PROTEIN S3A	KOG1628	40S_ribosomal_protein_S3A	NA	NA	K02984	small_subunit_ribosomal_protein_S3Ae
GLYMA01G45181	chr1	+	55544324	55547732	1.1207	1.98791	1.72073	670	UniRef100_C6ZRN5 Cysteine-rich protein n=1 Tax=Glycine max RepID=C6ZRN5_SOYBN	0	99.55	UniRef100_C6ZRN5 Cysteine-rich protein n=1 Tax=Glycine max RepID=C6ZRN5_SOYBN	0	99.55	AT4G23180.1 | Symbols: CRK10, RLK4 | cysteine-rich RLK (RECEPTOR-like protein kinase) 10 | chr4:12138171-12140780 FORWARD LENGTH=669	0	95.52	GO:0006468 GO:0006995	protein phosphorylation; "cellular response to nitrogen starvation"	GO:0004672 GO:0004674 GO:0004713 GO:0005524 GO:0016301 GO:0016772	protein kinase activity; "protein serine/threonine kinase activity"; "protein tyrosine kinase activity"; "ATP binding"; "kinase activity"; "transferase activity, transferring phosphorus-containing groups"	GO:0005886	plasma membrane	PF07714 PF01657	Protein tyrosine kinase; "Domain of unknown function DUF26"	PTHR24420 PTHR24420:SF430	FAMILY NOT NAMED; "SUBFAMILY NOT NAMED"	KOG1187	Serine/threonine_protein_kinase	NA	NA	NA	NA
GLYMA01G45430	chr1	-	55704440	55706549	-0.928754	-1.53586	-1.72202	140	UniRef100_I1JAZ7 Uncharacterized protein n=2 Tax=Glycine max RepID=I1JAZ7_SOYBN	1e-96	99.29	UniRef100_B9RY66 Brg-1 associated factor, putative n=1 Tax=Ricinus communis RepID=B9RY66_RICCO	1e-43	95.71	AT2G14880.1 | Symbols: | SWIB/MDM2 domain superfamily protein | chr2:6393686-6394841 REVERSE LENGTH=141	6e-40	95	GO:0008150	biological process	GO:0003674	molecular function	GO:0005634	nucleus	PF02201	SWIB/MDM2 domain	PTHR13844	BRG-1 ASSOCIATED FACTOR 60 (BAF60)	NA	NA	NA	NA	NA	NA
GLYMA01G45700	chr1	-	55868120	55871964	-0.0208306	-1.58883	-0.00980139	346	UniRef100_I1JB17 Uncharacterized protein n=1 Tax=Glycine max RepID=I1JB17_SOYBN	0	99.71	UniRef100_E4MVT9 mRNA, clone: RTFL01-03-E08 n=1 Tax=Eutrema halophilum RepID=E4MVT9_THEHA	0	99.13	AT1G21070.1 | Symbols: | Nucleotide-sugar transporter family protein | chr1:7376148-7377810 REVERSE LENGTH=348	0	99.42	GO:0006863	purine nucleobase transport	NA	NA	GO:0005794 GO:0005886 GO:0016020	Golgi apparatus; "plasma membrane"; "membrane"	PF03151	Triose-phosphate Transporter family	PTHR11132	SOLUTE CARRIER FAMILY 35	KOG1441	Glucose-6-phosphate/phosphate_and_phosphoenolpyruvate/phosphate_antiporter	NA	NA	NA	NA
GLYMA02G00220	chr2	-	19181	22146	-1.41693	-0.771549	-1.15998	443	UniRef100_I1JB31 Uncharacterized protein n=1 Tax=Glycine max RepID=I1JB31_SOYBN	0	99.77	UniRef100_P48724 Eukaryotic translation initiation factor 5 n=1 Tax=Phaseolus vulgaris RepID=IF5_PHAVU	0	99.77	AT1G36730.1 | Symbols: | Translation initiation factor IF2/IF5 | chr1:13898706-13900025 REVERSE LENGTH=439	4e-177	99.77	GO:0006413 GO:0006446	translational initiation; "regulation of translational initiation"	GO:0003743	translation initiation factor activity	GO:0005829	cytosol	PF01873 PF02020	Domain found in IF2B/IF5; "eIF4-gamma/eIF5/eIF2-epsilon"	PTHR23001 PTHR23001:SF1	EUKARYOTIC TRANSLATION INITIATION FACTOR; "EUKARYOTIC TRANSLATION INITIATION FACTOR 5"	KOG2767	Translation_initiation_factor_5_(eIF-5)	NA	NA	NA	NA
GLYMA02G00270	chr2	+	66088	71745	-0.757415	-0.591363	-1.04401	610	UniRef100_I1JB37 Uncharacterized protein n=1 Tax=Glycine max RepID=I1JB37_SOYBN	0	99.84	UniRef100_G7I7C0 Pentatricopeptide repeat-containing protein n=1 Tax=Medicago truncatula RepID=G7I7C0_MEDTR	0	96.07	AT1G80270.3 | Symbols: PPR596 | PENTATRICOPEPTIDE REPEAT 596 | chr1:30181265-30183331 FORWARD LENGTH=596	0	88.69	GO:0006606 GO:0008150 GO:0009220	protein import into nucleus; "biological process"; "pyrimidine ribonucleotide biosynthetic process"	GO:0003677	DNA binding	GO:0005739 GO:0009941	mitochondrion; "chloroplast envelope"	PF01535	PPR repeat	PTHR24015 PTHR24015:SF113	FAMILY NOT NAMED; "SUBFAMILY NOT NAMED"	NA	NA	NA	NA	NA	NA
GLYMA02G00330	chr2	-	116629	129805	0.259889	0.932705	1.00153	929	UniRef100_I1JB43 Uncharacterized protein (Fragment) n=2 Tax=Glycine max RepID=I1JB43_SOYBN	0	91.5	UniRef100_B9SDE3 DNA-binding protein smubp-2, putative n=1 Tax=Ricinus communis RepID=B9SDE3_RICCO	0	92.57	AT5G35970.1 | Symbols: | P-loop containing nucleoside triphosphate hydrolases superfamily protein | chr5:14119060-14123078 REVERSE LENGTH=961	0	91.71	GO:0015996	chlorophyll catabolic process	GO:0003677 GO:0005524 GO:0016787	DNA binding; "ATP binding"; "hydrolase activity"	GO:0009507 GO:0009570 GO:0009941	chloroplast; "chloroplast stroma"; "chloroplast envelope"	PF04851	Type III restriction enzyme, res subunit	PTHR10887 PTHR10887:SF140	DNA2/NAM7 HELICASE FAMILY; "SUBFAMILY NOT NAMED"	KOG1803	DNA_helicase	NA	NA	NA	NA
GLYMA02G00380	chr2	+	175294	178653	0.478177	2.2651	0.957114	522	UniRef100_I1JB48 3-ketoacyl-CoA synthase n=1 Tax=Glycine max RepID=I1JB48_SOYBN	0	99.81	UniRef100_I1JB48 3-ketoacyl-CoA synthase n=1 Tax=Glycine max RepID=I1JB48_SOYBN	0	99.81	AT2G26640.1 | Symbols: KCS11 | 3-ketoacyl-CoA synthase 11 | chr2:11330094-11331623 FORWARD LENGTH=509	0	96.93	GO:0006084 GO:0006633 GO:0006816 GO:0007030 GO:0008152 GO:0008610 GO:0009409 GO:0009416 GO:0009651 GO:0009832 GO:0016049 GO:0016126 GO:0016132 GO:0030243	acetyl-CoA metabolic process; "fatty acid biosynthetic process"; "calcium ion transport"; "Golgi organization"; "metabolic process"; "lipid biosynthetic process"; "response to cold"; "response to light stimulus"; "response to salt stress"; "plant-type cell wall biogenesis"; "cell growth"; "sterol biosynthetic process"; "brassinosteroid biosynthetic process"; "cellulose metabolic process"	GO:0003824 GO:0016747	catalytic activity; "transferase activity, transferring acyl groups other than amino-acyl groups"	GO:0005634 GO:0016020	nucleus; "membrane"	PF08392 PF08541	FAE1/Type III polyketide synthase-like protein; "3-Oxoacyl-[acyl-carrier-protein (ACP)] synthase III C terminal"	NA	NA	NA	NA	NA	NA	NA	NA
GLYMA02G00490	chr2	+	271507	273421	-1.44499	-1.55342	-1.97298	113	UniRef100_I1L7D4 Uncharacterized protein n=2 Tax=Glycine max RepID=I1L7D4_SOYBN	1e-74	99.12	UniRef100_O49884 60S ribosomal protein L30 n=1 Tax=Lupinus luteus RepID=RL30_LUPLU	3e-74	99.12	AT1G36240.1 | Symbols: | Ribosomal protein L7Ae/L30e/S12e/Gadd45 family protein | chr1:13614890-13616233 FORWARD LENGTH=112	1e-69	99.12	GO:0006412	translation	GO:0003735	structural constituent of ribosome	GO:0005622 GO:0005829 GO:0005840 GO:0009507 GO:0022625	intracellular; "cytosol"; "ribosome"; "chloroplast"; "cytosolic large ribosomal subunit"	PF01248	Ribosomal protein L7Ae/L30e/S12e/Gadd45 family	PTHR11449	RIBOSOMAL PROTEIN L30	KOG2988	60S_ribosomal_protein_L30	NA	NA	K02908	large_subunit_ribosomal_protein_L30e
GLYMA02G00540	chr2	+	324558	327440	-0.655312	-0.712558	-1.02976	311	UniRef100_I1JB58 Uncharacterized protein n=2 Tax=Glycine max RepID=I1JB58_SOYBN	0	83.6	UniRef100_P35685 60S ribosomal protein L7a n=4 Tax=Oryza RepID=RL7A_ORYSJ	2e-163	83.6	AT3G62870.1 | Symbols: | Ribosomal protein L7Ae/L30e/S12e/Gadd45 family protein | chr3:23242862-23244273 REVERSE LENGTH=256	5e-164	83.6	GO:0001510 GO:0006412 GO:0042254	RNA methylation; "translation"; "ribosome biogenesis"	GO:0003735	structural constituent of ribosome	GO:0005737 GO:0005774 GO:0005829 GO:0016020 GO:0022625 GO:0022626 GO:0030529	cytoplasm; "vacuolar membrane"; "cytosol"; "membrane"; "cytosolic large ribosomal subunit"; "cytosolic ribosome"; "ribonucleoprotein complex"	PF01248	Ribosomal protein L7Ae/L30e/S12e/Gadd45 family	PTHR23105 PTHR23105:SF1	60S RIBOSOMAL PROTEIN L10A - RELATED; "60S RIBOSOMAL PROTEIN L7A"	KOG3166	60S_ribosomal_protein_L7A	NA	NA	K02936	large_subunit_ribosomal_protein_L7Ae
GLYMA02G00780	chr2	+	574680	579321	-0.543421	-1.20412	-0.590186	422	UniRef100_I1JB81 Uncharacterized protein n=1 Tax=Glycine max RepID=I1JB81_SOYBN	0	99.76	UniRef100_G7I4M8 Aldo-keto reductase n=1 Tax=Medicago truncatula RepID=G7I4M8_MEDTR	0	99.76	AT1G04420.1 | Symbols: | NAD(P)-linked oxidoreductase superfamily protein | chr1:1191634-1193699 FORWARD LENGTH=412	0	85.78	GO:0019288	isopentenyl diphosphate biosynthetic process, mevalonate-independent pathway	GO:0004033	aldo-keto reductase (NADP) activity	GO:0009507 GO:0009570 GO:0009941	chloroplast; "chloroplast stroma"; "chloroplast envelope"	PF00248	Aldo/keto reductase family	PTHR11732 PTHR11732:SF15	ALDO/KETO REDUCTASE; "GLUCOSE--FRUCTOSE OXIDOREDUCTASE"	KOG1575	Voltage-gated_shaker-like_K+_channel,_subunit_beta/KCNAB	NA	NA	NA	NA
GLYMA02G00810	chr2	+	597829	601945	-0.973224	-1.07862	-1.15746	333	UniRef100_Q6RIB6 Malate dehydrogenase n=1 Tax=Glycine max RepID=Q6RIB6_SOYBN	0	99.7	UniRef100_Q6RIB6 Malate dehydrogenase n=1 Tax=Glycine max RepID=Q6RIB6_SOYBN	0	99.7	AT1G04410.1 | Symbols: | Lactate/malate dehydrogenase family protein | chr1:1189418-1191267 REVERSE LENGTH=332	0	99.7	GO:0005975 GO:0006094 GO:0006096 GO:0006108 GO:0006833 GO:0006972 GO:0007030 GO:0009266 GO:0009651 GO:0010043 GO:0044262 GO:0046686 GO:0055114	carbohydrate metabolic process; "gluconeogenesis"; "glycolysis"; "malate metabolic process"; "water transport"; "hyperosmotic response"; "Golgi organization"; "response to temperature stimulus"; "response to salt stress"; "response to zinc ion"; "cellular carbohydrate metabolic process"; "response to cadmium ion"; "oxidation-reduction process"	GO:0000166 GO:0003824 GO:0016491 GO:0016615 GO:0016616 GO:0030060	nucleotide binding; "catalytic activity"; "oxidoreductase activity"; "malate dehydrogenase activity"; "oxidoreductase activity, acting on the CH-OH group of donors, NAD or NADP as acceptor"; "L-malate dehydrogenase activity"	GO:0005634 GO:0005737 GO:0005773 GO:0005774 GO:0005886 GO:0009506 GO:0009507 GO:0009570 GO:0016020 GO:0048046	nucleus; "cytoplasm"; "vacuole"; "vacuolar membrane"; "plasma membrane"; "plasmodesma"; "chloroplast"; "chloroplast stroma"; "membrane"; "apoplast"	PF02866 PF00056	lactate/malate dehydrogenase, alpha/beta C-terminal domain; "lactate/malate dehydrogenase, NAD binding domain"	PTHR23382	MALATE DEHYDROGENASE	KOG1496	Malate_dehydrogenase	1.1.1.37	Malate_dehydrogenase	K00025	malate_dehydrogenase_[EC:1.1.1.37]
GLYMA02G01060	chr2	-	794942	806377	-0.618477	-0.374685	-1.00105	981	UniRef100_UPI0002336CE7 UPI0002336CE7 related cluster n=1 Tax=unknown RepID=UPI0002336CE7	0	99.9	UniRef100_I1JBA8 Protein translocase subunit SecA 2 n=1 Tax=Glycine max RepID=I1JBA8_SOYBN	0	99.9	AT4G01800.1 | Symbols: AGY1, AtcpSecA, SECA1 | Albino or Glassy Yellow 1 | chr4:770926-776131 REVERSE LENGTH=1022	0	97.76	GO:0006605 GO:0006886 GO:0009646 GO:0009658 GO:0010027 GO:0010090 GO:0010109 GO:0017038	protein targeting; "intracellular protein transport"; "response to absence of light"; "chloroplast organization"; "thylakoid membrane organization"; "trichome morphogenesis"; "regulation of photosynthesis"; "protein import"	GO:0005524	ATP binding	GO:0005886 GO:0009507 GO:0009570 GO:0009941 GO:0016020	plasma membrane; "chloroplast"; "chloroplast stroma"; "chloroplast envelope"; "membrane"	PF01043 PF07516 PF07517	SecA preprotein cross-linking domain; "SecA Wing and Scaffold domain"; "SecA DEAD-like domain"	NA	NA	NA	NA	NA	NA	K03070	preprotein_translocase_subunit_SecA
GLYMA02G01370	chr2	+	988132	995852	-0.465139	-1.06682	-0.361979	661	UniRef100_UPI0002337650 UPI0002337650 related cluster n=1 Tax=unknown RepID=UPI0002337650	0	99.85	UniRef100_G7KTN5 Annotation was added to scaffolds in November 2011 Long-chain-fatty-acid-CoA ligase n=1 Tax=Medicago truncatula RepID=G7KTN5_MEDTR	0	99.7	AT2G47240.2 | Symbols: LACS1 | AMP-dependent synthetase and ligase family protein | chr2:19393835-19397616 FORWARD LENGTH=660	0	99.7	GO:0001676 GO:0006631 GO:0006633 GO:0009627 GO:0010025 GO:0010103 GO:0010143 GO:0034976	long-chain fatty acid metabolic process; "fatty acid metabolic process"; "fatty acid biosynthetic process"; "systemic acquired resistance"; "wax biosynthetic process"; "stomatal complex morphogenesis"; "cutin biosynthetic process"; "response to endoplasmic reticulum stress"	GO:0003824 GO:0004467 GO:0031957	catalytic activity; "long-chain fatty acid-CoA ligase activity"; "very long-chain fatty acid-CoA ligase activity"	GO:0005634 GO:0005783	nucleus; "endoplasmic reticulum"	PF00501	AMP-binding enzyme	PTHR24096	FAMILY NOT NAMED	KOG1256	Long-chain_acyl-CoA_synthetases_(AMP-forming)	NA	NA	NA	NA
GLYMA02G01400	chr2	-	1006946	1009800	0.76867	1.50357	0.564796	556	UniRef100_I1JBE5 Uncharacterized protein n=1 Tax=Glycine max RepID=I1JBE5_SOYBN	0	99.82	UniRef100_B9RNA7 Glycerol-3-phosphate acyltransferase, putative n=1 Tax=Ricinus communis RepID=B9RNA7_RICCO	0	94.96	AT4G01950.1 | Symbols: ATGPAT3, GPAT3 | glycerol-3-phosphate acyltransferase 3 | chr4:844597-846710 REVERSE LENGTH=520	0	96.58	GO:0006655 GO:0008152	phosphatidylglycerol biosynthetic process; "metabolic process"	GO:0016746	transferase activity, transferring acyl groups	GO:0005739	mitochondrion	PF01553	Acyltransferase	PTHR15486	ANCIENT UBIQUITOUS PROTEIN	NA	NA	2.3.1.15	Glycerol-3-phosphate_O-acyltransferase	K13508	glycerol-3-phosphate_acyltransferase_[EC:2.3.1.15]
GLYMA02G01510	chr2	+	1082048	1086455	-0.574569	-1.34396	-1.16434	312	UniRef100_I1JBF6 ATP-dependent Clp protease proteolytic subunit n=1 Tax=Glycine max RepID=I1JBF6_SOYBN	0	99.68	UniRef100_I1JBF6 ATP-dependent Clp protease proteolytic subunit n=1 Tax=Glycine max RepID=I1JBF6_SOYBN	0	99.68	AT1G02560.1 | Symbols: CLPP5, NCLPP5, NCLPP1 | nuclear encoded CLP protease 5 | chr1:538000-539805 FORWARD LENGTH=298	2e-175	96.79	GO:0000023 GO:0006508 GO:0018119 GO:0019252	maltose metabolic process; "proteolysis"; "peptidyl-cysteine S-nitrosylation"; "starch biosynthetic process"	GO:0004252	serine-type endopeptidase activity	GO:0009507 GO:0009532 GO:0009534 GO:0009570 GO:0009579 GO:0009840 GO:0009941	chloroplast; "plastid stroma"; "chloroplast thylakoid"; "chloroplast stroma"; "thylakoid"; "chloroplastic endopeptidase Clp complex"; "chloroplast envelope"	PF00574	Clp protease	PTHR10381	PROTEASE FAMILY S14 CLPP PROTEASE	KOG0840	ATP-dependent_Clp_protease,_proteolytic_subunit	3.4.21.92	Endopeptidase_Clp	K01358	ATP-dependent_Clp_protease,_protease_subunit_[EC:3.4.21.92]
GLYMA02G01750	chr2	+	1271002	1276344	-0.96347	-0.484217	-1.39585	369	UniRef100_I1JBH6 Uncharacterized protein n=1 Tax=Glycine max RepID=I1JBH6_SOYBN	0	99.73	UniRef100_I7GEK3 Protein disulfide isomerase-like protein n=1 Tax=Glycine max RepID=I7GEK3_SOYBN	0	99.73	AT2G47470.1 | Symbols: ATPDIL2-1, UNE5, MEE30, PDI11, ATPDI11 | thioredoxin family protein | chr2:19481503-19483683 FORWARD LENGTH=361	0	91.06	GO:0006094 GO:0006096 GO:0006662 GO:0009553 GO:0009567 GO:0009627 GO:0009651 GO:0009793 GO:0034976 GO:0045454 GO:0046686 GO:0048868	gluconeogenesis; "glycolysis"; "glycerol ether metabolic process"; "embryo sac development"; "double fertilization forming a zygote and endosperm"; "systemic acquired resistance"; "response to salt stress"; "embryo development ending in seed dormancy"; "response to endoplasmic reticulum stress"; "cell redox homeostasis"; "response to cadmium ion"; "pollen tube development"	GO:0003756 GO:0009055 GO:0015035 GO:0016853	protein disulfide isomerase activity; "electron carrier activity"; "protein disulfide oxidoreductase activity"; "isomerase activity"	GO:0005576 GO:0005774 GO:0005783 GO:0009505	extracellular region; "vacuolar membrane"; "endoplasmic reticulum"; "plant-type cell wall"	PF07749 PF00085	Endoplasmic reticulum protein ERp29, C-terminal domain; "Thioredoxin"	PTHR18929	PROTEIN DISULFIDE ISOMERASE	KOG0191	Thioredoxin/protein_disulfide_isomerase	5.3.4.1	Protein_disulfide_isomerase	K09584	protein_disulfide-isomerase_A6_[EC:5.3.4.1]
GLYMA02G01880	chr2	+	1342397	1345660	1.78395	1.05726	1.58201	358	UniRef100_UPI000189D46E UPI000189D46E related cluster n=1 Tax=unknown RepID=UPI000189D46E	0	99.72	UniRef100_B9GSE6 Glycosyltransferase, CAZy family GT8 n=1 Tax=Populus trichocarpa RepID=B9GSE6_POPTR	0	98.88	AT3G62660.1 | Symbols: GATL7 | galacturonosyltransferase-like 7 | chr3:23173419-23174504 FORWARD LENGTH=361	0	99.16	GO:0016051	carbohydrate biosynthetic process	GO:0016757 GO:0016758 GO:0047262	transferase activity, transferring glycosyl groups; "transferase activity, transferring hexosyl groups"; "polygalacturonate 4-alpha-galacturonosyltransferase activity"	GO:0005794	Golgi apparatus	PF01501	Glycosyl transferase family 8	PTHR13778	GLYCOSYL TRANSFERASE-RELATED	NA	NA	NA	NA	NA	NA
GLYMA02G01920	chr2	+	1396262	1401801	-0.375847	-1.31816	-0.349173	496	UniRef100_UPI0001890B02 UPI0001890B02 related cluster n=1 Tax=unknown RepID=UPI0001890B02	0	99.8	UniRef100_P93033 Fumarate hydratase 1, mitochondrial n=1 Tax=Arabidopsis thaliana RepID=FUM1_ARATH	0	99.8	AT2G47510.2 | Symbols: FUM1 | fumarase 1 | chr2:19498614-19502020 FORWARD LENGTH=492	0	99.8	GO:0006099 GO:0006106 GO:0006979 GO:0009651 GO:0048868	tricarboxylic acid cycle; "fumarate metabolic process"; "response to oxidative stress"; "response to salt stress"; "pollen tube development"	GO:0003824 GO:0004333 GO:0005515 GO:0016829	catalytic activity; "fumarate hydratase activity"; "protein binding"; "lyase activity"	GO:0005739 GO:0045239	mitochondrion; "tricarboxylic acid cycle enzyme complex"	PF00206 PF10415	Lyase; "Fumarase C C-terminus"	PTHR11444 PTHR11444:SF1	ASPARTATEAMMONIA/ARGININOSUCCINATE/ADENYLOSUCCINATE LYASE; "FUMARATE HYDRATASE CLASS II"	KOG1317	Fumarase	4.2.1.2	Fumarate_hydratase	K01679	fumarate_hydratase,_class_II_[EC:4.2.1.2]
GLYMA02G02340	chr2	+	1714471	1718090	0.935591	1.08431	1.30592	412	UniRef100_I1JBN3 Uncharacterized protein n=1 Tax=Glycine max RepID=I1JBN3_SOYBN	0	99.76	UniRef100_Q2HTW4 Protein kinase n=1 Tax=Medicago truncatula RepID=Q2HTW4_MEDTR	0	99.76	AT2G02800.2 | Symbols: APK2B | protein kinase 2B | chr2:796889-799250 REVERSE LENGTH=426	0	99.51	GO:0006468	protein phosphorylation	GO:0004672 GO:0004674 GO:0005524 GO:0016301 GO:0016772	protein kinase activity; "protein serine/threonine kinase activity"; "ATP binding"; "kinase activity"; "transferase activity, transferring phosphorus-containing groups"	GO:0005634 GO:0005737 GO:0005886 GO:0009507	nucleus; "cytoplasm"; "plasma membrane"; "chloroplast"	PF07714	Protein tyrosine kinase	PTHR24420 PTHR24420:SF897	FAMILY NOT NAMED; ""	KOG1187	Serine/threonine_protein_kinase	2.7.1.-	Phosphotransferases_with_an_alcohol_group_as_acceptor	K00924	phosphatidylinositol-4-phosphate_3-kinase_[EC:2.7.1.154]
GLYMA02G02350	chr2	+	1740315	1742035	-0.683459	-1.02609	-0.633386	235	UniRef100_I1JBN4 Uncharacterized protein n=1 Tax=Glycine max RepID=I1JBN4_SOYBN	2e-172	99.57	UniRef100_B9SVW3 Heme-binding protein, putative n=1 Tax=Ricinus communis RepID=B9SVW3_RICCO	2e-108	85.96	AT1G17100.1 | Symbols: | SOUL heme-binding family protein | chr1:5844766-5845539 FORWARD LENGTH=232	3e-95	82.98	GO:0008150 GO:0019761	biological process; "glucosinolate biosynthetic process"	NA	NA	GO:0005773 GO:0005774 GO:0009507	vacuole; "vacuolar membrane"; "chloroplast"	PF04832	SOUL heme-binding protein	PTHR11220 PTHR11220:SF4	HEME-BINDING PROTEIN-RELATED; "HEME-BINDING PROTEIN-RELATED"	NA	NA	NA	NA	NA	NA
GLYMA02G03020	chr2	-	2319696	2322321	0.405077	1.21092	0.37555	301	UniRef100_Q0PJI4 MYB transcription factor MYB138 n=1 Tax=Glycine max RepID=Q0PJI4_SOYBN	5e-179	99.67	UniRef100_Q0PJI4 MYB transcription factor MYB138 n=1 Tax=Glycine max RepID=Q0PJI4_SOYBN	5e-179	99.67	AT1G70000.2 | Symbols: | myb-like transcription factor family protein | chr1:26363674-26364635 REVERSE LENGTH=261	4e-77	99.67	GO:0006355 GO:0009651 GO:0009723 GO:0009733 GO:0009737 GO:0009739 GO:0009751 GO:0009753 GO:0046686 GO:0080167	regulation of transcription, DNA-dependent; "response to salt stress"; "response to ethylene stimulus"; "response to auxin stimulus"; "response to abscisic acid stimulus"; "response to gibberellin stimulus"; "response to salicylic acid stimulus"; "response to jasmonic acid stimulus"; "response to cadmium ion"; "response to karrikin"	GO:0003676 GO:0003677 GO:0003700 GO:0008270	nucleic acid binding; "DNA binding"; "sequence-specific DNA binding transcription factor activity"; "zinc ion binding"	GO:0005634	nucleus	PF00249	Myb-like DNA-binding domain	PTHR12374	TRANSCRIPTIONAL ADAPTOR 2 (ADA2)-RELATED	NA	NA	NA	NA	NA	NA
GLYMA02G04090	chr2	+	3272762	3274597	-1.23054	-1.01191	-1.7119	156	UniRef100_C6T4R9 Uncharacterized protein n=1 Tax=Glycine max RepID=C6T4R9_SOYBN	4e-109	99.36	UniRef100_G7K080 Ubiquitin n=1 Tax=Medicago truncatula RepID=G7K080_MEDTR	5e-108	99.36	AT1G23410.1 | Symbols: | Ribosomal protein S27a / Ubiquitin family protein | chr1:8314940-8315410 FORWARD LENGTH=156	1e-89	98.72	GO:0006342 GO:0006412 GO:0009165 GO:0042787 GO:0051567 GO:0052541 GO:0052546	chromatin silencing; "translation"; "nucleotide biosynthetic process"; "protein ubiquitination involved in ubiquitin-dependent protein catabolic process"; "histone H3-K9 methylation"; "plant-type cell wall cellulose metabolic process"; "cell wall pectin metabolic process"	GO:0003735	structural constituent of ribosome	GO:0005622 GO:0005794 GO:0005840 GO:0005886 GO:0009506 GO:0022627	intracellular; "Golgi apparatus"; "ribosome"; "plasma membrane"; "plasmodesma"; "cytosolic small ribosomal subunit"	PF00240 PF01599	Ubiquitin family; "Ribosomal protein S27a"	PTHR10666	UBIQUITIN	KOG0004	Ubiquitin/40S_ribosomal_protein_S27a_fusion	NA	NA	K02977	small_subunit_ribosomal_protein_S27Ae
GLYMA02G04320	chr2	+	3493969	3501793	0.476176	1.1417	0.731924	482	UniRef100_I1JC65 Uncharacterized protein n=1 Tax=Glycine max RepID=I1JC65_SOYBN	0	99.79	UniRef100_A8IKE5 Alanine aminotransferase 2 n=1 Tax=Glycine max RepID=A8IKE5_SOYBN	0	99.79	AT1G70580.4 | Symbols: AOAT2, GGT2 | alanine-2-oxoglutarate aminotransferase 2 | chr1:26613222-26615845 FORWARD LENGTH=481	0	99.79	GO:0009058 GO:0009853 GO:0010264 GO:0042218	biosynthetic process; "photorespiration"; "myo-inositol hexakisphosphate biosynthetic process"; "1-aminocyclopropane-1-carboxylate biosynthetic process"	GO:0003824 GO:0004021 GO:0008453 GO:0016740 GO:0016847 GO:0030170 GO:0047958	catalytic activity; "L-alanine:2-oxoglutarate aminotransferase activity"; "alanine-glyoxylate transaminase activity"; "transferase activity"; "1-aminocyclopropane-1-carboxylate synthase activity"; "pyridoxal phosphate binding"; "glycine:2-oxoglutarate aminotransferase activity"	GO:0005737 GO:0005777 GO:0009507 GO:0009570	cytoplasm; "peroxisome"; "chloroplast"; "chloroplast stroma"	PF00155	Aminotransferase class I and II	PTHR11751 PTHR11751:SF29	SUBGROUP I AMINOTRANSFERASE RELATED; "VALINE-PYRUVATE TRANSAMINASE-RELATED"	KOG0258	Alanine_aminotransferase	2.6.1.2	Alanine_aminotransferase	K00814	alanine_transaminase_[EC:2.6.1.2]
GLYMA02G04511	chr2	+	3672398	3672844	2.16371	1.72913	2.45375	149	UniRef100_UPI0002337388 UPI0002337388 related cluster n=1 Tax=unknown RepID=UPI0002337388	1e-82	99.33	NA	NA	NA	NA	NA	NA	NA	NA	NA	NA	NA	NA	NA	NA	NA	NA	NA	NA	NA	NA	NA	NA
GLYMA02G04740	chr2	-	3877630	3884367	1.02072	0.654097	0.676934	546	UniRef100_I1JCA6 Uncharacterized protein n=1 Tax=Glycine max RepID=I1JCA6_SOYBN	0	99.82	UniRef100_G7K016 Ubiquilin n=1 Tax=Medicago truncatula RepID=G7K016_MEDTR	0	99.82	AT2G17200.1 | Symbols: DSK2 | ubiquitin family protein | chr2:7482133-7485090 REVERSE LENGTH=551	0	99.45	NA	NA	GO:0003674	molecular function	GO:0005829	cytosol	PF00627 PF00240	UBA/TS-N domain; "Ubiquitin family"	PTHR10677	UBIQUILIN	KOG0010	Ubiquitin-like_protein	NA	NA	NA	NA
GLYMA02G05240	chr2	-	4251134	4261004	-1.14601	-1.22261	-1.42743	1013	UniRef100_I1JCF7 Uncharacterized protein n=2 Tax=Glycine max RepID=I1JCF7_SOYBN	0	99.9	UniRef100_G7LB83 Lysosomal alpha-mannosidase n=1 Tax=Medicago truncatula RepID=G7LB83_MEDTR	0	99.51	AT5G66150.1 | Symbols: | Glycosyl hydrolase family 38 protein | chr5:26439013-26444434 REVERSE LENGTH=1047	0	99.7	GO:0005975 GO:0006013	carbohydrate metabolic process; "mannose metabolic process"	GO:0003824 GO:0004553 GO:0004559 GO:0008270 GO:0015923 GO:0030246	catalytic activity; "hydrolase activity, hydrolyzing O-glycosyl compounds"; "alpha-mannosidase activity"; "zinc ion binding"; "mannosidase activity"; "carbohydrate binding"	GO:0005576	extracellular region	PF01074 PF07748 PF09261	Glycosyl hydrolases family 38 N-terminal domain; "Glycosyl hydrolases family 38 C-terminal domain"; "Alpha mannosidase, middle domain"	PTHR11607 PTHR11607:SF3	ALPHA-MANNOSIDASE; "LYSOSOMAL ALPHA-MANNOSIDASE (MANNOSIDASE ALPHA CLASS 2B MEMBER 1)"	KOG1959	Glycosyl_hydrolase,_family_38_-_alpha-mannosidase	3.2.1.24	Alpha-mannosidase.	K01191	alpha-mannosidase_[EC:3.2.1.24]
GLYMA02G05370	chr2	-	4344418	4346972	-1.90081	-2.57859	-2.27198	265	UniRef100_UPI00019AA892 UPI00019AA892 related cluster n=1 Tax=unknown RepID=UPI00019AA892	0	99.62	UniRef100_Q8LJW0 40S ribosomal S4 protein n=2 Tax=Glycine max RepID=Q8LJW0_SOYBN	0	99.62	AT2G17360.1 | Symbols: | Ribosomal protein S4 (RPS4A) family protein | chr2:7546598-7548138 FORWARD LENGTH=261	0	98.49	GO:0001510 GO:0006412	RNA methylation; "translation"	GO:0003723 GO:0003735	RNA binding; "structural constituent of ribosome"	GO:0005622 GO:0005737 GO:0005774 GO:0005829 GO:0005840 GO:0005886 GO:0009507 GO:0022627	intracellular; "cytoplasm"; "vacuolar membrane"; "cytosol"; "ribosome"; "plasma membrane"; "chloroplast"; "cytosolic small ribosomal subunit"	PF08071 PF01479 PF00467 PF00900	RS4NT (NUC023) domain; "S4 domain"; "KOW motif"; "Ribosomal family S4e"	PTHR11581	30S/40S RIBOSOMAL PROTEIN S4	KOG0378	40S_ribosomal_protein_S4	NA	NA	K02987	small_subunit_ribosomal_protein_S4e
GLYMA02G05540	chr2	+	4434895	4436826	-0.657553	-1.03206	-1.1081	261	UniRef100_I1MN72 Uncharacterized protein n=1 Tax=Glycine max RepID=I1MN72_SOYBN	0	99.62	UniRef100_Q9FEZ7 Ribosomal protein L2 n=1 Tax=Glycine max RepID=Q9FEZ7_SOYBN	0	99.62	AT4G36130.1 | Symbols: | Ribosomal protein L2 family | chr4:17097613-17098656 FORWARD LENGTH=258	0	98.85	GO:0006412	translation	GO:0003735	structural constituent of ribosome	GO:0005622 GO:0005737 GO:0005773 GO:0005840 GO:0005886 GO:0022625 GO:0022626	intracellular; "cytoplasm"; "vacuole"; "ribosome"; "plasma membrane"; "cytosolic large ribosomal subunit"; "cytosolic ribosome"	PF00181 PF03947	Ribosomal Proteins L2, RNA binding domain; "Ribosomal Proteins L2, C-terminal domain"	PTHR13691 PTHR13691:SF4	RIBOSOMAL PROTEIN L2; "gb def: 60s ribosomal protein l8 [encephalitozoon cuniculi]"	KOG2309	60s_ribosomal_protein_L2/L8	NA	NA	K02938	large_subunit_ribosomal_protein_L8e
GLYMA02G05790	chr2	+	4650125	4656341	1.6037	-0.597117	1.57834	849	UniRef100_I1JCK7 Beta-galactosidase n=1 Tax=Glycine max RepID=I1JCK7_SOYBN	0	99.88	UniRef100_I1JCK7 Beta-galactosidase n=1 Tax=Glycine max RepID=I1JCK7_SOYBN	0	99.88	AT4G36360.1 | Symbols: BGAL3 | beta-galactosidase 3 | chr4:17176840-17181143 REVERSE LENGTH=856	0	98.82	GO:0005975 GO:0005990 GO:0006598 GO:0009664 GO:0009698 GO:0009832 GO:0010075 GO:0019513 GO:0019515 GO:0042398	carbohydrate metabolic process; "lactose catabolic process"; "polyamine catabolic process"; "plant-type cell wall organization"; "phenylpropanoid metabolic process"; "plant-type cell wall biogenesis"; "regulation of meristem growth"; "lactose catabolic process, using glucoside 3-dehydrogenase"; "lactose catabolic process via UDP-galactose"; "cellular modified amino acid biosynthetic process"	GO:0003824 GO:0004553 GO:0004565 GO:0030246 GO:0043169	catalytic activity; "hydrolase activity, hydrolyzing O-glycosyl compounds"; "beta-galactosidase activity"; "carbohydrate binding"; "cation binding"	GO:0005576	extracellular region	PF02140 PF01301	Galactose binding lectin domain; "Glycosyl hydrolases family 35"	PTHR23421 PTHR23421:SF2	BETA-GALACTOSIDASE RELATED; "BETA-GALACTOSIDASE"	KOG0496	Beta-galactosidase	NA	NA	NA	NA
GLYMA02G06280	chr2	+	4997892	5003300	0.972415	-0.0527611	1.32138	488	UniRef100_I1JCP6 Uncharacterized protein n=1 Tax=Glycine max RepID=I1JCP6_SOYBN	0	99.8	UniRef100_G7LDY1 Sugar transporter ERD6-like protein n=1 Tax=Medicago truncatula RepID=G7LDY1_MEDTR	0	99.8	AT1G75220.1 | Symbols: | Major facilitator superfamily protein | chr1:28229412-28232606 REVERSE LENGTH=487	0	99.8	GO:0009694 GO:0009753 GO:0010030 GO:0042593	jasmonic acid metabolic process; "response to jasmonic acid stimulus"; "positive regulation of seed germination"; "glucose homeostasis"	GO:0005215 GO:0005351 GO:0015144 GO:0022857 GO:0022891	transporter activity; "sugar:hydrogen symporter activity"; "carbohydrate transmembrane transporter activity"; "transmembrane transporter activity"; "substrate-specific transmembrane transporter activity"	GO:0005774 GO:0005794 GO:0005886 GO:0009705 GO:0016020	vacuolar membrane; "Golgi apparatus"; "plasma membrane"; "plant-type vacuole membrane"; "membrane"	PF00083	Sugar (and other) transporter	PTHR24063 PTHR24063:SF74	FAMILY NOT NAMED; "SUBFAMILY NOT NAMED"	KOG0254	Predicted_transporter_(major_facilitator_superfamily)	NA	NA	NA	NA
GLYMA02G06440	chr2	-	5129627	5133446	1.48567	0.435402	0.838151	465	UniRef100_I1JCR1 Uncharacterized protein n=1 Tax=Glycine max RepID=I1JCR1_SOYBN	0	99.78	UniRef100_B6UH95 Acidic leucine-rich nuclear phosphoprotein 32 family member A n=1 Tax=Zea mays RepID=B6UH95_MAIZE	4e-37	34.41	AT3G50690.1 | Symbols: | Leucine-rich repeat (LRR) family protein | chr3:18835271-18837097 REVERSE LENGTH=447	2e-110	81.94	GO:0008150	biological process	NA	NA	GO:0005634	nucleus	PF00560	Leucine Rich Repeat	PTHR11375	PHOSPHATASE INHIBITOR-RELATED	KOG2739	Leucine-rich_acidic_nuclear_protein	NA	NA	NA	NA
GLYMA02G06730	chr2	+	5373078	5381786	-0.0905423	0.188532	-1.00974	767	UniRef100_I1JCT9 Uncharacterized protein n=1 Tax=Glycine max RepID=I1JCT9_SOYBN	0	99.87	UniRef100_Q9M7S0 Homeodomain protein n=1 Tax=Malus x domestica RepID=Q9M7S0_MALDO	0	96.35	AT4G36870.2 | Symbols: BLH2, SAW1 | BEL1-like homeodomain 2 | chr4:17369423-17373723 FORWARD LENGTH=739	4e-162	85.79	GO:0006355 GO:0009965 GO:0048513	regulation of transcription, DNA-dependent; "leaf morphogenesis"; "organ development"	GO:0003677 GO:0003700 GO:0043565	DNA binding; "sequence-specific DNA binding transcription factor activity"; "sequence-specific DNA binding"	GO:0005634	nucleus	PF07526 PF00046	Associated with HOX; "Homeobox domain"	PTHR11850 PTHR11850:SF14	HOMEOBOX PROTEIN; "BEL1 HOMEOTIC PROTEIN"	KOG0773	Transcription_factor_MEIS1_and_related_HOX_domain_proteins	NA	NA	NA	NA
GLYMA02G07250	chr2	+	5759094	5764923	1.07005	0.745896	0.82046	490	UniRef100_I1JCY9 Uncharacterized protein n=1 Tax=Glycine max RepID=I1JCY9_SOYBN	0	99.8	UniRef100_Q852R1 Serine palmitoyltransferase n=1 Tax=Lotus japonicus RepID=Q852R1_LOTJA	0	99.8	AT5G23670.2 | Symbols: LCB2 | long chain base2 | chr5:7981889-7985037 FORWARD LENGTH=489	0	99.8	GO:0009555 GO:0009640 GO:0009693 GO:0030148 GO:0043067 GO:0046512	pollen development; "photomorphogenesis"; "ethylene biosynthetic process"; "sphingolipid biosynthetic process"; "regulation of programmed cell death"; "sphingosine biosynthetic process"	GO:0004758 GO:0005515	serine C-palmitoyltransferase activity; "protein binding"	GO:0005773 GO:0005783 GO:0009507 GO:0016020	vacuole; "endoplasmic reticulum"; "chloroplast"; "membrane"	PF00155	Aminotransferase class I and II	PTHR13693 PTHR13693:SF3	CLASS II AMINOTRANSFERASE/8-AMINO-7-OXONONANOATE SYNTHASE; "8-AMINO-7-OXONONANOATE SYNTHASE(KAPA SYNTHASE)"	KOG1357	Serine_palmitoyltransferase	2.3.1.50	Serine_C-palmitoyltransferase	K00654	serine_palmitoyltransferase_[EC:2.3.1.50]
GLYMA02G07350	chr2	-	5840866	5849984	0.527813	0.58301	1.16108	353	UniRef100_C6TBU5 Uncharacterized protein n=1 Tax=Glycine max RepID=C6TBU5_SOYBN	3e-155	74.5	UniRef100_Q2R3D4 Expressed protein n=3 Tax=Oryza sativa RepID=Q2R3D4_ORYSJ	8e-94	51.56	AT3G26710.1 | Symbols: CCB1 | cofactor assembly of complex C | chr3:9813550-9814606 FORWARD LENGTH=267	3e-99	54.96	GO:0006364 GO:0009657 GO:0010027 GO:0010190 GO:0010207 GO:0019288	rRNA processing; "plastid organization"; "thylakoid membrane organization"; "cytochrome b6f complex assembly"; "photosystem II assembly"; "isopentenyl diphosphate biosynthetic process, mevalonate-independent pathway"	GO:0003674	molecular function	GO:0009507	chloroplast	PF12046	Protein of unknown function (DUF3529)	NA	NA	NA	NA	NA	NA	NA	NA
GLYMA02G07830	chr2	+	6181983	6193296	-0.48595	-0.622017	-1.5799	887	UniRef100_I1JD46 Uncharacterized protein n=1 Tax=Glycine max RepID=I1JD46_SOYBN	0	99.89	UniRef100_A2Q5Q7 CCR4-NOT transcription complex subunit n=1 Tax=Medicago truncatula RepID=A2Q5Q7_MEDTR	0	99.77	AT5G18230.1 | Symbols: | transcription regulator NOT2/NOT3/NOT5 family protein | chr5:6021610-6027031 REVERSE LENGTH=843	0	99.89	GO:0006355 GO:0045892	regulation of transcription, DNA-dependent; "negative regulation of transcription, DNA-dependent"	NA	NA	GO:0005634	nucleus	PF04153 PF04065	NOT2 / NOT3 / NOT5 family; "Not1 N-terminal domain, CCR4-Not complex component"	PTHR23326	CCR4 NOT-RELATED	NA	NA	NA	NA	K12580	CCR4-NOT_transcription_complex_subunit_3
GLYMA02G07910	chr2	-	6235585	6242373	-0.907892	-0.960021	-1.21412	546	UniRef100_I1JD52 Uncharacterized protein n=1 Tax=Glycine max RepID=I1JD52_SOYBN	0	99.82	UniRef100_D9ZJC6 TCP domain class transcription factor n=1 Tax=Malus x domestica RepID=D9ZJC6_MALDO	0	99.08	AT3G03960.1 | Symbols: | TCP-1/cpn60 chaperonin family protein | chr3:1024432-1027604 FORWARD LENGTH=549	0	98.17	GO:0000085 GO:0001510 GO:0006094 GO:0006457 GO:0007010 GO:0009220 GO:0009640 GO:0009909 GO:0010388 GO:0010498 GO:0034968 GO:0044267	G2 phase of mitotic cell cycle; "RNA methylation"; "gluconeogenesis"; "protein folding"; "cytoskeleton organization"; "pyrimidine ribonucleotide biosynthetic process"; "photomorphogenesis"; "regulation of flower development"; "cullin deneddylation"; "proteasomal protein catabolic process"; "histone lysine methylation"; "cellular protein metabolic process"	GO:0005524 GO:0051082	ATP binding; "unfolded protein binding"	GO:0005737 GO:0005829 GO:0009506 GO:0016020	cytoplasm; "cytosol"; "plasmodesma"; "membrane"	PF00118	TCP-1/cpn60 chaperonin family	PTHR11353 PTHR11353:SF19	CHAPERONIN; "CHAPERONIN CONTAINING T-COMPLEX PROTEIN 1, THETA SUBUNIT, TCPQ"	KOG0362	Chaperonin_complex_component,_TCP-1_theta_subunit_(CCT8)	NA	NA	NA	NA
GLYMA02G08260	chr2	-	6473162	6476793	0.0607967	1.00287	-0.192348	512	UniRef100_I1JD85 Uncharacterized protein n=1 Tax=Glycine max RepID=I1JD85_SOYBN	0	99.8	UniRef100_A3DSX4 Sucrose transport protein SUF1 n=1 Tax=Phaseolus vulgaris RepID=A3DSX4_PHAVU	0	99.8	AT1G22710.1 | Symbols: SUC2, SUT1, ATSUC2 | sucrose-proton symporter 2 | chr1:8030911-8032970 REVERSE LENGTH=512	0	97.27	GO:0009915 GO:0015770 GO:0055085	phloem sucrose loading; "sucrose transport"; "transmembrane transport"	GO:0005351 GO:0008506 GO:0008515 GO:0015144	sugar:hydrogen symporter activity; "sucrose:hydrogen symporter activity"; "sucrose transmembrane transporter activity"; "carbohydrate transmembrane transporter activity"	GO:0005886 GO:0016020	plasma membrane; "membrane"	NA	NA	PTHR19432 PTHR19432:SF2	SUCROSE TRANSPORT PROTEIN; "PROSTEIN PROTEIN"	KOG0637	Sucrose_transporter_and_related_proteins	NA	NA	NA	NA
GLYMA02G08600	chr2	+	6686833	6693601	0.373118	1.55964	0.93732	360	UniRef100_Q42809 GmCK1p n=1 Tax=Glycine max RepID=Q42809_SOYBN	0	99.72	UniRef100_Q42809 GmCK1p n=1 Tax=Glycine max RepID=Q42809_SOYBN	0	99.72	AT1G74320.1 | Symbols: | Protein kinase superfamily protein | chr1:27941192-27942903 FORWARD LENGTH=350	7e-167	90.56	NA	NA	GO:0004103 GO:0016772 GO:0016773	choline kinase activity; "transferase activity, transferring phosphorus-containing groups"; "phosphotransferase activity, alcohol group as acceptor"	GO:0005737	cytoplasm	PF01633	Choline/ethanolamine kinase	PTHR22603 PTHR22603:SF8	CHOLINE/ETHANOALAMINE KINASE RELATED; "SUBFAMILY NOT NAMED"	KOG2686	Choline_kinase	NA	NA	NA	NA
GLYMA02G08910	chr2	+	6889026	6889791	-1.75766	-1.60749	-1.71217	245	UniRef100_I1JDD6 Uncharacterized protein n=1 Tax=Glycine max RepID=I1JDD6_SOYBN	5e-177	100	UniRef100_P09755 Chlorophyll a-b binding protein 2, chloroplastic n=1 Tax=Glycine max RepID=CB22_SOYBN	2e-168	99.18	AT2G34430.1 | Symbols: LHB1B1, LHCB1.4 | light-harvesting chlorophyll-protein complex II subunit B1 | chr2:14524818-14525618 FORWARD LENGTH=266	1e-145	99.18	GO:0009765 GO:0009769 GO:0015979	photosynthesis, light harvesting; "photosynthesis, light harvesting in photosystem II"; "photosynthesis"	GO:0016168	chlorophyll binding	GO:0009507 GO:0009534 GO:0009535 GO:0009579 GO:0009941 GO:0010287 GO:0016020 GO:0030076 GO:0042651	chloroplast; "chloroplast thylakoid"; "chloroplast thylakoid membrane"; "thylakoid"; "chloroplast envelope"; "plastoglobule"; "membrane"; "light-harvesting complex"; "thylakoid membrane"	PF00504	Chlorophyll A-B binding protein	PTHR21649	CHLOROPHYLL A/B BINDING PROTEIN	NA	NA	NA	NA	NA	NA
GLYMA02G09090	chr2	+	7074863	7079621	-1.00725	-0.970965	-0.850241	98	UniRef100_I1JDF2 Uncharacterized protein n=1 Tax=Glycine max RepID=I1JDF2_SOYBN	2e-61	98.98	UniRef100_B9T2G3 Snrnp sm protein, putative n=1 Tax=Ricinus communis RepID=B9T2G3_RICCO	2e-60	98.98	AT1G76860.1 | Symbols: | Small nuclear ribonucleoprotein family protein | chr1:28854594-28855637 REVERSE LENGTH=98	1e-58	98.98	GO:0008150	biological process	GO:0003674	molecular function	GO:0005634 GO:0005732	nucleus; "small nucleolar ribonucleoprotein complex"	PF01423	LSM domain	PTHR13110	SNRNP SM PROTEIN	KOG3460	Small_nuclear_ribonucleoprotein_(snRNP)_LSM3	NA	NA	NA	NA
GLYMA02G09370	chr2	+	7339272	7341100	-1.46089	-1.71598	-1.43556	276	UniRef100_I1JDH6 Uncharacterized protein n=1 Tax=Glycine max RepID=I1JDH6_SOYBN	0	99.64	UniRef100_G7LAL7 40S ribosomal protein S2 n=1 Tax=Medicago truncatula RepID=G7LAL7_MEDTR	4e-166	85.51	AT3G57490.1 | Symbols: | Ribosomal protein S5 family protein | chr3:21279824-21280887 REVERSE LENGTH=276	3e-149	80.8	GO:0001510 GO:0006412 GO:0009220	RNA methylation; "translation"; "pyrimidine ribonucleotide biosynthetic process"	GO:0003723 GO:0003735	RNA binding; "structural constituent of ribosome"	GO:0005622 GO:0005840 GO:0009506 GO:0015935 GO:0016020 GO:0022627	intracellular; "ribosome"; "plasmodesma"; "small ribosomal subunit"; "membrane"; "cytosolic small ribosomal subunit"	PF00333 PF03719	Ribosomal protein S5, N-terminal domain; "Ribosomal protein S5, C-terminal domain"	PTHR13718 PTHR13718:SF4	RIBOSOMAL S SUBUNIT; "40S RIBOSOMAL PROTEIN S2"	KOG0877	40S_ribosomal_protein_S2/30S_ribosomal_protein_S5	NA	NA	K02981	small_subunit_ribosomal_protein_S2e
GLYMA02G09460	chr2	+	7399883	7405597	0.30831	1.4966	0.657585	248	UniRef100_I1JDI4 Uncharacterized protein n=1 Tax=Glycine max RepID=I1JDI4_SOYBN	0	99.6	UniRef100_A2PZE8 SEC14 cytosolic factor / phosphoglyceride transfer family protein n=1 Tax=Ipomoea nil RepID=A2PZE8_IPONI	7e-124	94.35	AT1G14820.3 | Symbols: | Sec14p-like phosphatidylinositol transfer family protein | chr1:5105237-5106793 REVERSE LENGTH=252	2e-117	96.37	GO:0006810	transport	GO:0005215	transporter activity	GO:0005886	plasma membrane	PF00650	CRAL/TRIO domain	PTHR10174 PTHR10174:SF78	RETINALDEHYDE BINDING PROTEIN-RELATED; "SEC14 CYTOSOLIC FACTOR FAMILY PROTEIN / PHOSPHOGLY"	KOG1471	Phosphatidylinositol_transfer_protein_SEC14_and_related_proteins	NA	NA	NA	NA
GLYMA02G09470	chr2	+	7412417	7422912	1.83701	2.62247	2.09921	1126	UniRef100_I1JDI6 Uncharacterized protein n=1 Tax=Glycine max RepID=I1JDI6_SOYBN	0	99.91	UniRef100_B9HJH7 Rna-dependent RNA polymerase n=1 Tax=Populus trichocarpa RepID=B9HJH7_POPTR	0	99.91	AT1G14790.1 | Symbols: RDR1, ATRDRP1 | RNA-dependent RNA polymerase 1 | chr1:5094317-5097817 REVERSE LENGTH=1107	0	98.76	GO:0000165 GO:0006355 GO:0006612 GO:0009615 GO:0009617 GO:0009751 GO:0009862 GO:0009867 GO:0010025 GO:0010310 GO:0010363 GO:0016441 GO:0031348 GO:0035304 GO:0060148	MAPK cascade; "regulation of transcription, DNA-dependent"; "protein targeting to membrane"; "response to virus"; "response to bacterium"; "response to salicylic acid stimulus"; "systemic acquired resistance, salicylic acid mediated signaling pathway"; "jasmonic acid mediated signaling pathway"; "wax biosynthetic process"; "regulation of hydrogen peroxide metabolic process"; "regulation of plant-…	GO:0003676 GO:0003968	nucleic acid binding; "RNA-directed RNA polymerase activity"	GO:0005634	nucleus	PF05183	RNA dependent RNA polymerase	PTHR23079	RNA-DEPENDENT RNA POLYMERASE	KOG0988	RNA-directed_RNA_polymerase_QDE-1_required_for_posttranscriptional_gene_silencing_and_RNA_interference	NA	NA	NA	NA
GLYMA02G09630	chr2	-	7570011	7574618	-0.527246	-1.47373	-1.4352	315	UniRef100_I1JDJ9 Superoxide dismutase n=1 Tax=Glycine max RepID=I1JDJ9_SOYBN	0	99.68	UniRef100_I1JDJ9 Superoxide dismutase n=1 Tax=Glycine max RepID=I1JDJ9_SOYBN	0	99.68	AT5G51100.1 | Symbols: FSD2 | Fe superoxide dismutase 2 | chr5:20773357-20775635 REVERSE LENGTH=305	1e-129	81.9	GO:0006364 GO:0006399 GO:0009411 GO:0009658 GO:0042793 GO:0045893 GO:0055114	rRNA processing; "tRNA metabolic process"; "response to UV"; "chloroplast organization"; "transcription from plastid promoter"; "positive regulation of transcription, DNA-dependent"; "oxidation-reduction process"	GO:0004784 GO:0005515	superoxide dismutase activity; "protein binding"	GO:0009295 GO:0009507 GO:0009579 GO:0042644	nucleoid; "chloroplast"; "thylakoid"; "chloroplast nucleoid"	PF02777 PF00081	Iron/manganese superoxide dismutases, C-terminal domain; "Iron/manganese superoxide dismutases, alpha-hairpin domain"	PTHR11404 PTHR11404:SF8	SUPEROXIDE DISMUTASE 2; "IRON/MANGANESE SUPEROXIDE DISMUTASE"	KOG0876	Manganese_superoxide_dismutase	NA	NA	NA	NA
GLYMA02G09690	chr2	+	7647272	7649129	0.697789	0.539901	1.31261	442	UniRef100_I1JDK6 Uncharacterized protein n=2 Tax=Glycine max RepID=I1JDK6_SOYBN	0	99.77	UniRef100_E5RDD0 Seven transmembrane receptor n=1 Tax=Cucumis melo subsp. melo RepID=E5RDD0_CUCME	0	99.77	AT5G42090.1 | Symbols: | Lung seven transmembrane receptor family protein | chr5:16826830-16828149 FORWARD LENGTH=439	0	93.67	NA	NA	NA	NA	GO:0005768 GO:0005794 GO:0005802 GO:0009507 GO:0016021	endosome; "Golgi apparatus"; "trans-Golgi network"; "chloroplast"; "integral to membrane"	PF06814	Lung seven transmembrane receptor	PTHR21229 PTHR21229:SF2	LUNG SEVEN TRANSMEMBRANE RECEPTOR; "LUNG SEVEN TRANSMEMBRANE RECEPTOR"	KOG2569	G_protein-coupled_seven_transmembrane_receptor	NA	NA	NA	NA
GLYMA02G09780	chr2	-	7735964	7738306	0.25049	2.45984	1.49718	96	UniRef100_C6SZ93 Putative uncharacterized protein n=1 Tax=Glycine max RepID=C6SZ93_SOYBN	1e-59	98.96	UniRef100_Q43681 Probable non-specific lipid-transfer protein AKCS9 n=1 Tax=Vigna unguiculata RepID=NLTP_VIGUN	9e-32	83.33	AT3G18280.1 | Symbols: | Bifunctional inhibitor/lipid-transfer protein/seed storage 2S albumin superfamily protein | chr3:6267102-6267392 FORWARD LENGTH=96	3e-31	98.96	GO:0006612 GO:0006869 GO:0009963 GO:0010363	protein targeting to membrane; "lipid transport"; "positive regulation of flavonoid biosynthetic process"; "regulation of plant-type hypersensitive response"	GO:0008289	lipid binding	GO:0005576	extracellular region	PF00234	Protease inhibitor/seed storage/LTP family	NA	NA	NA	NA	NA	NA	NA	NA
GLYMA02G10371	chr2	+	8245095	8262475	1.1013	0.363513	0.542718	1208	UniRef100_UPI0002337682 UPI0002337682 related cluster n=1 Tax=unknown RepID=UPI0002337682	0	99.92	NA	NA	NA	AT3G12590.1 | Symbols: | unknown protein; INVOLVED IN: biological_process unknown; LOCATED IN: chloroplast; Has 50 Blast hits to 41 proteins in 15 species: Archae - 0; Bacteria - 0; Metazoa - 2; Fungi - 0; Plants - 43; Viruses - 0; Other Eukaryotes - 5 (source: NCBI BLink). | chr3:3996473-4003657 REVERSE LENGTH=1184	0	96.44	GO:0008150	biological process	NA	NA	GO:0009507	chloroplast	NA	NA	NA	NA	NA	NA	NA	NA	NA	NA
GLYMA02G10770	chr2	-	8655975	8659666	-0.44319	-1.30356	-0.747976	1008	UniRef100_I1JDU5 Uncharacterized protein n=1 Tax=Glycine max RepID=I1JDU5_SOYBN	0	99.9	UniRef100_G7KUQ1 Probably inactive leucine-rich repeat receptor-like protein kinase n=1 Tax=Medicago truncatula RepID=G7KUQ1_MEDTR	0	99.4	AT3G28040.1 | Symbols: | Leucine-rich receptor-like protein kinase family protein | chr3:10435139-10438268 FORWARD LENGTH=1016	0	98.61	GO:0002237 GO:0006468 GO:0007165 GO:0007169 GO:0010103 GO:0048443	response to molecule of bacterial origin; "protein phosphorylation"; "signal transduction"; "transmembrane receptor protein tyrosine kinase signaling pathway"; "stomatal complex morphogenesis"; "stamen development"	GO:0004672 GO:0004674 GO:0005524 GO:0016301 GO:0016772	protein kinase activity; "protein serine/threonine kinase activity"; "ATP binding"; "kinase activity"; "transferase activity, transferring phosphorus-containing groups"	GO:0005886	plasma membrane	PF00560 PF08263 PF00069	Leucine Rich Repeat; "Leucine rich repeat N-terminal domain"; "Protein kinase domain"	PTHR24420 PTHR24420:SF795	FAMILY NOT NAMED; ""	KOG1187	Serine/threonine_protein_kinase	NA	NA	NA	NA
GLYMA02G10920	chr2	+	9053112	9061177	0.850423	1.6156	1.24287	339	UniRef100_I1JDV8 Uncharacterized protein n=2 Tax=Glycine max RepID=I1JDV8_SOYBN	0	99.71	UniRef100_Q9C535 Metallo-beta-lactamase domain-containing protein n=1 Tax=Arabidopsis thaliana RepID=Q9C535_ARATH	3e-156	98.53	AT1G29700.1 | Symbols: | Metallo-hydrolase/oxidoreductase superfamily protein | chr1:10385196-10386906 REVERSE LENGTH=350	6e-159	98.53	GO:0008150 GO:0010207 GO:0010264	biological process; "photosystem II assembly"; "myo-inositol hexakisphosphate biosynthetic process"	GO:0003674	molecular function	GO:0009507	chloroplast	NA	NA	NA	NA	NA	NA	NA	NA	NA	NA
GLYMA02G11580	chr2	-	9764992	9770892	-0.916026	-1.35935	-1.51415	649	UniRef100_I1JE12 Uncharacterized protein n=2 Tax=Glycine max RepID=I1JE12_SOYBN	0	99.85	UniRef100_G7JK09 Poly(A)-binding protein n=1 Tax=Medicago truncatula RepID=G7JK09_MEDTR	0	98	AT1G49760.2 | Symbols: PAB8 | poly(A) binding protein 8 | chr1:18416740-18419753 FORWARD LENGTH=671	0	95.69	GO:0006164 GO:0046686	purine nucleotide biosynthetic process; "response to cadmium ion"	GO:0003723 GO:0003743 GO:0005515	RNA binding; "translation initiation factor activity"; "protein binding"	GO:0005737 GO:0005829	cytoplasm; "cytosol"	PF00076 PF00658	RNA recognition motif. (a.k.a. RRM, RBD, or RNP domain); "Poly-adenylate binding protein, unique domain"	PTHR24011 PTHR24011:SF69	FAMILY NOT NAMED; "SUBFAMILY NOT NAMED"	KOG0123	Polyadenylate-binding_protein_(RRM_superfamily)	NA	NA	K13126	polyadenylate-binding_protein
GLYMA02G11920	chr2	-	10128647	10130752	-1.43401	-2.13545	-1.93236	121	UniRef100_I1J5Q7 Uncharacterized protein n=1 Tax=Glycine max RepID=I1J5Q7_SOYBN	7e-79	99.17	UniRef100_Q6L414 60S ribosomal protein L34, putative n=2 Tax=Solanum RepID=Q6L414_SOLDE	2e-76	98.35	AT1G26880.1 | Symbols: | Ribosomal protein L34e superfamily protein | chr1:9315640-9316681 REVERSE LENGTH=120	7e-76	99.17	GO:0001510 GO:0006412 GO:0042254	RNA methylation; "translation"; "ribosome biogenesis"	GO:0003735	structural constituent of ribosome	GO:0005622 GO:0005730 GO:0005737 GO:0005840 GO:0009507	intracellular; "nucleolus"; "cytoplasm"; "ribosome"; "chloroplast"	PF01199	Ribosomal protein L34e	PTHR10759	60S RIBOSOMAL PROTEIN L34	KOG1790	60s_ribosomal_protein_L34	NA	NA	K02915	large_subunit_ribosomal_protein_L34e
GLYMA02G12970	chr2	-	11234515	11240799	0.917295	1.19406	0.451046	434	UniRef100_I1JEE4 Uncharacterized protein n=3 Tax=Glycine max RepID=I1JEE4_SOYBN	0	99.77	UniRef100_Q6S9Z3 Allantoin permease n=1 Tax=Phaseolus vulgaris RepID=Q6S9Z3_PHAVU	0	93.55	AT2G03530.2 | Symbols: UPS2, ATUPS2 | ureide permease 2 | chr2:1071951-1073522 FORWARD LENGTH=398	0	92.17	GO:0015931	nucleobase-containing compound transport	GO:0015505	uracil:cation symporter activity	GO:0005886	plasma membrane	PF07168	Fatty acid elongase 3-ketoacyl-CoA synthase 1	NA	NA	NA	NA	NA	NA	NA	NA
GLYMA02G13330	chr2	+	11601824	11605281	-0.282865	-1.46292	-0.077322	369	UniRef100_I1JEI0 Uncharacterized protein n=1 Tax=Glycine max RepID=I1JEI0_SOYBN	0	99.73	UniRef100_Q6IV07 UDP-glucose:protein transglucosylase-like protein SlUPTG1 n=1 Tax=Solanum lycopersicum RepID=Q6IV07_SOLLC	0	97.29	AT3G08900.1 | Symbols: RGP3, RGP | reversibly glycosylated polypeptide 3 | chr3:2708347-2709714 REVERSE LENGTH=362	0	96.75	GO:0030244 GO:0033356 GO:0071555	cellulose biosynthetic process; "UDP-L-arabinose metabolic process"; "cell wall organization"	GO:0005515 GO:0008466 GO:0016758 GO:0016866 GO:0052691	protein binding; "glycogenin glucosyltransferase activity"; "transferase activity, transferring hexosyl groups"; "intramolecular transferase activity"; "UDP-arabinopyranose mutase activity"	GO:0005618 GO:0005737 GO:0005794 GO:0005829 GO:0009506 GO:0016020 GO:0030054	cell wall; "cytoplasm"; "Golgi apparatus"; "cytosol"; "plasmodesma"; "membrane"; "cell junction"	PF03214	Reversibly glycosylated polypeptide	NA	NA	NA	NA	2.4.1.- 5.4.99.-	Hexosyltransferases. Transferring_other_groups	K13379	reversibly_glycosylated_polypeptide/UDP-arabinopyranose_mutase_[EC:2.4.1.-_5.4.99.-]
GLYMA02G13790	chr2	+	12108529	12116955	-1.3298	-2.00325	-1.9905	795	UniRef100_I1JEL6 Uncharacterized protein n=1 Tax=Glycine max RepID=I1JEL6_SOYBN	0	99.87	UniRef100_F4IU89 Chaperone protein htpG family protein n=2 Tax=Arabidopsis thaliana RepID=F4IU89_ARATH	0	99.5	AT2G04030.1 | Symbols: CR88, EMB1956, HSP90.5, Hsp88.1, AtHsp90.5 | Chaperone protein htpG family protein | chr2:1281983-1285909 FORWARD LENGTH=780	0	99.5	GO:0006457 GO:0009408 GO:0009414 GO:0009651 GO:0009658 GO:0009704 GO:0009793 GO:0010157 GO:0048481	protein folding; "response to heat"; "response to water deprivation"; "response to salt stress"; "chloroplast organization"; "de-etiolation"; "embryo development ending in seed dormancy"; "response to chlorate"; "ovule development"	GO:0005524 GO:0051082	ATP binding; "unfolded protein binding"	GO:0005739 GO:0005774 GO:0009507 GO:0009536 GO:0009570 GO:0009941	mitochondrion; "vacuolar membrane"; "chloroplast"; "plastid"; "chloroplast stroma"; "chloroplast envelope"	PF00183 PF02518	Hsp90 protein; "Histidine kinase-, DNA gyrase B-, and HSP90-like ATPase"	PTHR11528 PTHR11528:SF29	HEAT SHOCK PROTEIN 90; "HEAT SHOCK PROTEIN 90"	KOG0019	Molecular_chaperone_(HSP90_family)	NA	NA	NA	NA
GLYMA02G15190	chr2	+	13698770	13703488	-0.70332	-1.14156	-1.20706	432	UniRef100_I1JEW3 Uncharacterized protein n=1 Tax=Glycine max RepID=I1JEW3_SOYBN	0	99.77	UniRef100_G7JMG2 RNA Binding Protein n=1 Tax=Medicago truncatula RepID=G7JMG2_MEDTR	0	90.51	AT3G19130.1 | Symbols: ATRBP47B, RBP47B | RNA-binding protein 47B | chr3:6611398-6613823 REVERSE LENGTH=435	1e-167	83.1	GO:0042991	transcription factor import into nucleus	GO:0000166 GO:0003676 GO:0003723 GO:0008143	nucleotide binding; "nucleic acid binding"; "RNA binding"; "poly(A) RNA binding"	GO:0005634 GO:0005829	nucleus; "cytosol"	PF00076	RNA recognition motif. (a.k.a. RRM, RBD, or RNP domain)	PTHR24012 PTHR24012:SF67	FAMILY NOT NAMED; "SUBFAMILY NOT NAMED"	KOG0148	Apoptosis-promoting_RNA-binding_protein_TIA-1/TIAR_(RRM_superfamily)	NA	NA	NA	NA
GLYMA02G15220	chr2	-	13723611	13728630	-1.51537	-1.29916	-1.128	599	UniRef100_I1JEW5 Uncharacterized protein n=2 Tax=Glycine max RepID=I1JEW5_SOYBN	0	99.83	UniRef100_G7JMG6 Calcium/calmodulin-dependent protein kinase CaMK3 n=1 Tax=Medicago truncatula RepID=G7JMG6_MEDTR	0	99.83	AT3G50530.1 | Symbols: CRK | CDPK-related kinase | chr3:18753833-18756487 FORWARD LENGTH=601	0	99.17	GO:0006468 GO:0006499 GO:0010228 GO:0016926 GO:0050665	protein phosphorylation; "N-terminal protein myristoylation"; "vegetative to reproductive phase transition of meristem"; "protein desumoylation"; "hydrogen peroxide biosynthetic process"	GO:0004672 GO:0004674 GO:0004713 GO:0004723 GO:0005509 GO:0005524 GO:0016301 GO:0016772	protein kinase activity; "protein serine/threonine kinase activity"; "protein tyrosine kinase activity"; "calcium-dependent protein serine/threonine phosphatase activity"; "calcium ion binding"; "ATP binding"; "kinase activity"; "transferase activity, transferring phosphorus-containing groups"	GO:0005886	plasma membrane	PF00069	Protein kinase domain	PTHR24349 PTHR24349:SF13	SERINE/THREONINE-PROTEIN KINASE; ""	KOG0032	Ca2+/calmodulin-dependent_protein_kinase,_EF-Hand_protein_superfamily	2.7.1.-	Phosphotransferases_with_an_alcohol_group_as_acceptor	K00924	phosphatidylinositol-4-phosphate_3-kinase_[EC:2.7.1.154]
GLYMA02G15620	chr2	-	14111955	14112212	0.922587	0.424852	1.18452	52	NA	NA	NA	NA	NA	NA	NA	NA	NA	NA	NA	NA	NA	NA	NA	NA	NA	NA	NA	NA	NA	NA	NA	NA	NA
GLYMA02G15910	chr2	-	14372159	14373784	-1.00174	-1.3365	-1.21421	264	UniRef100_I1JF32 Uncharacterized protein n=1 Tax=Glycine max RepID=I1JF32_SOYBN	4e-161	99.62	UniRef100_G8YZP6 Histone H1 subtype 3 n=1 Tax=Pisum sativum subsp. sativum RepID=G8YZP6_PEA	5e-44	45.83	AT2G30620.1 | Symbols: | winged-helix DNA-binding transcription factor family protein | chr2:13045360-13046267 FORWARD LENGTH=273	1e-45	78.41	GO:0006334	nucleosome assembly	GO:0003677	DNA binding	GO:0000786 GO:0005634 GO:0005730 GO:0005739	nucleosome; "nucleus"; "nucleolus"; "mitochondrion"	PF00538	linker histone H1 and H5 family	PTHR11467	HISTONE H1/H5	NA	NA	NA	NA	K11275	histone_H1/5
GLYMA02G16320	chr2	+	14732037	14734428	0.101365	0.400684	1.04597	243	UniRef100_I1JF74 Uncharacterized protein n=2 Tax=Glycine max RepID=I1JF74_SOYBN	8e-171	99.59	UniRef100_G7IDK0 BI1-like protein n=1 Tax=Medicago truncatula RepID=G7IDK0_MEDTR	2e-153	99.59	AT1G03070.2 | Symbols: | Bax inhibitor-1 family protein | chr1:730148-731379 FORWARD LENGTH=247	8e-137	98.77	GO:0006457 GO:0008150 GO:0009408 GO:0009644 GO:0042542	protein folding; "biological process"; "response to heat"; "response to high light intensity"; "response to hydrogen peroxide"	GO:0016595	glutamate binding	NA	NA	PF01027	Uncharacterised protein family UPF0005	PTHR23291 PTHR23291:SF9	BAX INHIBITOR-RELATED; "GLUTAMATE-/ASPARTATE-BINDING PEPTIDE-RELATED"	KOG2322	N-methyl-D-aspartate_receptor_glutamate-binding_subunit	NA	NA	NA	NA
GLYMA02G16365	chr2	+	14774919	14783173	1.03677	1.74761	1.14735	658	UniRef100_I1L867 Uncharacterized protein n=1 Tax=Glycine max RepID=I1L867_SOYBN	0	99.85	UniRef100_G7IDK9 Sulfate/bicarbonate/oxalate exchanger and transporter sat-1 n=1 Tax=Medicago truncatula RepID=G7IDK9_MEDTR	0	99.85	AT3G51895.1 | Symbols: SULTR3;1, AST12 | sulfate transporter 3;1 | chr3:19251503-19255677 REVERSE LENGTH=658	0	99.85	GO:0008272	sulfate transport	GO:0015116	sulfate transmembrane transporter activity	GO:0009507	chloroplast	PF00916 PF01740	Sulfate transporter family; "STAS domain"	PTHR11814 PTHR11814:SF46	SULFATE TRANSPORTER; "SUBFAMILY NOT NAMED"	KOG0236	Sulfate/bicarbonate/oxalate_exchanger_SAT-1_and_related_transporters_(SLC26_family)	NA	NA	NA	NA
GLYMA02G16911	chr2	+	15230210	15266275	0.80366	1.17314	0.609678	2483	UniRef100_UPI0002336E62 UPI0002336E62 related cluster n=1 Tax=unknown RepID=UPI0002336E62	0	99.96	UniRef100_G7KZQ3 Protein FAM38B n=2 Tax=Medicago truncatula RepID=G7KZQ3_MEDTR	0	87.39	AT2G48060.1 | Symbols: | unknown protein; FUNCTIONS IN: molecular_function unknown; INVOLVED IN: biological_process unknown; LOCATED IN: endomembrane system; EXPRESSED IN: shoot, sperm cell; CONTAINS InterPro DOMAIN/s: Protein of unknown function DUF3595 (InterPro:IPR021999); Has 533 Blast hits to 341 proteins in 95 species: Archae - 2; Bacteria - 15; Metazoa - 318; Fungi - 0; Plants - 93; Viruse…	0	99.96	GO:0008150	biological process	GO:0003674	molecular function	GO:0009507	chloroplast	PF12166	Protein of unknown function (DUF3595)	PTHR13167 PTHR13167:SF1	UNCHARACTERIZED; "gb def: agcp4615 [anopheles gambiae str. pest]"	KOG1893	Uncharacterized_conserved_protein	NA	NA	NA	NA
GLYMA02G17130	chr2	+	15440953	15450225	-0.482568	-1.53575	-1.24941	613	UniRef100_UPI0002336E67 UPI0002336E67 related cluster n=1 Tax=unknown RepID=UPI0002336E67	0	99.84	UniRef100_B9S3X1 Serine endopeptidase degp2, putative n=1 Tax=Ricinus communis RepID=B9S3X1_RICCO	0	99.84	AT2G47940.1 | Symbols: DEGP2 | DEGP protease 2 | chr2:19618372-19622164 REVERSE LENGTH=607	0	99.84	GO:0006508 GO:0009658 GO:0010075 GO:0010206 GO:0019288 GO:0030163	proteolysis; "chloroplast organization"; "regulation of meristem growth"; "photosystem II repair"; "isopentenyl diphosphate biosynthetic process, mevalonate-independent pathway"; "protein catabolic process"	GO:0003824 GO:0004252 GO:0008236	catalytic activity; "serine-type endopeptidase activity"; "serine-type peptidase activity"	GO:0005739 GO:0009507 GO:0009533 GO:0009535 GO:0009570 GO:0009941	mitochondrion; "chloroplast"; "chloroplast stromal thylakoid"; "chloroplast thylakoid membrane"; "chloroplast stroma"; "chloroplast envelope"	PF00089	Trypsin	PTHR22939 PTHR22939:SF1	SERINE PROTEASE FAMILY S1C HTRA-RELATED; "SERINE ENDOPEPTIDASE DEGP2"	KOG1320	Serine_protease	NA	NA	NA	NA
GLYMA02G17170	chr2	+	15488295	15491581	0.899491	0.564379	1.3696	586	UniRef100_I1JFG2 Uncharacterized protein n=1 Tax=Glycine max RepID=I1JFG2_SOYBN	0	99.83	UniRef100_E9NZT3 F-box/leucine rich repeat protein n=1 Tax=Phaseolus vulgaris RepID=E9NZT3_PHAVU	0	99.32	AT3G62980.1 | Symbols: TIR1 | F-box/RNI-like superfamily protein | chr3:23273479-23276181 REVERSE LENGTH=594	0	99.83	GO:0002237 GO:0006511 GO:0007165 GO:0009733 GO:0009734 GO:0010103 GO:0010152 GO:0010311 GO:0016036 GO:0042752 GO:0048443	response to molecule of bacterial origin; "ubiquitin-dependent protein catabolic process"; "signal transduction"; "response to auxin stimulus"; "auxin mediated signaling pathway"; "stomatal complex morphogenesis"; "pollen maturation"; "lateral root formation"; "cellular response to phosphate starvation"; "regulation of circadian rhythm"; "stamen development"	GO:0000822 GO:0004842 GO:0005515 GO:0010011	inositol hexakisphosphate binding; "ubiquitin-protein ligase activity"; "protein binding"; "auxin binding"	GO:0000151 GO:0005634 GO:0019005	ubiquitin ligase complex; "nucleus"; "SCF ubiquitin ligase complex"	NA	NA	PTHR23125 PTHR23125:SF17	F-BOX/LEUCINE RICH REPEAT PROTEIN; "GRR1-RELATED, ARATH"	KOG1947	Leucine_rich_repeat_proteins,_some_proteins_contain_F-box	NA	NA	K14485	transport_inhibitor_response_1
GLYMA02G18320	chr2	+	17021550	17027132	0.870131	1.93407	2.35079	137	UniRef100_I1JFL5 Uncharacterized protein n=1 Tax=Glycine max RepID=I1JFL5_SOYBN	8e-94	99.27	UniRef100_B9SLE5 Peptidase, putative n=1 Tax=Ricinus communis RepID=B9SLE5_RICCO	1e-44	70.8	AT1G71950.1 | Symbols: | Proteinase inhibitor, propeptide | chr1:27080453-27081573 REVERSE LENGTH=136	2e-40	69.34	GO:0006661 GO:0043086	phosphatidylinositol biosynthetic process; "negative regulation of catalytic activity"	GO:0004252 GO:0042802	serine-type endopeptidase activity; "identical protein binding"	GO:0005829 GO:0005886	cytosol; "plasma membrane"	PF05922	Peptidase inhibitor I9	PTHR10795 PTHR10795:SF17	SUBTILISIN/KEXIN-RELATED SERINE PROTEASE; "gb def: possible protease [sinorhizobium meliloti]"	NA	NA	NA	NA	NA	NA
GLYMA02G19380	chr2	-	18393664	18397593	0.698043	1.59254	-0.0393376	131	UniRef100_I1JFN3 Uncharacterized protein n=2 Tax=Glycine max RepID=I1JFN3_SOYBN	3e-85	99.24	UniRef100_Q9SE03 Copper chaperone homolog CCH n=1 Tax=Glycine max RepID=Q9SE03_SOYBN	7e-85	99.24	AT3G56240.1 | Symbols: CCH | copper chaperone | chr3:20863460-20864402 REVERSE LENGTH=121	8e-37	50.38	GO:0000302 GO:0006598 GO:0006612 GO:0006816 GO:0006827 GO:0006878 GO:0007030 GO:0007568 GO:0009611 GO:0009651 GO:0009698 GO:0009805 GO:0009963 GO:0010363 GO:0030001 GO:0042398 GO:0046686	response to reactive oxygen species; "polyamine catabolic process"; "protein targeting to membrane"; "calcium ion transport"; "high-affinity iron ion transport"; "cellular copper ion homeostasis"; "Golgi organization"; "aging"; "response to wounding"; "response to salt stress"; "phenylpropanoid metabolic process"; "coumarin biosynthetic process"; "positive regulation of flavonoid biosynthetic pro…	GO:0016531 GO:0046872	copper chaperone activity; "metal ion binding"	GO:0009507 GO:0048046	chloroplast; "apoplast"	PF00403	Heavy-metal-associated domain	PTHR22814	COPPER TRANSPORT PROTEIN ATOX1-RELATED	KOG1603	Copper_chaperone	NA	NA	NA	NA
GLYMA02G21970	chr2	+	21386878	21411823	0.348519	1.15516	1.54669	659	UniRef100_G7I7C7 Protein kinase and PP2C-like domain-containing protein n=1 Tax=Medicago truncatula RepID=G7I7C7_MEDTR	0	99.85	UniRef100_G7I7C7 Protein kinase and PP2C-like domain-containing protein n=1 Tax=Medicago truncatula RepID=G7I7C7_MEDTR	0	99.85	AT2G40860.1 | Symbols: | protein kinase family protein / protein phosphatase 2C ( PP2C) family protein | chr2:17053747-17057108 REVERSE LENGTH=658	0	99.85	GO:0006468	protein phosphorylation	GO:0003824 GO:0004672 GO:0004674 GO:0004722 GO:0005524 GO:0016772	catalytic activity; "protein kinase activity"; "protein serine/threonine kinase activity"; "protein serine/threonine phosphatase activity"; "ATP binding"; "transferase activity, transferring phosphorus-containing groups"	GO:0005575	cellular component	PF00481 PF00069	Protein phosphatase 2C; "Protein kinase domain"	PTHR23257 PTHR23257:SF161 PTHR13832	SERINE-THREONINE PROTEIN KINASE; "SUBFAMILY NOT NAMED"; "PROTEIN PHOSPHATASE 2C"	KOG0698	Serine/threonine_protein_phosphatase	NA	NA	NA	NA
GLYMA02G25290	chr2	+	26033129	26037895	0.0501938	0.0384874	1.54748	396	UniRef100_C6TK46 Uncharacterized protein n=1 Tax=Glycine max RepID=C6TK46_SOYBN	0	99.75	UniRef100_G7J1A0 Glucose-6-phosphate/phosphate-translocator n=3 Tax=Medicago truncatula RepID=G7J1A0_MEDTR	0	99.49	AT5G54800.1 | Symbols: GPT1, ATGPT1 | glucose 6-phosphate/phosphate translocator 1 | chr5:22261408-22263562 FORWARD LENGTH=388	0	99.75	GO:0006007 GO:0006810 GO:0006863 GO:0007033 GO:0009553 GO:0009624 GO:0009790 GO:0010152 GO:0015713 GO:0015714 GO:0015760 GO:0034389 GO:0035436 GO:0055085	glucose catabolic process; "transport"; "purine nucleobase transport"; "vacuole organization"; "embryo sac development"; "response to nematode"; "embryo development"; "pollen maturation"; "phosphoglycerate transport"; "phosphoenolpyruvate transport"; "glucose-6-phosphate transport"; "lipid particle organization"; "triose phosphate transmembrane transport"; "transmembrane transport"	GO:0005215 GO:0005315 GO:0015120 GO:0015152 GO:0015297 GO:0071917	transporter activity; "inorganic phosphate transmembrane transporter activity"; "phosphoglycerate transmembrane transporter activity"; "glucose-6-phosphate transmembrane transporter activity"; "antiporter activity"; "triose-phosphate transmembrane transporter activity"	GO:0009507 GO:0009536 GO:0016021	chloroplast; "plastid"; "integral to membrane"	PF03151 PF00892	Triose-phosphate Transporter family; "EamA-like transporter family"	PTHR11132	SOLUTE CARRIER FAMILY 35	KOG1441	Glucose-6-phosphate/phosphate_and_phosphoenolpyruvate/phosphate_antiporter	NA	NA	NA	NA
GLYMA02G26840	chr2	+	27945413	27948329	-1.45843	-1.7301	-1.92822	205	UniRef100_I1JFW6 Uncharacterized protein n=2 Tax=Glycine max RepID=I1JFW6_SOYBN	3e-148	99.51	UniRef100_O65731 40S ribosomal protein S5 (Fragment) n=1 Tax=Cicer arietinum RepID=RS5_CICAR	7e-134	95.12	AT2G37270.2 | Symbols: ATRPS5B, RPS5B | ribosomal protein 5B | chr2:15647883-15649042 REVERSE LENGTH=207	9e-134	99.02	GO:0006412	translation	GO:0003723 GO:0003735	RNA binding; "structural constituent of ribosome"	GO:0005618 GO:0005622 GO:0005774 GO:0005829 GO:0005840 GO:0005886 GO:0009506 GO:0009507 GO:0015935 GO:0016020 GO:0022626 GO:0022627	cell wall; "intracellular"; "vacuolar membrane"; "cytosol"; "ribosome"; "plasma membrane"; "plasmodesma"; "chloroplast"; "small ribosomal subunit"; "membrane"; "cytosolic ribosome"; "cytosolic small ribosomal subunit"	PF00177	Ribosomal protein S7p/S5e	PTHR11205 PTHR11205:SF1	RIBOSOMAL PROTEIN S7; "40S RIBOSOMAL PROTEIN S5"	KOG3291	Ribosomal_protein_S7	NA	NA	K02989	small_subunit_ribosomal_protein_S5e
GLYMA02G27630	chr2	+	29013058	29050207	0.932005	1.07051	1.13889	661	UniRef100_UPI0002337131 UPI0002337131 related cluster n=1 Tax=unknown RepID=UPI0002337131	0	99.85	UniRef100_G7I7V3 Serine/threonine protein kinase 1 CTR1 n=1 Tax=Medicago truncatula RepID=G7I7V3_MEDTR	0	99.09	AT5G03730.1 | Symbols: CTR1, SIS1, AtCTR1 | Protein kinase superfamily protein | chr5:974958-979660 REVERSE LENGTH=821	0	94.55	GO:0006468 GO:0009686 GO:0009723 GO:0009744 GO:0009750 GO:0010105 GO:0010182 GO:0046777 GO:0048510 GO:0071281 GO:2000035 GO:2000069	protein phosphorylation; "gibberellin biosynthetic process"; "response to ethylene stimulus"; "response to sucrose stimulus"; "response to fructose stimulus"; "negative regulation of ethylene mediated signaling pathway"; "sugar mediated signaling pathway"; "protein autophosphorylation"; "regulation of timing of transition from vegetative to reproductive phase"; "cellular response to iron ion"; "r…	GO:0004672 GO:0004674 GO:0004712 GO:0004713 GO:0005515 GO:0005524 GO:0016301 GO:0016772	protein kinase activity; "protein serine/threonine kinase activity"; "protein serine/threonine/tyrosine kinase activity"; "protein tyrosine kinase activity"; "protein binding"; "ATP binding"; "kinase activity"; "transferase activity, transferring phosphorus-containing groups"	GO:0005634 GO:0005789	nucleus; "endoplasmic reticulum membrane"	PF07714	Protein tyrosine kinase	PTHR23257 PTHR23257:SF80	SERINE-THREONINE PROTEIN KINASE; "MAP3K DELTA-1 PROTEIN KINASE"	KOG0192	Tyrosine_kinase_specific_for_activated_(GTP-bound)_p21cdc42Hs	NA	NA	NA	NA
GLYMA02G28106	chr2	-	29516490	29548584	-1.16604	-0.191385	-0.463768	564	UniRef100_G7I7V7 DEAD-box ATP-dependent RNA helicase n=1 Tax=Medicago truncatula RepID=G7I7V7_MEDTR	0	99.29	UniRef100_G7I7V7 DEAD-box ATP-dependent RNA helicase n=1 Tax=Medicago truncatula RepID=G7I7V7_MEDTR	0	99.29	AT2G28600.1 | Symbols: | P-loop containing nucleoside triphosphate hydrolases superfamily protein | chr2:12251845-12254672 FORWARD LENGTH=502	1e-117	98.4	GO:0000741 GO:0001510 GO:0009560	karyogamy; "RNA methylation"; "embryo sac egg cell differentiation"	GO:0003676 GO:0005524 GO:0008026	nucleic acid binding; "ATP binding"; "ATP-dependent helicase activity"	GO:0005634	nucleus	PF00270	DEAD/DEAH box helicase	PTHR24031 PTHR24031:SF116	FAMILY NOT NAMED; "SUBFAMILY NOT NAMED"	KOG0339	ATP-dependent_RNA_helicase	NA	NA	NA	NA
GLYMA02G30524	chr2	+	32616320	32616634	-0.644401	-0.622191	-1.4257	89	UniRef100_Q2PMP0 Putative membrane protein ycf1 n=1 Tax=Glycine max RepID=YCF1_SOYBN	3e-33	77.53	UniRef100_G9IJ28 Ycf1 n=1 Tax=Millettia pinnata RepID=G9IJ28_9FABA	2e-17	66.29	NA	NA	NA	NA	NA	NA	NA	NA	NA	PF05758	Ycf1	NA	NA	NA	NA	NA	NA	NA	NA
GLYMA02G34070	chr2	-	38085734	38105162	1.91315	2.20382	1.6174	744	UniRef100_I1L9P9 Uncharacterized protein n=1 Tax=Glycine max RepID=I1L9P9_SOYBN	0	99.87	UniRef100_B9IIG9 White-brown-complex ABC transporter family n=1 Tax=Populus trichocarpa RepID=B9IIG9_POPTR	0	99.33	AT5G06530.1 | Symbols: | ABC-2 type transporter family protein | chr5:1990060-1994605 REVERSE LENGTH=751	0	99.33	GO:0009414 GO:0010148	response to water deprivation; "transpiration"	GO:0000166 GO:0005524 GO:0016887 GO:0017111 GO:0042626	nucleotide binding; "ATP binding"; "ATPase activity"; "nucleoside-triphosphatase activity"; "ATPase activity, coupled to transmembrane movement of substances"	GO:0005739 GO:0005886 GO:0016020	mitochondrion; "plasma membrane"; "membrane"	PF01061 PF00005	ABC-2 type transporter; "ABC transporter"	PTHR19241 PTHR19241:SF23	ATP-BINDING CASSETTE TRANSPORTER; "STEROLIN-2 RELATED"	KOG0061	Transporter,_ABC_superfamily_(Breast_cancer_resistance_protein)	NA	NA	NA	NA
GLYMA02G34870	chr2	-	39497805	39501750	0.824551	1.01773	1.2506	449	UniRef100_I1JGF1 Uncharacterized protein n=1 Tax=Glycine max RepID=I1JGF1_SOYBN	0	99.78	UniRef100_F4JU98 TPX2 (Targeting protein for Xklp2) protein family n=1 Tax=Arabidopsis thaliana RepID=F4JU98_ARATH	1e-35	32.52	AT2G35880.1 | Symbols: | TPX2 (targeting protein for Xklp2) protein family | chr2:15063204-15065259 REVERSE LENGTH=432	4e-54	73.05	GO:0016126 GO:0052541 GO:0052546	sterol biosynthetic process; "plant-type cell wall cellulose metabolic process"; "cell wall pectin metabolic process"	GO:0003674	molecular function	GO:0005634	nucleus	PF06886	Targeting protein for Xklp2 (TPX2)	NA	NA	NA	NA	NA	NA	NA	NA
GLYMA02G35323	chr2	-	40037845	40038093	0.891993	1.33698	1.0049	73	UniRef100_Q9XQA8 Photosystem II D2 protein n=1 Tax=Populus deltoides RepID=PSBD_POPDE	1e-17	73.97	UniRef100_Q9XQA8 Photosystem II D2 protein n=1 Tax=Populus deltoides RepID=PSBD_POPDE	1e-17	73.97	ATCG00270.1 | Symbols: PSBD | photosystem II reaction center protein D | chrC:32711-33772 FORWARD LENGTH=353	2e-18	69.86	GO:0006091 GO:0006354 GO:0009769 GO:0009772 GO:0010207 GO:0015979 GO:0019684	generation of precursor metabolites and energy; "DNA-dependent transcription, elongation"; "photosynthesis, light harvesting in photosystem II"; "photosynthetic electron transport in photosystem II"; "photosystem II assembly"; "photosynthesis"; "photosynthesis, light reaction"	GO:0045156 GO:0045157	electron transporter, transferring electrons within the cyclic electron transport pathway of photosynthesis activity; "electron transporter, transferring electrons within the noncyclic electron transport pathway of photosynthesis activity"	GO:0005737 GO:0009507 GO:0009523 GO:0009534 GO:0009535 GO:0009579 GO:0010287 GO:0016020 GO:0030076	cytoplasm; "chloroplast"; "photosystem II"; "chloroplast thylakoid"; "chloroplast thylakoid membrane"; "thylakoid"; "plastoglobule"; "membrane"; "light-harvesting complex"	NA	NA	NA	NA	NA	NA	NA	NA	NA	NA
GLYMA02G35450	chr2	-	40330519	40335451	0.158637	1.56542	0.0439863	665	UniRef100_I1JGH7 Uncharacterized protein n=1 Tax=Glycine max RepID=I1JGH7_SOYBN	0	99.85	UniRef100_Q2PF41 BEL1-like homeodomain transcription factor n=1 Tax=Trifolium pratense RepID=Q2PF41_TRIPR	0	99.85	AT2G35940.3 | Symbols: BLH1 | BEL1-like homeodomain 1 | chr2:15089171-15091699 REVERSE LENGTH=680	0	99.85	GO:0000303 GO:0006355 GO:0006612 GO:0009610 GO:0009651 GO:0009733 GO:0009737 GO:0009743 GO:0009862 GO:0009873 GO:0009963 GO:0010197 GO:0010201 GO:0010363 GO:0019344 GO:0048513	response to superoxide; "regulation of transcription, DNA-dependent"; "protein targeting to membrane"; "response to symbiotic fungus"; "response to salt stress"; "response to auxin stimulus"; "response to abscisic acid stimulus"; "response to carbohydrate stimulus"; "systemic acquired resistance, salicylic acid mediated signaling pathway"; "ethylene mediated signaling pathway"; "positive regulati…	GO:0003677 GO:0003700 GO:0042803 GO:0043565 GO:0046982	DNA binding; "sequence-specific DNA binding transcription factor activity"; "protein homodimerization activity"; "sequence-specific DNA binding"; "protein heterodimerization activity"	GO:0005634 GO:0005737	nucleus; "cytoplasm"	PF00046 PF07526	Homeobox domain; "Associated with HOX"	PTHR11850 PTHR11850:SF14	HOMEOBOX PROTEIN; "BEL1 HOMEOTIC PROTEIN"	KOG0773	Transcription_factor_MEIS1_and_related_HOX_domain_proteins	NA	NA	NA	NA
GLYMA02G36070	chr2	-	41431968	41433171	-1.01743	-1.75778	-1.8412	141	UniRef100_I1JGK9 Uncharacterized protein n=1 Tax=Glycine max RepID=I1JGK9_SOYBN	6e-96	99.29	UniRef100_I3NMJ2 40S ribosomal protein S17C n=1 Tax=Hevea brasiliensis RepID=I3NMJ2_HEVBR	4e-81	99.29	AT5G04800.4 | Symbols: | Ribosomal S17 family protein | chr5:1389217-1389642 FORWARD LENGTH=141	2e-79	99.29	GO:0000028 GO:0006412 GO:0006414	ribosomal small subunit assembly; "translation"; "translational elongation"	GO:0003735	structural constituent of ribosome	GO:0005622 GO:0005737 GO:0005840 GO:0022627	intracellular; "cytoplasm"; "ribosome"; "cytosolic small ribosomal subunit"	PF00833	Ribosomal S17	PTHR10732	40S RIBOSOMAL PROTEIN S17	KOG0187	40S_ribosomal_protein_S17	NA	NA	K02962	small_subunit_ribosomal_protein_S17e
GLYMA02G36410	chr2	-	41874041	41876559	-0.93446	0.102847	-1.27014	431	UniRef100_UPI0001B63FD6 UPI0001B63FD6 related cluster n=1 Tax=unknown RepID=UPI0001B63FD6	0	99.77	UniRef100_B0I554 Protein kinase n=1 Tax=Phaseolus vulgaris RepID=B0I554_PHAVU	0	97.22	AT4G30960.1 | Symbols: CIPK6, SIP3, SNRK3.14, ATCIPK6 | SOS3-interacting protein 3 | chr4:15067400-15068725 FORWARD LENGTH=441	0	96.98	GO:0006468 GO:0007165 GO:0007275 GO:0009414 GO:0009651 GO:0010118 GO:0010540 GO:0019722 GO:0042538	protein phosphorylation; "signal transduction"; "multicellular organismal development"; "response to water deprivation"; "response to salt stress"; "stomatal movement"; "basipetal auxin transport"; "calcium-mediated signaling"; "hyperosmotic salinity response"	GO:0004672 GO:0004674 GO:0005515 GO:0005524 GO:0016301 GO:0016772	protein kinase activity; "protein serine/threonine kinase activity"; "protein binding"; "ATP binding"; "kinase activity"; "transferase activity, transferring phosphorus-containing groups"	GO:0005886	plasma membrane	PF00069 PF03822	Protein kinase domain; "NAF domain"	PTHR24345 PTHR24345:SF45	SERINE/THREONINE-PROTEIN KINASE PLK; "SERINE/THREONINE-PROTEIN KINASE PLK1"	KOG0583	Serine/threonine_protein_kinase	NA	NA	NA	NA
GLYMA02G36510	chr2	+	41991807	41999656	-0.0167093	-1.20798	-0.333037	506	UniRef100_I1JGP6 Uncharacterized protein n=1 Tax=Glycine max RepID=I1JGP6_SOYBN	0	99.8	UniRef100_G7JGQ2 Transcription factor n=2 Tax=Medicago truncatula RepID=G7JGQ2_MEDTR	0	91.7	AT4G30935.1 | Symbols: WRKY32, ATWRKY32 | WRKY DNA-binding protein 32 | chr4:15051916-15053908 REVERSE LENGTH=466	3e-138	84.19	GO:0006355	regulation of transcription, DNA-dependent	GO:0003700 GO:0005515 GO:0043565	sequence-specific DNA binding transcription factor activity; "protein binding"; "sequence-specific DNA binding"	GO:0005634	nucleus	PF03106	WRKY DNA -binding domain	NA	NA	NA	NA	NA	NA	NA	NA
GLYMA02G36620	chr2	+	42078363	42082287	0.769876	0.675319	1.27124	260	UniRef100_I1JGQ6 Uncharacterized protein n=1 Tax=Glycine max RepID=I1JGQ6_SOYBN	0	99.62	NA	NA	NA	AT5G57910.1 | Symbols: | unknown protein; BEST Arabidopsis thaliana protein match is: unknown protein (TAIR:AT4G30630.1); Has 30201 Blast hits to 17322 proteins in 780 species: Archae - 12; Bacteria - 1396; Metazoa - 17338; Fungi - 3422; Plants - 5037; Viruses - 0; Other Eukaryotes - 2996 (source: NCBI BLink). | chr5:23451259-23452463 REVERSE LENGTH=207	6e-20	93.46	GO:0006914 GO:0008150 GO:0016036 GO:0019375 GO:0042631	autophagy; "biological process"; "cellular response to phosphate starvation"; "galactolipid biosynthetic process"; "cellular response to water deprivation"	GO:0003674	molecular function	GO:0005634	nucleus	NA	NA	NA	NA	NA	NA	NA	NA	NA	NA
GLYMA02G36800	chr2	+	42226381	42233121	0.730707	1.41056	1.53135	1155	UniRef100_I1JGS5 Uncharacterized protein n=1 Tax=Glycine max RepID=I1JGS5_SOYBN	0	99.91	NA	NA	NA	AT4G30790.1 | Symbols: | INVOLVED IN: autophagy; EXPRESSED IN: 24 plant structures; EXPRESSED DURING: 15 growth stages; CONTAINS InterPro DOMAIN/s: Autophagy-related protein 17 (InterPro:IPR007240), Autophagy-related protein 11 (InterPro:IPR019460); Has 8793 Blast hits to 6268 proteins in 570 species: Archae - 89; Bacteria - 657; Metazoa - 4844; Fungi - 808; Plants - 441; Viruses - 15; Other Euka…	0	99.48	GO:0006914	autophagy	NA	NA	GO:0005634 GO:0009506	nucleus; "plasmodesma"	PF10377	Autophagy-related protein 11	NA	NA	NA	NA	NA	NA	NA	NA
GLYMA02G36990	chr2	+	42331779	42338158	-0.145013	0.604364	1.32611	502	UniRef100_I1JGU1 Uncharacterized protein n=1 Tax=Glycine max RepID=I1JGU1_SOYBN	0	99.8	UniRef100_Q8L517 AFG1-like protein n=1 Tax=Arabidopsis thaliana RepID=Q8L517_ARATH	0	82.27	AT4G30490.1 | Symbols: | AFG1-like ATPase family protein | chr4:14899226-14901883 REVERSE LENGTH=497	0	82.27	GO:0008150 GO:0016036 GO:0019243 GO:0019375 GO:0042631	biological process; "cellular response to phosphate starvation"; "methylglyoxal catabolic process to D-lactate"; "galactolipid biosynthetic process"; "cellular response to water deprivation"	GO:0005516 GO:0005524 GO:0016887	calmodulin binding; "ATP binding"; "ATPase activity"	GO:0005739 GO:0009507	mitochondrion; "chloroplast"	PF03969	AFG1-like ATPase	PTHR12169	ATPASE N2B	KOG2383	Predicted_ATPase	NA	NA	NA	NA
GLYMA02G37020	chr2	-	42348789	42350865	1.67881	2.01227	2.4908	432	UniRef100_I1JGU4 Uncharacterized protein n=2 Tax=Glycine max RepID=I1JGU4_SOYBN	0	99.77	UniRef100_B9SQF3 UDP-glucuronate 5-epimerase, putative n=1 Tax=Ricinus communis RepID=B9SQF3_RICCO	0	99.77	AT4G30440.1 | Symbols: GAE1 | UDP-D-glucuronate 4-epimerase 1 | chr4:14881976-14883265 REVERSE LENGTH=429	0	98.38	GO:0005975 GO:0009225 GO:0044237	carbohydrate metabolic process; "nucleotide-sugar metabolic process"; "cellular metabolic process"	GO:0000166 GO:0003824 GO:0016857 GO:0050378 GO:0050662	nucleotide binding; "catalytic activity"; "racemase and epimerase activity, acting on carbohydrates and derivatives"; "UDP-glucuronate 4-epimerase activity"; "coenzyme binding"	GO:0005768 GO:0005794 GO:0005802	endosome; "Golgi apparatus"; "trans-Golgi network"	PF01370	NAD dependent epimerase/dehydratase family	PTHR10366 PTHR10366:SF42	NAD DEPENDENT EPIMERASE/DEHYDRATASE; "UDP-GLUCOSE 4-EPIMERASE"	KOG1371	UDP-glucose_4-epimerase/UDP-sulfoquinovose_synthase	5.1.3.6	UDP-glucuronate_4-epimerase	K08679	UDP-glucuronate_4-epimerase_[EC:5.1.3.6]
GLYMA02G37800	chr2	+	43117227	43126156	-0.432953	-2.72307	-1.06479	1298	UniRef100_I1JH02 Uncharacterized protein n=1 Tax=Glycine max RepID=I1JH02_SOYBN	0	99.92	UniRef100_G7KBM2 Kinesin-like protein n=1 Tax=Medicago truncatula RepID=G7KBM2_MEDTR	0	99.69	AT5G60930.1 | Symbols: | P-loop containing nucleoside triphosphate hydrolases superfamily protein | chr5:24515398-24522511 REVERSE LENGTH=1294	0	93.76	GO:0000911 GO:0007018 GO:0008283 GO:0051322	cytokinesis by cell plate formation; "microtubule-based movement"; "cell proliferation"; "anaphase"	GO:0003777 GO:0005524	microtubule motor activity; "ATP binding"	GO:0005634 GO:0009506	nucleus; "plasmodesma"	PF00225	Kinesin motor domain	PTHR24115 PTHR24115:SF37	FAMILY NOT NAMED; "SUBFAMILY NOT NAMED"	KOG0244	Kinesin-like_protein	NA	NA	K10395	kinesin_family_member_4/7/21/27
GLYMA02G38260	chr2	+	43618737	43623673	-0.791656	-1.56105	-0.651522	367	UniRef100_I1JH42 Uncharacterized protein n=1 Tax=Glycine max RepID=I1JH42_SOYBN	0	99.73	UniRef100_E5L879 Indole-3-acetic acid-induced protein 9 n=1 Tax=Vitis vinifera RepID=E5L879_VITVI	2e-179	99.73	AT5G65670.2 | Symbols: IAA9 | indole-3-acetic acid inducible 9 | chr5:26254463-26256134 FORWARD LENGTH=336	3e-122	97	GO:0006355 GO:0009616 GO:0009733 GO:0009734 GO:0010050 GO:0010583	regulation of transcription, DNA-dependent; "virus induced gene silencing"; "response to auxin stimulus"; "auxin mediated signaling pathway"; "vegetative phase change"; "response to cyclopentenone"	GO:0003700 GO:0046983	sequence-specific DNA binding transcription factor activity; "protein dimerization activity"	GO:0005634	nucleus	PF02309	AUX/IAA family	NA	NA	NA	NA	NA	NA	NA	NA
GLYMA02G38280	chr2	-	43664448	43668322	-0.581986	-0.714498	-1.10849	543	UniRef100_I1JH44 Glutamyl-tRNA reductase n=1 Tax=Glycine max RepID=I1JH44_SOYBN	0	99.82	UniRef100_I1JH44 Glutamyl-tRNA reductase n=1 Tax=Glycine max RepID=I1JH44_SOYBN	0	99.82	AT1G58290.1 | Symbols: HEMA1 | Glutamyl-tRNA reductase family protein | chr1:21624028-21626051 REVERSE LENGTH=543	0	92.45	GO:0000302 GO:0006779 GO:0006783 GO:0009416 GO:0010039 GO:0015995 GO:0033014 GO:0055072 GO:0055114	response to reactive oxygen species; "porphyrin-containing compound biosynthetic process"; "heme biosynthetic process"; "response to light stimulus"; "response to iron ion"; "chlorophyll biosynthetic process"; "tetrapyrrole biosynthetic process"; "iron ion homeostasis"; "oxidation-reduction process"	GO:0000166 GO:0005515 GO:0008883 GO:0050661	nucleotide binding; "protein binding"; "glutamyl-tRNA reductase activity"; "NADP binding"	GO:0009507	chloroplast	PF05201 PF00745 PF01488	Glutamyl-tRNAGlu reductase, N-terminal domain; "Glutamyl-tRNAGlu reductase, dimerisation domain"; "Shikimate / quinate 5-dehydrogenase"	PTHR13812 PTHR13812:SF14	ORNITHINE CYCLODEAMINASE-RELATED; "GLUTAMYL-TRNA REDUCTASE"	NA	NA	1.2.1.70	NA	K02492	glutamyl-tRNA_reductase_[EC:1.2.1.70]
GLYMA02G38450	chr2	-	43869387	43871863	-1.17122	-1.34063	-1.76137	223	UniRef100_UPI00018C6BFA UPI00018C6BFA related cluster n=1 Tax=unknown RepID=UPI00018C6BFA	8e-163	99.55	UniRef100_I3NMN6 60S ribosomal protein L10B n=1 Tax=Hevea brasiliensis RepID=I3NMN6_HEVBR	6e-155	98.65	AT1G26910.1 | Symbols: RPL10B | Ribosomal protein L16p/L10e family protein | chr1:9321709-9322813 FORWARD LENGTH=221	2e-145	98.65	GO:0001510 GO:0006412 GO:0010224 GO:0032502	RNA methylation; "translation"; "response to UV-B"; "developmental process"	GO:0003735	structural constituent of ribosome	GO:0005622 GO:0005737 GO:0005840 GO:0009941 GO:0016020	intracellular; "cytoplasm"; "ribosome"; "chloroplast envelope"; "membrane"	PF00252	Ribosomal protein L16p/L10e	PTHR11726 PTHR11726:SF9	60S RIBOSOMAL PROTEIN L10; "60S RIBOSOMAL PROTEIN L10-LIKE"	KOG0857	60s_ribosomal_protein_L10	NA	NA	K02866	large_subunit_ribosomal_protein_L10e
GLYMA02G38601	chr2	+	43996528	43997405	-0.32938	-0.332125	-1.1087	232	UniRef100_I1JH76 Uncharacterized protein n=1 Tax=Glycine max RepID=I1JH76_SOYBN	1e-90	56.9	UniRef100_Q8HVY3 DNA-directed RNA polymerase subunit beta'' n=1 Tax=Glycine max RepID=RPOC2_SOYBN	3e-68	57.76	ATCG00170.1 | Symbols: RPOC2 | DNA-directed RNA polymerase family protein | chrC:15938-20068 REVERSE LENGTH=1376	2e-58	57.76	GO:0006091 GO:0006351 GO:0006354 GO:0015979	generation of precursor metabolites and energy; "transcription, DNA-dependent"; "DNA-dependent transcription, elongation"; "photosynthesis"	GO:0003677 GO:0003899	DNA binding; "DNA-directed RNA polymerase activity"	GO:0009295 GO:0009507 GO:0009570	nucleoid; "chloroplast"; "chloroplast stroma"	NA	NA	PTHR19376 PTHR19376:SF33	DNA-DIRECTED RNA POLYMERASE; "DNA-DIRECTED RNA POLYMERASE SUBUNIT BETA''"	NA	NA	2.7.7.6	DNA-directed_RNA_polymerase	K03046	DNA-directed_RNA_polymerase_subunit_beta'_[EC:2.7.7.6]
GLYMA02G38710	chr2	+	44067832	44072009	2.00994	2.77488	2.26524	590	UniRef100_I1JH85 Uncharacterized protein n=1 Tax=Glycine max RepID=I1JH85_SOYBN	0	99.83	UniRef100_G7K691 NAC domain protein n=1 Tax=Medicago truncatula RepID=G7K691_MEDTR	0	96.78	AT4G35580.3 | Symbols: NTL9 | NAC transcription factor-like 9 | chr4:16888534-16890744 REVERSE LENGTH=533	3e-97	74.58	GO:0000956 GO:0006355 GO:0006487 GO:0008284 GO:0031347 GO:0045892	nuclear-transcribed mRNA catabolic process; "regulation of transcription, DNA-dependent"; "protein N-linked glycosylation"; "positive regulation of cell proliferation"; "regulation of defense response"; "negative regulation of transcription, DNA-dependent"	GO:0003700 GO:0005515 GO:0005516	sequence-specific DNA binding transcription factor activity; "protein binding"; "calmodulin binding"	GO:0005634	nucleus	PF02365	No apical meristem (NAM) protein	NA	NA	NA	NA	NA	NA	NA	NA
GLYMA02G38800	chr2	+	44152136	44155576	-1.02091	-1.08689	-0.576067	519	UniRef100_I1JH93 Uncharacterized protein n=1 Tax=Glycine max RepID=I1JH93_SOYBN	0	99.81	UniRef100_G7K677 mTERF family protein n=1 Tax=Medicago truncatula RepID=G7K677_MEDTR	0	96.15	AT4G02990.1 | Symbols: | Mitochondrial transcription termination factor family protein | chr4:1322158-1323783 FORWARD LENGTH=541	0	95.95	GO:0008380 GO:0009790 GO:0032502 GO:0042793 GO:0042794	RNA splicing; "embryo development"; "developmental process"; "transcription from plastid promoter"; "rRNA transcription from plastid promoter"	GO:0003674	molecular function	GO:0005739 GO:0009536	mitochondrion; "plastid"	PF02536	mTERF	PTHR13068 PTHR13068:SF3	CGI-12 PROTEIN-RELATED; "SUBFAMILY NOT NAMED"	KOG1267	Mitochondrial_transcription_termination_factor,_mTERF	NA	NA	NA	NA
GLYMA02G39421	chr2	+	44721622	44721974	-0.495961	-0.980189	-1.67704	103	UniRef100_Q0H0U1 Probable ATPase (Fragment) n=2 Tax=Eucalyptus RepID=Q0H0U1_9MYRT	4e-47	87.38	UniRef100_Q0H0U1 Probable ATPase (Fragment) n=2 Tax=Eucalyptus RepID=Q0H0U1_9MYRT	4e-47	87.38	ATCG01280.1 | Symbols: YCF2.2 | Chloroplast Ycf2;ATPase, AAA type, core | chrC:145291-152175 REVERSE LENGTH=2294	9e-45	87.38	NA	NA	GO:0000166 GO:0005524 GO:0017111	nucleotide binding; "ATP binding"; "nucleoside-triphosphatase activity"	GO:0009507	chloroplast	NA	NA	NA	NA	NA	NA	NA	NA	NA	NA
GLYMA02G39540	chr2	+	44829897	44834233	-1.17488	-0.987364	-0.553264	359	UniRef100_I1JHG4 Uncharacterized protein n=1 Tax=Glycine max RepID=I1JHG4_SOYBN	0	99.72	UniRef100_G7K7B9 Glioma tumor suppressor candidate region gene 2 protein n=1 Tax=Medicago truncatula RepID=G7K7B9_MEDTR	9e-179	96.1	AT2G40430.3 | Symbols: | FUNCTIONS IN: molecular_function unknown; INVOLVED IN: biological_process unknown; LOCATED IN: cellular_component unknown; EXPRESSED IN: 22 plant structures; EXPRESSED DURING: 13 growth stages; CONTAINS InterPro DOMAIN/s: Tumour suppressor protein Gltscr2 (InterPro:IPR011211), P60-like (InterPro:IPR011687). | chr2:16879466-16882365 REVERSE LENGTH=441	1e-75	62.67	GO:0006406 GO:0006606 GO:0008150	mRNA export from nucleus; "protein import into nucleus"; "biological process"	GO:0003674	molecular function	GO:0005634	nucleus	PF07767	Nop53 (60S ribosomal biogenesis)	PTHR14211 PTHR14211:SF10	GLIOMA SUPPRESSOR CANDIDATE REGION GENE 2; "SUBFAMILY NOT NAMED"	KOG2823	Cellular_protein_(glioma_tumor_suppressor_candidate_region_gene_2)	NA	NA	NA	NA
GLYMA02G39790	chr2	+	44994971	44997596	0.375366	0.607571	1.5034	641	UniRef100_I1JHI2 Uncharacterized protein n=1 Tax=Glycine max RepID=I1JHI2_SOYBN	0	99.84	UniRef100_G7JZR5 Exocyst complex component n=1 Tax=Medicago truncatula RepID=G7JZR5_MEDTR	0	99.84	AT5G58430.1 | Symbols: ATEXO70B1, EXO70B1 | exocyst subunit exo70 family protein B1 | chr5:23621460-23623334 REVERSE LENGTH=624	0	98.75	GO:0006887 GO:0006904 GO:0009738 GO:0035556	exocytosis; "vesicle docking involved in exocytosis"; "abscisic acid mediated signaling pathway"; "intracellular signal transduction"	NA	NA	GO:0000145 GO:0005623 GO:0005737 GO:0005829 GO:0005886 GO:0070062	exocyst; "cell"; "cytoplasm"; "cytosol"; "plasma membrane"; "extracellular vesicular exosome"	PF03081	Exo70 exocyst complex subunit	PTHR12542 PTHR12542:SF7	EXOCYST COMPLEX PROTEIN EXO70-RELATED; "EXOCYST COMPLEX PROTEIN EXO70"	KOG2344	Exocyst_component_protein_and_related_proteins	NA	NA	NA	NA
GLYMA02G39960	chr2	+	45163588	45165353	2.54599	1.41288	3.73509	159	UniRef100_I1JHJ5 Uncharacterized protein n=1 Tax=Glycine max RepID=I1JHJ5_SOYBN	7e-111	99.37	UniRef100_G7K7C1 Transcription factor bHLH93 n=1 Tax=Medicago truncatula RepID=G7K7C1_MEDTR	1e-41	96.23	AT2G40435.1 | Symbols: | BEST Arabidopsis thaliana protein match is: transcription regulators (TAIR:AT3G56220.1); Has 289 Blast hits to 289 proteins in 30 species: Archae - 0; Bacteria - 0; Metazoa - 0; Fungi - 0; Plants - 289; Viruses - 0; Other Eukaryotes - 0 (source: NCBI BLink). | chr2:16887048-16888407 FORWARD LENGTH=158	8e-43	97.48	NA	NA	NA	NA	GO:0005634	nucleus	NA	NA	NA	NA	NA	NA	NA	NA	NA	NA
GLYMA02G40300	chr2	-	45512376	45518034	0.0351086	-1.22851	0.831528	622	UniRef100_I1JHM3 Uncharacterized protein n=2 Tax=Glycine max RepID=I1JHM3_SOYBN	0	98.07	UniRef100_B9SD87 RAB6-interacting protein, putative n=1 Tax=Ricinus communis RepID=B9SD87_RICCO	0	99.84	AT5G58320.2 | Symbols: | Kinase interacting (KIP1-like) family protein | chr5:23577728-23579641 FORWARD LENGTH=558	8e-147	99.04	GO:0008150	biological process	NA	NA	GO:0005576 GO:0005634 GO:0005737 GO:0005774 GO:0005884	extracellular region; "nucleus"; "cytoplasm"; "vacuolar membrane"; "actin filament"	PF07765	KIP1-like protein	NA	NA	NA	NA	NA	NA	NA	NA
GLYMA02G40310	chr2	-	45529556	45533691	-1.39677	-0.611939	-0.567883	269	UniRef100_I1JHM4 Uncharacterized protein n=2 Tax=Glycine max RepID=I1JHM4_SOYBN	0	99.63	UniRef100_G7K0U8 Eukaryotic translation initiation factor 2 subunit n=1 Tax=Medicago truncatula RepID=G7K0U8_MEDTR	3e-146	99.63	AT5G20920.3 | Symbols: EIF2 BETA | eukaryotic translation initiation factor 2 beta subunit | chr5:7094994-7096661 REVERSE LENGTH=268	1e-135	98.88	GO:0000085 GO:0006413 GO:0009640 GO:0009793 GO:0010388	G2 phase of mitotic cell cycle; "translational initiation"; "photomorphogenesis"; "embryo development ending in seed dormancy"; "cullin deneddylation"	GO:0003743 GO:0005515	translation initiation factor activity; "protein binding"	GO:0005634 GO:0005886	nucleus; "plasma membrane"	PF01873	Domain found in IF2B/IF5	PTHR23001	EUKARYOTIC TRANSLATION INITIATION FACTOR	KOG2768	Translation_initiation_factor_2,_beta_subunit_(eIF-2beta)	NA	NA	K03238	translation_initiation_factor_eIF-2_beta_subunit
GLYMA02G40330	chr2	-	45563598	45567958	-0.296013	-1.41173	-1.20244	149	UniRef100_A9PHQ5 Predicted protein n=4 Tax=fabids RepID=A9PHQ5_POPTR	1e-105	99.33	UniRef100_B7FMV8 Ubiquitin carrier protein n=1 Tax=Medicago truncatula RepID=B7FMV8_MEDTR	6e-105	99.33	AT5G41700.5 | Symbols: UBC8 | ubiquitin conjugating enzyme 8 | chr5:16676072-16677223 FORWARD LENGTH=148	2e-106	99.33	GO:0006511 GO:0009960 GO:0042023 GO:0043161 GO:0043248 GO:0048443 GO:0051049 GO:0051510 GO:0051788	ubiquitin-dependent protein catabolic process; "endosperm development"; "DNA endoreduplication"; "proteasomal ubiquitin-dependent protein catabolic process"; "proteasome assembly"; "stamen development"; "regulation of transport"; "regulation of unidimensional cell growth"; "response to misfolded protein"	GO:0004842 GO:0005515 GO:0016881	ubiquitin-protein ligase activity; "protein binding"; "acid-amino acid ligase activity"	GO:0005634 GO:0005737	nucleus; "cytoplasm"	PF00179	Ubiquitin-conjugating enzyme	PTHR24068	FAMILY NOT NAMED	KOG0417	Ubiquitin-protein_ligase	6.3.2.19	Ubiquitin--protein_ligase.	K06689	ubiquitin-conjugating_enzyme_E2_D/E_[EC:6.3.2.19]
GLYMA02G40366	chr2	+	45608260	45617082	-0.863515	-1.0016	-0.598702	307	UniRef100_I1MBM2 Uncharacterized protein (Fragment) n=2 Tax=Glycine max RepID=I1MBM2_SOYBN	2e-128	91.21	UniRef100_C6FF66 Leucine-rich repeat transmembrane protein kinase n=1 Tax=Glycine max RepID=C6FF66_SOYBN	4e-120	86.64	AT1G06840.1 | Symbols: | Leucine-rich repeat protein kinase family protein | chr1:2097854-2103208 REVERSE LENGTH=953	2e-103	90.55	GO:0006468 GO:0007169	protein phosphorylation; "transmembrane receptor protein tyrosine kinase signaling pathway"	GO:0004672 GO:0004674 GO:0004713 GO:0005524 GO:0016772	protein kinase activity; "protein serine/threonine kinase activity"; "protein tyrosine kinase activity"; "ATP binding"; "transferase activity, transferring phosphorus-containing groups"	GO:0005576 GO:0005886 GO:0016020	extracellular region; "plasma membrane"; "membrane"	PF07714	Protein tyrosine kinase	PTHR24420 PTHR24420:SF772	FAMILY NOT NAMED; ""	NA	NA	NA	NA	NA	NA
GLYMA02G40373	chr2	-	45612591	45613339	-1.05696	-0.894695	-0.610856	157	UniRef100_Q2PMM5 Protein ycf2 n=1 Tax=Glycine max RepID=YCF2_SOYBN	3e-77	81.53	UniRef100_Q2PMM5 Protein ycf2 n=1 Tax=Glycine max RepID=YCF2_SOYBN	3e-77	81.53	ATCG01280.1 | Symbols: YCF2.2 | Chloroplast Ycf2;ATPase, AAA type, core | chrC:145291-152175 REVERSE LENGTH=2294	8e-67	80.89	NA	NA	GO:0000166 GO:0005524 GO:0017111	nucleotide binding; "ATP binding"; "nucleoside-triphosphatase activity"	GO:0009507	chloroplast	NA	NA	NA	NA	NA	NA	NA	NA	NA	NA
GLYMA02G40660	chr2	-	45914212	45916379	-1.41304	-2.18603	-1.77251	131	UniRef100_C6SXI6 Uncharacterized protein n=1 Tax=Glycine max RepID=C6SXI6_SOYBN	5e-89	99.24	UniRef100_G7KEM5 40S ribosomal protein n=3 Tax=Papilionoideae RepID=G7KEM5_MEDTR	9e-81	99.24	AT2G40590.1 | Symbols: | Ribosomal protein S26e family protein | chr2:16945215-16946345 REVERSE LENGTH=131	9e-67	87.79	GO:0006412 GO:0042254	translation; "ribosome biogenesis"	GO:0003735	structural constituent of ribosome	GO:0005622 GO:0005737 GO:0005840 GO:0022627	intracellular; "cytoplasm"; "ribosome"; "cytosolic small ribosomal subunit"	PF01283	Ribosomal protein S26e	PTHR12538	40S RIBOSOMAL PROTEIN S26	KOG1768	40s_ribosomal_protein_S26	NA	NA	K02976	small_subunit_ribosomal_protein_S26e
GLYMA02G41250	chr2	-	46412516	46419922	-1.11542	-0.0079565	-1.4662	441	UniRef100_UPI0002337B78 UPI0002337B78 related cluster n=1 Tax=unknown RepID=UPI0002337B78	0	99.77	UniRef100_Q2TV62 NTA15 protein n=1 Tax=Nicotiana tabacum RepID=Q2TV62_TOBAC	2e-161	90.48	AT1G66330.2 | Symbols: | senescence-associated family protein | chr1:24729880-24732144 REVERSE LENGTH=417	1e-138	79.37	GO:0010150 GO:0010228 GO:0010264 GO:0034599 GO:0072593	leaf senescence; "vegetative to reproductive phase transition of meristem"; "myo-inositol hexakisphosphate biosynthetic process"; "cellular response to oxidative stress"; "reactive oxygen species metabolic process"	NA	NA	GO:0009507	chloroplast	NA	NA	NA	NA	NA	NA	NA	NA	NA	NA
GLYMA02G41570	chr2	-	46639037	46648399	0.391323	1.11872	1.38221	1131	UniRef100_I1JHZ7 Uncharacterized protein n=2 Tax=Glycine max RepID=I1JHZ7_SOYBN	0	88.51	UniRef100_G7KBR5 AP-3 complex subunit beta-2 n=1 Tax=Medicago truncatula RepID=G7KBR5_MEDTR	0	99.73	AT3G55480.2 | Symbols: PAT2 | protein affected traf&#64257;cking 2 | chr3:20566372-20571171 REVERSE LENGTH=1115	0	99.47	GO:0006886 GO:0006897 GO:0015031 GO:0016192 GO:0080171	intracellular protein transport; "endocytosis"; "protein transport"; "vesicle-mediated transport"; "lytic vacuole organization"	GO:0008565	protein transporter activity	GO:0005634 GO:0005794 GO:0030117	nucleus; "Golgi apparatus"; "membrane coat"	PF01602	Adaptin N terminal region	PTHR11134 PTHR11134:SF1	ADAPTER-RELATED PROTEIN COMPLEX, BETA SUBUNIT; "BETA-ADAPTIN"	KOG1060	Vesicle_coat_complex_AP-3,_beta_subunit	NA	NA	K12397	AP-3_complex_subunit_beta
GLYMA02G41810	chr2	+	46911509	46916960	-1.54197	-0.35292	-0.575541	411	UniRef100_I1JI21 Uncharacterized protein n=1 Tax=Glycine max RepID=I1JI21_SOYBN	0	99.76	UniRef100_B9SE02 Serine/threonine-protein kinase Nek8, putative n=1 Tax=Ricinus communis RepID=B9SE02_RICCO	0	97.81	AT3G55580.1 | Symbols: | Regulator of chromosome condensation (RCC1) family protein | chr3:20612766-20615730 FORWARD LENGTH=488	0	98.05	GO:0008150	biological process	NA	NA	GO:0005737	cytoplasm	PF00415	Regulator of chromosome condensation (RCC1) repeat	PTHR22870 PTHR22870:SF22	REGULATOR OF CHROMOSOME CONDENSATION; "REGULATOR OF CHROMOSOME CONDENSATION-RELATED"	KOG1427	Uncharacterized_conserved_protein,_contains_RCC1_domain	NA	NA	NA	NA
GLYMA02G41930	chr2	-	46995274	46999906	1.5054	1.64589	2.46552	328	UniRef100_I1JI34 Uncharacterized protein n=1 Tax=Glycine max RepID=I1JI34_SOYBN	0	99.7	UniRef100_D7LV68 Mitochondrial substrate carrier family protein n=1 Tax=Arabidopsis lyrata subsp. lyrata RepID=D7LV68_ARALL	4e-171	99.39	AT3G55640.1 | Symbols: | Mitochondrial substrate carrier family protein | chr3:20640048-20642411 FORWARD LENGTH=332	1e-173	99.39	GO:0006810 GO:0006839 GO:0055085	transport; "mitochondrial transport"; "transmembrane transport"	GO:0005215	transporter activity	GO:0005739 GO:0005743 GO:0005886	mitochondrion; "mitochondrial inner membrane"; "plasma membrane"	PF00153	Mitochondrial carrier protein	PTHR24089 PTHR24089:SF87	FAMILY NOT NAMED; "SUBFAMILY NOT NAMED"	KOG0752	Mitochondrial_solute_carrier_protein	NA	NA	NA	NA
GLYMA02G41990	chr2	+	47085303	47088014	-0.337171	-1.38835	-0.906168	383	UniRef100_I1JI39 Uncharacterized protein n=1 Tax=Glycine max RepID=I1JI39_SOYBN	0	99.74	NA	NA	NA	AT2G39870.1 | Symbols: | unknown protein; BEST Arabidopsis thaliana protein match is: unknown protein (TAIR:AT3G55690.1); Has 73 Blast hits to 71 proteins in 14 species: Archae - 0; Bacteria - 0; Metazoa - 2; Fungi - 2; Plants - 69; Viruses - 0; Other Eukaryotes - 0 (source: NCBI BLink). | chr2:16643697-16644950 FORWARD LENGTH=330	2e-25	97.39	GO:0008150	biological process	GO:0003674	molecular function	GO:0005575	cellular component	NA	NA	NA	NA	NA	NA	NA	NA	NA	NA
GLYMA02G42081	chr2	+	47163192	47166542	-0.967607	-1.56334	-1.60297	113	UniRef100_I1JI46 Uncharacterized protein n=2 Tax=Glycine max RepID=I1JI46_SOYBN	2e-76	99.12	UniRef100_B6VC50 60S ribosomal protein L35a n=1 Tax=Vernicia fordii RepID=B6VC50_VERFO	2e-71	99.12	AT1G07070.1 | Symbols: | Ribosomal protein L35Ae family protein | chr1:2168652-2169703 FORWARD LENGTH=112	4e-71	99.12	GO:0006412 GO:0042254	translation; "ribosome biogenesis"	GO:0003735	structural constituent of ribosome	GO:0005622 GO:0005737 GO:0005829 GO:0005840 GO:0022625	intracellular; "cytoplasm"; "cytosol"; "ribosome"; "cytosolic large ribosomal subunit"	PF01247	Ribosomal protein L35Ae	PTHR10902	60S RIBOSOMAL PROTEIN L35A	KOG0887	60S_ribosomal_protein_L35A/L37	NA	NA	K02917	large_subunit_ribosomal_protein_L35Ae
GLYMA02G42160	chr2	-	47231129	47235935	1.61226	1.03875	1.57947	684	UniRef100_I1JI58 Uncharacterized protein n=1 Tax=Glycine max RepID=I1JI58_SOYBN	0	99.85	NA	NA	NA	AT2G39950.1 | Symbols: | unknown protein; Has 978 Blast hits to 254 proteins in 81 species: Archae - 0; Bacteria - 8; Metazoa - 109; Fungi - 53; Plants - 41; Viruses - 0; Other Eukaryotes - 767 (source: NCBI BLink). | chr2:16676758-16680204 REVERSE LENGTH=636	2e-144	88.3	GO:0008150	biological process	GO:0003674	molecular function	GO:0005634	nucleus	NA	NA	NA	NA	NA	NA	NA	NA	NA	NA
GLYMA02G42260	chr2	-	47328232	47330624	-1.72504	-1.81432	-2.07538	321	UniRef100_P50346 60S acidic ribosomal protein P0 n=2 Tax=Glycine max RepID=RLA0_SOYBN	0	99.69	UniRef100_P50346 60S acidic ribosomal protein P0 n=2 Tax=Glycine max RepID=RLA0_SOYBN	0	99.69	AT2G40010.1 | Symbols: | Ribosomal protein L10 family protein | chr2:16708578-16710448 REVERSE LENGTH=317	0	99.38	GO:0001510 GO:0006412 GO:0006414 GO:0042254	RNA methylation; "translation"; "translational elongation"; "ribosome biogenesis"	GO:0003735 GO:0005515	structural constituent of ribosome; "protein binding"	GO:0005622 GO:0005737 GO:0005840 GO:0022626	intracellular; "cytoplasm"; "ribosome"; "cytosolic ribosome"	PF00466 PF00428	Ribosomal protein L10; "60s Acidic ribosomal protein"	PTHR21141 PTHR21141:SF3	60S ACIDIC RIBOSOMAL PROTEIN FAMILY MEMBER; "60S ACIDIC RIBOSOMAL PROTEIN P0"	KOG0815	60S_acidic_ribosomal_protein_P0	NA	NA	K02941	large_subunit_ribosomal_protein_LP0
GLYMA02G42300	chr2	+	47368555	47373897	-0.928705	-1.36946	-1.00298	524	UniRef100_I1JI75 Uncharacterized protein n=1 Tax=Glycine max RepID=I1JI75_SOYBN	0	99.81	UniRef100_B9SLL7 Metalloendopeptidase, putative n=1 Tax=Ricinus communis RepID=B9SLL7_RICCO	0	98.28	AT5G05740.2 | Symbols: ATEGY2, EGY2 | ethylene-dependent gravitropism-deficient and yellow-green-like 2 | chr5:1724023-1726859 REVERSE LENGTH=527	0	98.47	GO:0006508 GO:0006655 GO:0009793 GO:0010027 GO:0010103 GO:0010228 GO:0016226 GO:0019288 GO:0048481	proteolysis; "phosphatidylglycerol biosynthetic process"; "embryo development ending in seed dormancy"; "thylakoid membrane organization"; "stomatal complex morphogenesis"; "vegetative to reproductive phase transition of meristem"; "iron-sulfur cluster assembly"; "isopentenyl diphosphate biosynthetic process, mevalonate-independent pathway"; "ovule development"	GO:0004222	metalloendopeptidase activity	GO:0009507 GO:0009535	chloroplast; "chloroplast thylakoid membrane"	PF02163	Peptidase family M50	NA	NA	NA	NA	NA	NA	NA	NA
GLYMA02G43080	chr2	-	47967172	47969874	-1.35846	-1.5725	-1.96259	265	UniRef100_Q8LJW0 40S ribosomal S4 protein n=2 Tax=Glycine max RepID=Q8LJW0_SOYBN	0	99.62	UniRef100_Q8LJW0 40S ribosomal S4 protein n=2 Tax=Glycine max RepID=Q8LJW0_SOYBN	0	99.62	AT5G07090.1 | Symbols: | Ribosomal protein S4 (RPS4A) family protein | chr5:2202410-2203805 FORWARD LENGTH=262	0	98.87	GO:0006412 GO:0009220	translation; "pyrimidine ribonucleotide biosynthetic process"	GO:0003723 GO:0003735 GO:0005515	RNA binding; "structural constituent of ribosome"; "protein binding"	GO:0005622 GO:0005737 GO:0005774 GO:0005840 GO:0022626 GO:0022627	intracellular; "cytoplasm"; "vacuolar membrane"; "ribosome"; "cytosolic ribosome"; "cytosolic small ribosomal subunit"	PF01479 PF00900 PF08071 PF00467	S4 domain; "Ribosomal family S4e"; "RS4NT (NUC023) domain"; "KOW motif"	PTHR11581	30S/40S RIBOSOMAL PROTEIN S4	KOG0378	40S_ribosomal_protein_S4	NA	NA	K02987	small_subunit_ribosomal_protein_S4e
GLYMA02G43260	chr2	+	48072779	48073318	-1.97243	-1.87347	-2.14835	49	NA	NA	NA	NA	NA	NA	NA	NA	NA	NA	NA	NA	NA	NA	NA	PF05162	Ribosomal protein L41	NA	NA	NA	NA	NA	NA	NA	NA
GLYMA02G43270	chr2	+	48077204	48077720	-1.24563	-0.99408	-1.80264	85	NA	NA	NA	NA	NA	NA	NA	NA	NA	NA	NA	NA	NA	NA	NA	NA	NA	NA	NA	NA	NA	NA	NA	NA	NA
GLYMA02G43440	chr2	+	48209847	48213514	0.665195	0.385178	1.97005	359	UniRef100_I1JIH2 Uncharacterized protein n=1 Tax=Glycine max RepID=I1JIH2_SOYBN	0	99.72	UniRef100_G7K7G4 GDSL esterase/lipase n=2 Tax=Medicago truncatula RepID=G7K7G4_MEDTR	0	96.94	AT2G04570.1 | Symbols: | GDSL-like Lipase/Acylhydrolase superfamily protein | chr2:1594747-1596129 FORWARD LENGTH=350	1e-169	94.99	GO:0006629	lipid metabolic process	GO:0004091 GO:0016788	carboxylesterase activity; "hydrolase activity, acting on ester bonds"	GO:0005576	extracellular region	PF00657	GDSL-like Lipase/Acylhydrolase	PTHR22835 PTHR22835:SF39	ZINC FINGER FYVE DOMAIN CONTAINING PROTEIN; "LATERAL SIGNALING TARGET PROTEIN 2"	NA	NA	NA	NA	NA	NA
GLYMA02G43460	chr2	-	48222054	48226126	-1.09355	0.108466	-0.0296473	439	UniRef100_I1JIH4 Uncharacterized protein n=1 Tax=Glycine max RepID=I1JIH4_SOYBN	0	99.77	UniRef100_A9CPA7 Protein disulfide isomerase family n=1 Tax=Glycine max RepID=A9CPA7_SOYBN	0	99.77	AT1G04980.1 | Symbols: ATPDIL2-2, ATPDI10, PDI10, PDIL2-2 | PDI-like 2-2 | chr1:1413869-1416120 REVERSE LENGTH=447	0	99.77	GO:0006457 GO:0006662 GO:0006984 GO:0009408 GO:0009627 GO:0009644 GO:0034976 GO:0042542 GO:0045454	protein folding; "glycerol ether metabolic process"; "ER-nucleus signaling pathway"; "response to heat"; "systemic acquired resistance"; "response to high light intensity"; "response to endoplasmic reticulum stress"; "response to hydrogen peroxide"; "cell redox homeostasis"	GO:0003756 GO:0009055 GO:0015035 GO:0016853	protein disulfide isomerase activity; "electron carrier activity"; "protein disulfide oxidoreductase activity"; "isomerase activity"	GO:0005783 GO:0009505 GO:0009507	endoplasmic reticulum; "plant-type cell wall"; "chloroplast"	PF00085	Thioredoxin	PTHR18929	PROTEIN DISULFIDE ISOMERASE	KOG0191	Thioredoxin/protein_disulfide_isomerase	5.3.4.1	Protein_disulfide_isomerase	K09584	protein_disulfide-isomerase_A6_[EC:5.3.4.1]
GLYMA02G43560	chr2	-	48341045	48342999	1.72694	1.44464	1.51971	316	UniRef100_I1M7I2 Uncharacterized protein n=1 Tax=Glycine max RepID=I1M7I2_SOYBN	0	99.68	UniRef100_Q8W3Y3 1-aminocyclopropane-1-carboxylic acid oxidase n=1 Tax=Phaseolus lunatus RepID=Q8W3Y3_PHALU	0	99.68	AT1G05010.1 | Symbols: EFE, ACO4, EAT1 | ethylene-forming enzyme | chr1:1431419-1432695 REVERSE LENGTH=323	0	99.68	GO:0000165 GO:0006612 GO:0009595 GO:0009620 GO:0009693 GO:0009697 GO:0009862 GO:0009867 GO:0010200 GO:0010310 GO:0010363 GO:0030003 GO:0031348 GO:0042742 GO:0043900 GO:0050832 GO:0055114 GO:0070838 GO:0071398	MAPK cascade; "protein targeting to membrane"; "detection of biotic stimulus"; "response to fungus"; "ethylene biosynthetic process"; "salicylic acid biosynthetic process"; "systemic acquired resistance, salicylic acid mediated signaling pathway"; "jasmonic acid mediated signaling pathway"; "response to chitin"; "regulation of hydrogen peroxide metabolic process"; "regulation of plant-type hypers…	GO:0009815 GO:0016491 GO:0016706	1-aminocyclopropane-1-carboxylate oxidase activity; "oxidoreductase activity"; "oxidoreductase activity, acting on paired donors, with incorporation or reduction of molecular oxygen, 2-oxoglutarate as one donor, and incorporation of one atom each of oxygen into both donors"	GO:0005737	cytoplasm	PF03171	2OG-Fe(II) oxygenase superfamily	PTHR10209 PTHR10209:SF55	FE(II)/ ASCORBATE OXIDASE SUPERFAMILY; "OXIDOREDUCTASE, 2OG-FE(II) OXYGENASE FAMILY PROTEI"	KOG0143	Iron/ascorbate_family_oxidoreductases	1.14.17.4	aminocyclopropanecarboxylate_oxidase	K05933	aminocyclopropanecarboxylate_oxidase_[EC:1.14.17.4]
GLYMA02G43740	chr2	+	48471048	48476205	-0.686514	-1.03274	-0.778257	589	UniRef100_I1JIK5 Uncharacterized protein n=1 Tax=Glycine max RepID=I1JIK5_SOYBN	0	98.13	UniRef100_D5LQ68 Nitrate transporter n=3 Tax=Medicago truncatula RepID=D5LQ68_MEDTR	0	99.66	AT3G21670.1 | Symbols: | Major facilitator superfamily protein | chr3:7626942-7628954 REVERSE LENGTH=590	0	96.43	GO:0006857	oligopeptide transport	GO:0005215	transporter activity	GO:0005886 GO:0016020	plasma membrane; "membrane"	PF00854	POT family	PTHR11654 PTHR11654:SF37	OLIGOPEPTIDE TRANSPORTER-RELATED; "OLIGOPEPTIDE TRANSPORTER-RELATED"	KOG1237	H+/oligopeptide_symporter	NA	NA	NA	NA
GLYMA02G43910	chr2	+	48591131	48598474	-1.13878	-1.76546	-1.0631	761	UniRef100_I1JIM3 Uncharacterized protein n=1 Tax=Glycine max RepID=I1JIM3_SOYBN	0	99.87	UniRef100_B0BLA8 CM0545.360.nc protein n=1 Tax=Lotus japonicus RepID=B0BLA8_LOTJA	0	99.34	AT3G21620.1 | Symbols: | ERD (early-responsive to dehydration stress) family protein | chr3:7611044-7614041 REVERSE LENGTH=756	0	97.77	GO:0008150	biological process	GO:0003674	molecular function	GO:0005886 GO:0016020	plasma membrane; "membrane"	PF02714	Domain of unknown function DUF221	PTHR13018 PTHR13018:SF5	PROBABLE MEMBRANE PROTEIN DUF221-RELATED; "RSN1(YEAST)-RELATED PROBABLE MEMBRANE PROTEIN"	KOG1134	Uncharacterized_conserved_protein	NA	NA	NA	NA
GLYMA02G44220	chr2	-	48850389	48853968	0.39176	1.21065	0.80123	615	UniRef100_UPI00018C6C24 UPI00018C6C24 related cluster n=1 Tax=unknown RepID=UPI00018C6C24	0	99.84	UniRef100_Q8SA69 Transcription factor EIL1 n=1 Tax=Vigna radiata RepID=Q8SA69_VIGRA	0	99.84	AT3G20770.1 | Symbols: EIN3, AtEIN3 | Ethylene insensitive 3 family protein | chr3:7260702-7262588 REVERSE LENGTH=628	0	99.51	GO:0000303 GO:0006355 GO:0006487 GO:0007165 GO:0008219 GO:0009639 GO:0009651 GO:0009723 GO:0009733 GO:0009737 GO:0009743 GO:0009751 GO:0009755 GO:0009863 GO:0009873 GO:0010182 GO:0042742 GO:0048825 GO:0071281	response to superoxide; "regulation of transcription, DNA-dependent"; "protein N-linked glycosylation"; "signal transduction"; "cell death"; "response to red or far red light"; "response to salt stress"; "response to ethylene stimulus"; "response to auxin stimulus"; "response to abscisic acid stimulus"; "response to carbohydrate stimulus"; "response to salicylic acid stimulus"; "hormone-mediated …	GO:0003677 GO:0003700 GO:0005515	DNA binding; "sequence-specific DNA binding transcription factor activity"; "protein binding"	GO:0005634	nucleus	PF04873	Ethylene insensitive 3	NA	NA	NA	NA	NA	NA	K14514	ethylene-insensitive_protein_3
GLYMA02G44540	chr2	-	49088352	49091023	1.31991	0.40148	1.59284	322	UniRef100_I1JIU4 Uncharacterized protein n=1 Tax=Glycine max RepID=I1JIU4_SOYBN	0	99.69	UniRef100_C6TLT7 Late-embryogenesis abundant protein 1 n=1 Tax=Glycine max RepID=C6TLT7_SOYBN	0	99.07	AT2G44060.2 | Symbols: | Late embryogenesis abundant protein, group 2 | chr2:18226922-18227988 FORWARD LENGTH=325	2e-164	94.72	GO:0000902 GO:0006094 GO:0006096 GO:0006970 GO:0009269 GO:0009651 GO:0009793 GO:0016049 GO:0019344 GO:0046686 GO:0048193	cell morphogenesis; "gluconeogenesis"; "glycolysis"; "response to osmotic stress"; "response to desiccation"; "response to salt stress"; "embryo development ending in seed dormancy"; "cell growth"; "cysteine biosynthetic process"; "response to cadmium ion"; "Golgi vesicle transport"	GO:0003674	molecular function	GO:0005634 GO:0005794 GO:0005829 GO:0005886 GO:0009506 GO:0016020	nucleus; "Golgi apparatus"; "cytosol"; "plasma membrane"; "plasmodesma"; "membrane"	PF03168	Late embryogenesis abundant protein	NA	NA	NA	NA	NA	NA	NA	NA
GLYMA02G44910	chr2	+	49344050	49349756	0.682189	0.997092	1.4366	527	UniRef100_I1JIY2 Uncharacterized protein n=1 Tax=Glycine max RepID=I1JIY2_SOYBN	0	99.81	UniRef100_F4JI72 Homeobox-leucine zipper family protein n=2 Tax=Arabidopsis thaliana RepID=F4JI72_ARATH	9e-83	99.24	AT4G03250.1 | Symbols: | Homeodomain-like superfamily protein | chr4:1425050-1427744 FORWARD LENGTH=507	2e-85	99.24	GO:0006355	regulation of transcription, DNA-dependent	GO:0003677 GO:0003700 GO:0043565	DNA binding; "sequence-specific DNA binding transcription factor activity"; "sequence-specific DNA binding"	GO:0005634	nucleus	PF00046	Homeobox domain	NA	NA	KOG0484	Transcription_factor_PHOX2/ARIX,_contains_HOX_domain	NA	NA	NA	NA
GLYMA02G45140	chr2	-	49504581	49509043	0.931947	1.02557	1.11499	488	UniRef100_I1JJ00 Uncharacterized protein n=1 Tax=Glycine max RepID=I1JJ00_SOYBN	0	99.8	UniRef100_G7KD02 Polyamine oxidase n=1 Tax=Medicago truncatula RepID=G7KD02_MEDTR	0	99.8	AT2G43020.1 | Symbols: ATPAO2, PAO2 | polyamine oxidase 2 | chr2:17891945-17894440 FORWARD LENGTH=490	0	99.8	GO:0006598 GO:0009409 GO:0009414 GO:0009737 GO:0055114	polyamine catabolic process; "response to cold"; "response to water deprivation"; "response to abscisic acid stimulus"; "oxidation-reduction process"	GO:0008131 GO:0046592	primary amine oxidase activity; "polyamine oxidase activity"	NA	NA	PF01593	Flavin containing amine oxidoreductase	PTHR10742 PTHR10742:SF30	AMINE OXIDASE; "AMINE OXIDASE"	KOG0029	Amine_oxidase	1.5.3.17	NA	K13367	non-specific_polyamine_oxidase_[EC:1.5.3.17]
GLYMA02G45200	chr2	+	49544967	49549646	0.571287	1.16245	0.997756	574	UniRef100_I1JJ06 Uncharacterized protein n=1 Tax=Glycine max RepID=I1JJ06_SOYBN	0	99.83	UniRef100_G7KD13 WD-repeat protein-like protein n=1 Tax=Medicago truncatula RepID=G7KD13_MEDTR	0	99.83	AT5G08560.2 | Symbols: | transducin family protein / WD-40 repeat family protein | chr5:2771104-2773827 REVERSE LENGTH=589	0	99.48	GO:0007062 GO:0007131 GO:0009630 GO:0009887 GO:0009888 GO:0010228 GO:0010359 GO:0010413 GO:0010638 GO:0016926 GO:0031048 GO:0033044 GO:0042138 GO:0045132 GO:0045492 GO:0050665	sister chromatid cohesion; "reciprocal meiotic recombination"; "gravitropism"; "organ morphogenesis"; "tissue development"; "vegetative to reproductive phase transition of meristem"; "regulation of anion channel activity"; "glucuronoxylan metabolic process"; "positive regulation of organelle organization"; "protein desumoylation"; "chromatin silencing by small RNA"; "regulation of chromosome orga…	GO:0000166	nucleotide binding	GO:0005737	cytoplasm	PF00400	WD domain, G-beta repeat	PTHR22838	WD REPEAT PROTEIN 26-RELATED	KOG0293	WD40_repeat-containing_protein	NA	NA	NA	NA
GLYMA02G45690	chr2	+	49853998	49856609	1.60419	-0.315279	1.57922	490	UniRef100_UPI0002336F0C UPI0002336F0C related cluster n=1 Tax=unknown RepID=UPI0002336F0C	0	99.8	UniRef100_F2YRC7 Protodermal factor 1.2 n=1 Tax=Gossypium barbadense RepID=F2YRC7_GOSBA	3e-62	42.45	NA	NA	NA	NA	NA	NA	NA	NA	NA	NA	NA	NA	NA	NA	NA	NA	NA	NA	NA
GLYMA02G45755	chr2	-	49900388	49908587	1.30309	0.76369	1.26253	1377	UniRef100_UPI000233C0F0 UPI000233C0F0 related cluster n=1 Tax=unknown RepID=UPI000233C0F0	0	99.93	NA	NA	NA	NA	NA	NA	NA	NA	NA	NA	NA	NA	NA	NA	NA	NA	NA	NA	NA	NA	NA	NA
GLYMA02G45910	chr2	-	50011368	50020406	-0.468514	-1.37245	-1.15885	1078	UniRef100_I1JJ76 Uncharacterized protein n=1 Tax=Glycine max RepID=I1JJ76_SOYBN	0	99.91	UniRef100_G7K3G7 DNA polymerase n=1 Tax=Medicago truncatula RepID=G7K3G7_MEDTR	0	99.63	AT1G50840.1 | Symbols: POLGAMMA2 | polymerase gamma 2 | chr1:18839277-18844313 FORWARD LENGTH=1050	0	77.27	GO:0006139 GO:0006260 GO:0006264 GO:0033259	nucleobase-containing compound metabolic process; "DNA replication"; "mitochondrial DNA replication"; "plastid DNA replication"	GO:0003676 GO:0003677 GO:0003887 GO:0008408	nucleic acid binding; "DNA binding"; "DNA-directed DNA polymerase activity"; "3'-5' exonuclease activity"	GO:0005622 GO:0005634 GO:0005739 GO:0009507	intracellular; "nucleus"; "mitochondrion"; "chloroplast"	PF01612 PF00476	3'-5' exonuclease; "DNA polymerase family A"	PTHR10133	DNA POLYMERASE I	NA	NA	2.7.7.7	DNA-directed_DNA_polymerase	K02335	DNA_polymerase_I_[EC:2.7.7.7]
GLYMA02G45930	chr2	+	50038471	50044325	0.763932	1.02215	0.564796	520	UniRef100_I1JJ78 Uncharacterized protein n=1 Tax=Glycine max RepID=I1JJ78_SOYBN	0	99.81	UniRef100_Q9SZ41 AT4g27020/F10M23_360 n=1 Tax=Arabidopsis thaliana RepID=Q9SZ41_ARATH	0	95.77	AT4G27020.1 | Symbols: | unknown protein; FUNCTIONS IN: molecular_function unknown; LOCATED IN: vacuole; BEST Arabidopsis thaliana protein match is: unknown protein (TAIR:AT5G54870.1); Has 1807 Blast hits to 1807 proteins in 277 species: Archae - 0; Bacteria - 0; Metazoa - 736; Fungi - 347; Plants - 385; Viruses - 0; Other Eukaryotes - 339 (source: NCBI BLink). | chr4:13568604-13571381 REVERSE LE…	0	95.77	NA	NA	GO:0003674	molecular function	GO:0005773 GO:0009507	vacuole; "chloroplast"	NA	NA	NA	NA	NA	NA	NA	NA	NA	NA
GLYMA02G46050	chr2	-	50135118	50137224	-0.729397	-1.22978	-1.24902	189	UniRef100_I1JJA0 Uncharacterized protein n=2 Tax=Glycine max RepID=I1JJA0_SOYBN	2e-133	99.47	UniRef100_B4UWE2 Perchloric acid soluble translation inhibitor protein n=1 Tax=Arachis hypogaea RepID=B4UWE2_ARAHY	3e-109	99.47	AT3G20390.1 | Symbols: | endoribonuclease L-PSP family protein | chr3:7110227-7111695 REVERSE LENGTH=187	1e-83	98.41	GO:0006094 GO:0006096 GO:0009651 GO:0019761 GO:0046686	gluconeogenesis; "glycolysis"; "response to salt stress"; "glucosinolate biosynthetic process"; "response to cadmium ion"	GO:0004521	endoribonuclease activity	GO:0005739 GO:0005773 GO:0009507 GO:0009536 GO:0009570 GO:0009579 GO:0009941	mitochondrion; "vacuole"; "chloroplast"; "plastid"; "chloroplast stroma"; "thylakoid"; "chloroplast envelope"	PF01042	Endoribonuclease L-PSP	PTHR11803	TRANSLATION INITIATION INHIBITOR	KOG2317	Putative_translation_initiation_inhibitor_UK114/IBM1	NA	NA	NA	NA
GLYMA02G46230	chr2	-	50244308	50247197	0.650937	1.47141	0.925721	440	UniRef100_I1JJB8 Uncharacterized protein n=1 Tax=Glycine max RepID=I1JJB8_SOYBN	0	99.77	UniRef100_G3E7M6 GDP-L-galactose phosphorylase n=1 Tax=Glycine max RepID=G3E7M6_SOYBN	0	99.77	AT4G26850.1 | Symbols: VTC2 | mannose-1-phosphate guanylyltransferase (GDP)s;GDP-galactose:mannose-1-phosphate guanylyltransferases;GDP-galactose:glucose-1-phosphate guanylyltransferases;GDP-galactose:myoinositol-1-phosphate guanylyltransferases;glucose-1-phosphate guanylyltransferase | chr4:13499262-13501145 REVERSE LENGTH=442	0	99.55	GO:0009408 GO:0009753 GO:0019853 GO:0042742 GO:0052544	response to heat; "response to jasmonic acid stimulus"; "L-ascorbic acid biosynthetic process"; "defense response to bacterium"; "defense response by callose deposition in cell wall"	GO:0008928 GO:0010471 GO:0010472 GO:0010473 GO:0010474 GO:0010475 GO:0080046 GO:0080048	mannose-1-phosphate guanylyltransferase (GDP) activity; "GDP-galactose:mannose-1-phosphate guanylyltransferase activity"; "GDP-galactose:glucose-1-phosphate guanylyltransferase activity"; "GDP-galactose:myoinositol-1-phosphate guanylyltransferase activity"; "glucose-1-phosphate guanylyltransferase (GDP) activity"; "galactose-1-phosphate guanylyltransferase (GDP) activity"; "quercetin 4'-O-glucosy…	GO:0005634	nucleus	NA	NA	PTHR20884 PTHR20884:SF3	FAMILY NOT NAMED; "SUBFAMILY NOT NAMED"	KOG2720	Predicted_hydrolase_(HIT_family)	2.7.7.69	NA	K14190	GDP-L-galactose_phosphorylase_[EC:2.7.7.69]
GLYMA02G46430	chr2	+	50379653	50385683	-0.788437	-1.09167	-1.28522	543	UniRef100_I1JJE0 Uncharacterized protein n=1 Tax=Glycine max RepID=I1JJE0_SOYBN	0	99.82	UniRef100_G7K8P7 Trigger factor n=2 Tax=Medicago truncatula RepID=G7K8P7_MEDTR	0	99.63	AT5G55220.1 | Symbols: | trigger factor type chaperone family protein | chr5:22397677-22400678 FORWARD LENGTH=547	0	99.82	GO:0000023 GO:0006457 GO:0009902 GO:0010027 GO:0010103 GO:0015031 GO:0016117 GO:0016556 GO:0019252 GO:0019288 GO:0034660	maltose metabolic process; "protein folding"; "chloroplast relocation"; "thylakoid membrane organization"; "stomatal complex morphogenesis"; "protein transport"; "carotenoid biosynthetic process"; "mRNA modification"; "starch biosynthetic process"; "isopentenyl diphosphate biosynthetic process, mevalonate-independent pathway"; "ncRNA metabolic process"	GO:0003755	peptidyl-prolyl cis-trans isomerase activity	GO:0009507 GO:0009570 GO:0009941	chloroplast; "chloroplast stroma"; "chloroplast envelope"	PF05697 PF05698 PF00254	Bacterial trigger factor protein (TF); "Bacterial trigger factor protein (TF) C-terminus"; "FKBP-type peptidyl-prolyl cis-trans isomerase"	NA	NA	NA	NA	NA	NA	NA	NA
GLYMA02G46580	chr2	-	50478786	50485818	1.16834	1.04556	1.74179	696	UniRef100_I1JJF6 Uncharacterized protein n=1 Tax=Glycine max RepID=I1JJF6_SOYBN	0	99.86	UniRef100_G7K4B3 Fimbrin-1 n=1 Tax=Medicago truncatula RepID=G7K4B3_MEDTR	0	99.71	AT4G26700.2 | Symbols: ATFIM1, FIM1 | fimbrin 1 | chr4:13463760-13467426 FORWARD LENGTH=687	0	97.99	GO:0007623 GO:0030048 GO:0051645 GO:0051646 GO:0060151	circadian rhythm; "actin filament-based movement"; "Golgi localization"; "mitochondrion localization"; "peroxisome localization"	GO:0003779	actin binding	GO:0005737	cytoplasm	PF00307	Calponin homology (CH) domain	PTHR19961 PTHR19961:SF9	FIMBRIN/PLASTIN; "FIMBRIN-RELATED"	KOG0046	Ca2+-binding_actin-bundling_protein_(fimbrin/plastin),_EF-Hand_protein_superfamily	NA	NA	NA	NA
GLYMA02G46590	chr2	+	50497392	50504531	1.22475	0.627212	1.49536	754	UniRef100_I1JJF7 Uncharacterized protein n=1 Tax=Glycine max RepID=I1JJF7_SOYBN	0	99.87	UniRef100_G7K4B9 Glycerophosphodiesterase-like protein n=1 Tax=Medicago truncatula RepID=G7K4B9_MEDTR	0	96.55	AT1G66970.1 | Symbols: SVL2 | SHV3-like 2 | chr1:24992746-24996005 REVERSE LENGTH=763	0	95.89	GO:0006071 GO:0006629 GO:0030643	glycerol metabolic process; "lipid metabolic process"; "cellular phosphate ion homeostasis"	GO:0008081 GO:0008889 GO:0016301	phosphoric diester hydrolase activity; "glycerophosphodiester phosphodiesterase activity"; "kinase activity"	GO:0005886 GO:0009507 GO:0031225 GO:0046658 GO:0048046	plasma membrane; "chloroplast"; "anchored to membrane"; "anchored to plasma membrane"; "apoplast"	PF03009	Glycerophosphoryl diester phosphodiesterase family	PTHR23344	GLYCEROPHOSPHORYL DIESTER PHOSPHODIESTERASE	KOG2258	Glycerophosphoryl_diester_phosphodiesterase	NA	NA	NA	NA
GLYMA02G46800	chr2	-	50644219	50650679	0.773158	1.45852	0.47548	1494	UniRef100_I1JJH7 Uncharacterized protein n=1 Tax=Glycine max RepID=I1JJH7_SOYBN	0	99.93	UniRef100_G7K4H3 Multidrug resistance protein ABC transporter family n=1 Tax=Medicago truncatula RepID=G7K4H3_MEDTR	0	99.4	AT3G13080.1 | Symbols: ATMRP3, MRP3, ABCC3 | multidrug resistance-associated protein 3 | chr3:4196019-4201250 REVERSE LENGTH=1514	0	99	GO:0006810 GO:0055085	transport; "transmembrane transport"	GO:0000166 GO:0005524 GO:0010290 GO:0015431 GO:0016887 GO:0017111 GO:0042626	nucleotide binding; "ATP binding"; "chlorophyll catabolite transmembrane transporter activity"; "glutathione S-conjugate-exporting ATPase activity"; "ATPase activity"; "nucleoside-triphosphatase activity"; "ATPase activity, coupled to transmembrane movement of substances"	GO:0000325 GO:0005773 GO:0005774 GO:0005886 GO:0009506 GO:0016021 GO:0048046	plant-type vacuole; "vacuole"; "vacuolar membrane"; "plasma membrane"; "plasmodesma"; "integral to membrane"; "apoplast"	PF00664 PF00005	ABC transporter transmembrane region; "ABC transporter"	PTHR24223 PTHR24223:SF20	FAMILY NOT NAMED; "SUBFAMILY NOT NAMED"	KOG0054	Multidrug_resistance-associated_protein/mitoxantrone_resistance_protein,_ABC_superfamily	NA	NA	NA	NA
GLYMA02G46860	chr2	-	50690640	50694213	-0.709956	-1.04761	-1.06402	272	UniRef100_I1JJI4 Proteasome subunit beta type n=1 Tax=Glycine max RepID=I1JJI4_SOYBN	0	99.63	UniRef100_I1JJI4 Proteasome subunit beta type n=1 Tax=Glycine max RepID=I1JJI4_SOYBN	0	99.63	AT5G40580.2 | Symbols: PBB2 | 20S proteasome beta subunit PBB2 | chr5:16248511-16250451 REVERSE LENGTH=274	1e-178	98.53	GO:0006511 GO:0006635 GO:0009407 GO:0009853 GO:0043161 GO:0043248 GO:0051603 GO:0051788 GO:0080129	ubiquitin-dependent protein catabolic process; "fatty acid beta-oxidation"; "toxin catabolic process"; "photorespiration"; "proteasomal ubiquitin-dependent protein catabolic process"; "proteasome assembly"; "proteolysis involved in cellular protein catabolic process"; "response to misfolded protein"; "proteasome core complex assembly"	GO:0004175 GO:0004298 GO:0008233	endopeptidase activity; "threonine-type endopeptidase activity"; "peptidase activity"	GO:0000502 GO:0005839	proteasome complex; "proteasome core complex"	PF00227	Proteasome subunit	PTHR11599 PTHR11599:SF1	PROTEASOME SUBUNIT ALPHA/BETA; "PROTEASOME BETA SUBUNIT"	KOG0173 KOG0177	20S_proteasome,_regulatory_subunit_beta_type_PSMB7/PSMB10/PUP1 20S_proteasome,_regulatory_subunit_beta_type_PSMB2/PRE1	3.4.25.1	Proteasome_endopeptidase_complex.	K02739	20S_proteasome_subunit_beta_2_[EC:3.4.25.1]
GLYMA02G47210	chr2	-	50871803	50875141	-0.953631	-0.940796	-1.18673	703	UniRef100_I1JJL6 Uncharacterized protein n=1 Tax=Glycine max RepID=I1JJL6_SOYBN	0	99.86	UniRef100_B6EBD6 Heat shock protein 90-2 n=1 Tax=Glycine max RepID=B6EBD6_SOYBN	0	99.86	AT5G56000.1 | Symbols: Hsp81.4, AtHsp90.4 | HEAT SHOCK PROTEIN 81.4 | chr5:22677602-22680067 REVERSE LENGTH=699	0	99.57	GO:0006457	protein folding	GO:0005524 GO:0051082	ATP binding; "unfolded protein binding"	GO:0005618 GO:0005634 GO:0005737 GO:0005774 GO:0005794 GO:0005829 GO:0005886 GO:0009570 GO:0048046	cell wall; "nucleus"; "cytoplasm"; "vacuolar membrane"; "Golgi apparatus"; "cytosol"; "plasma membrane"; "chloroplast stroma"; "apoplast"	PF00183 PF02518	Hsp90 protein; "Histidine kinase-, DNA gyrase B-, and HSP90-like ATPase"	PTHR11528	HEAT SHOCK PROTEIN 90	KOG0019	Molecular_chaperone_(HSP90_family)	NA	NA	K04079	molecular_chaperone_HtpG
GLYMA02G47280	chr2	+	50927144	50929908	1.13498	2.09694	1.31954	358	UniRef100_I1JJM3 Fructose-bisphosphate aldolase n=1 Tax=Glycine max RepID=I1JJM3_SOYBN	0	99.72	UniRef100_I1JJM3 Fructose-bisphosphate aldolase n=1 Tax=Glycine max RepID=I1JJM3_SOYBN	0	99.72	AT4G26530.2 | Symbols: | Aldolase superfamily protein | chr4:13391566-13392937 FORWARD LENGTH=358	0	99.72	GO:0000023 GO:0006096 GO:0006098 GO:0009718 GO:0019252	maltose metabolic process; "glycolysis"; "pentose-phosphate shunt"; "anthocyanin-containing compound biosynthetic process"; "starch biosynthetic process"	GO:0003824 GO:0004332	catalytic activity; "fructose-bisphosphate aldolase activity"	GO:0005737 GO:0009507	cytoplasm; "chloroplast"	PF00274	Fructose-bisphosphate aldolase class-I	PTHR11627	FRUCTOSE-BISPHOSPHATE ALDOLASE	KOG1557	Fructose-biphosphate_aldolase	4.1.2.13	Fructose-bisphosphate_aldolase	K01623	fructose-bisphosphate_aldolase,_class_I_[EC:4.1.2.13]
GLYMA02G47350	chr2	+	50955219	50962817	1.00699	1.66489	1.27418	462	UniRef100_UPI0002337672 UPI0002337672 related cluster n=1 Tax=unknown RepID=UPI0002337672	0	99.78	UniRef100_G7K4U9 Amino acid permease n=1 Tax=Medicago truncatula RepID=G7K4U9_MEDTR	0	94.81	AT5G23810.1 | Symbols: AAP7 | amino acid permease 7 | chr5:8028461-8030730 FORWARD LENGTH=467	0	95.67	GO:0006865	amino acid transport	GO:0015171	amino acid transmembrane transporter activity	GO:0005886 GO:0016020	plasma membrane; "membrane"	PF01490	Transmembrane amino acid transporter protein	PTHR22950	AMINO ACID TRANSPORTER	KOG1303	Amino_acid_transporters	NA	NA	NA	NA
GLYMA02G47460	chr2	+	51029503	51033556	1.24958	0.44945	1.0399	516	UniRef100_I1JJP2 Glucose-1-phosphate adenylyltransferase n=1 Tax=Glycine max RepID=I1JJP2_SOYBN	0	99.81	UniRef100_I1JJP2 Glucose-1-phosphate adenylyltransferase n=1 Tax=Glycine max RepID=I1JJP2_SOYBN	0	99.81	AT5G48300.1 | Symbols: ADG1, APS1 | ADP glucose pyrophosphorylase _x0001_1 | chr5:19570326-19572557 FORWARD LENGTH=520	0	99.81	GO:0000023 GO:0006098 GO:0009058 GO:0009637 GO:0009644 GO:0009744 GO:0009793 GO:0009853 GO:0010027 GO:0010114 GO:0010155 GO:0010218 GO:0010228 GO:0016226 GO:0019252 GO:0019288 GO:0019760 GO:0019761 GO:0043085 GO:0048481 GO:0048573	maltose metabolic process; "pentose-phosphate shunt"; "biosynthetic process"; "response to blue light"; "response to high light intensity"; "response to sucrose stimulus"; "embryo development ending in seed dormancy"; "photorespiration"; "thylakoid membrane organization"; "response to red light"; "regulation of proton transport"; "response to far red light"; "vegetative to reproductive phase tran…	GO:0008878 GO:0016779	glucose-1-phosphate adenylyltransferase activity; "nucleotidyltransferase activity"	GO:0009507 GO:0009570 GO:0030931 GO:0048046	chloroplast; "chloroplast stroma"; "heterotetrameric ADPG pyrophosphorylase complex"; "apoplast"	PF00483	Nucleotidyl transferase	PTHR22572 PTHR22572:SF10	SUGAR-1-PHOSPHATE GUANYL TRANSFERASE; "GLUCOSE-1-PHOSPHATE ADENYLYLTRANSFERASE"	KOG1322	GDP-mannose_pyrophosphorylase/mannose-1-phosphate_guanylyltransferase	2.7.7.27	Glucose-1-phosphate_adenylyltransferase	K00975	glucose-1-phosphate_adenylyltransferase_[EC:2.7.7.27]
GLYMA02G47590	chr2	+	51119816	51123454	0.0821075	1.07646	0.29801	568	UniRef100_I1JJQ5 Uncharacterized protein n=1 Tax=Glycine max RepID=I1JJQ5_SOYBN	0	99.82	UniRef100_B0ZZ79 Potyvirus VPg interacting protein n=1 Tax=Arachis hypogaea RepID=B0ZZ79_ARAHY	0	99.82	AT5G48160.2 | Symbols: OBE2 | Protein of unknown function (DUF1423) | chr5:19528019-19529820 REVERSE LENGTH=574	0	99.82	GO:0009793 GO:0010071 GO:0010078 GO:0010468 GO:0010492 GO:0046740 GO:0080022	embryo development ending in seed dormancy; "root meristem specification"; "maintenance of root meristem identity"; "regulation of gene expression"; "maintenance of shoot apical meristem identity"; "spread of virus in host, cell to cell"; "primary root development"	GO:0005515 GO:0008270 GO:0042803 GO:0046982	protein binding; "zinc ion binding"; "protein homodimerization activity"; "protein heterodimerization activity"	GO:0005634	nucleus	PF07227	Protein of unknown function (DUF1423)	PTHR21736 PTHR21736:SF14	VERNALIZATION-INSENSITIVE PROTEIN 3; "MLP3.23 PROTEIN"	NA	NA	NA	NA	NA	NA
GLYMA02G48030	chr2	-	51416872	51427204	0.0631394	0.514462	1.01395	510	UniRef100_I1JJV5 Uncharacterized protein n=1 Tax=Glycine max RepID=I1JJV5_SOYBN	0	99.8	UniRef100_B9SID0 Receptor protein kinase, putative n=1 Tax=Ricinus communis RepID=B9SID0_RICCO	0	99.41	AT4G35230.1 | Symbols: BSK1 | BR-signaling kinase 1 | chr4:16755325-16758041 REVERSE LENGTH=512	0	99.8	GO:0006468 GO:0006499 GO:0009737 GO:0009742	protein phosphorylation; "N-terminal protein myristoylation"; "response to abscisic acid stimulus"; "brassinosteroid mediated signaling pathway"	GO:0004672 GO:0005515 GO:0005524 GO:0016301 GO:0016772	protein kinase activity; "protein binding"; "ATP binding"; "kinase activity"; "transferase activity, transferring phosphorus-containing groups"	GO:0005773 GO:0005886 GO:0009506 GO:0016020	vacuole; "plasma membrane"; "plasmodesma"; "membrane"	PF07714	Protein tyrosine kinase	PTHR24420 PTHR24420:SF885	FAMILY NOT NAMED; ""	KOG1187	Serine/threonine_protein_kinase	2.7.11.1	non-specific_serine/threonine_protein_kinase	K14500	BR-signaling_kinase_[EC:2.7.11.1]
GLYMA02G48160	chr2	+	51587966	51594546	1.62389	1.14145	2.073	550	UniRef100_I1JJW5 Uncharacterized protein n=2 Tax=Glycine max RepID=I1JJW5_SOYBN	0	99.82	UniRef100_B0FC97 Calcium-dependent protein kinase n=1 Tax=Swainsona canescens RepID=B0FC97_9FABA	0	99.82	AT2G17290.1 | Symbols: CPK6, ATCDPK3, ATCPK6 | Calcium-dependent protein kinase family protein | chr2:7517005-7519239 FORWARD LENGTH=544	0	99.09	GO:0000165 GO:0006468 GO:0006499 GO:0006612 GO:0006820 GO:0006862 GO:0006888 GO:0006944 GO:0007154 GO:0007165 GO:0009409 GO:0009414 GO:0009611 GO:0009723 GO:0009733 GO:0009737 GO:0009738 GO:0009753 GO:0009862 GO:0009867 GO:0010119 GO:0010359 GO:0010363 GO:0015696 GO:0015802 GO:0030968 GO:0031348 GO:0035556 GO:0042538 GO:0043069 GO:0043090 GO:0043269 GO:0046777 GO:0050832	MAPK cascade; "protein phosphorylation"; "N-terminal protein myristoylation"; "protein targeting to membrane"; "anion transport"; "nucleotide transport"; "ER to Golgi vesicle-mediated transport"; "cellular membrane fusion"; "cell communication"; "signal transduction"; "response to cold"; "response to water deprivation"; "response to wounding"; "response to ethylene stimulus"; "response to auxin s…	GO:0004672 GO:0004674 GO:0004683 GO:0005509 GO:0005515 GO:0005524 GO:0016301 GO:0016772	protein kinase activity; "protein serine/threonine kinase activity"; "calmodulin-dependent protein kinase activity"; "calcium ion binding"; "protein binding"; "ATP binding"; "kinase activity"; "transferase activity, transferring phosphorus-containing groups"	GO:0005634 GO:0005829 GO:0005886 GO:0016020	nucleus; "cytosol"; "plasma membrane"; "membrane"	PF00036 PF00069	EF hand; "Protein kinase domain"	PTHR24349	SERINE/THREONINE-PROTEIN KINASE	KOG0032	Ca2+/calmodulin-dependent_protein_kinase,_EF-Hand_protein_superfamily	2.7.11.1	non-specific_serine/threonine_protein_kinase	K13412	calcium-dependent_protein_kinase_[EC:2.7.11.1]
GLYMA03G00600	chr3	-	325903	331004	-0.846092	-1.07925	-0.929553	314	UniRef100_I1JK18 Uncharacterized protein n=1 Tax=Glycine max RepID=I1JK18_SOYBN	0	99.68	UniRef100_Q41009 Translocase of chloroplast 34 n=1 Tax=Pisum sativum RepID=TOC34_PEA	0	98.41	AT5G05000.1 | Symbols: TOC34, ATTOC34, OEP34 | translocon at the outer envelope membrane of chloroplasts 34 | chr5:1474262-1475772 REVERSE LENGTH=313	4e-155	98.41	GO:0006606 GO:0006626 GO:0006886 GO:0019750 GO:0045036	protein import into nucleus; "protein targeting to mitochondrion"; "intracellular protein transport"; "chloroplast localization"; "protein targeting to chloroplast"	GO:0003924 GO:0005515 GO:0005525 GO:0015450	GTPase activity; "protein binding"; "GTP binding"; "P-P-bond-hydrolysis-driven protein transmembrane transporter activity"	GO:0005622 GO:0009507 GO:0009536 GO:0009707 GO:0009941	intracellular; "chloroplast"; "plastid"; "chloroplast outer membrane"; "chloroplast envelope"	PF04548	AIG1 family	PTHR10903 PTHR10903:SF23	AIG1; "SUBFAMILY NOT NAMED"	NA	NA	NA	NA	NA	NA
GLYMA03G00660	chr3	+	376609	378877	0.180618	0.346996	1.51908	269	UniRef100_I1JK28 Uncharacterized protein n=2 Tax=Glycine max RepID=I1JK28_SOYBN	0	99.63	UniRef100_G7L2Q8 Dihydrofolate reductase n=1 Tax=Medicago truncatula RepID=G7L2Q8_MEDTR	8e-156	99.63	AT4G24380.1 | Symbols: | INVOLVED IN: 10-formyltetrahydrofolate biosynthetic process, folic acid and derivative biosynthetic process; EXPRESSED IN: 24 plant structures; EXPRESSED DURING: 15 growth stages; CONTAINS InterPro DOMAIN/s: Serine hydrolase (InterPro:IPR005645); BEST Arabidopsis thaliana protein match is: alpha/beta-Hydrolases superfamily protein (TAIR:AT5G65400.1); Has 30201 Blast hits …	3e-67	86.62	GO:0009257 GO:0009396 GO:0009611 GO:0009620 GO:0009693 GO:0009695 GO:0009753 GO:0015824	10-formyltetrahydrofolate biosynthetic process; "folic acid-containing compound biosynthetic process"; "response to wounding"; "response to fungus"; "ethylene biosynthetic process"; "jasmonic acid biosynthetic process"; "response to jasmonic acid stimulus"; "proline transport"	NA	NA	GO:0009507	chloroplast	PF03959	Serine hydrolase (FSH1)	PTHR22778	OVARIAN CANCER GENE-2 PROTEIN-RELATED	KOG2551	Phospholipase/carboxyhydrolase	NA	NA	NA	NA
GLYMA03G00840	chr3	-	557057	562446	-0.332088	-1.01311	-1.15359	336	UniRef100_I1JK48 GrpE protein homolog n=1 Tax=Glycine max RepID=I1JK48_SOYBN	0	99.7	UniRef100_I1JK48 GrpE protein homolog n=1 Tax=Glycine max RepID=I1JK48_SOYBN	0	99.7	AT5G17710.2 | Symbols: EMB1241 | Co-chaperone GrpE family protein | chr5:5839560-5841639 REVERSE LENGTH=326	3e-108	91.07	GO:0006457 GO:0009793	protein folding; "embryo development ending in seed dormancy"	GO:0000774 GO:0005507 GO:0042803 GO:0051087	adenyl-nucleotide exchange factor activity; "copper ion binding"; "protein homodimerization activity"; "chaperone binding"	GO:0009507 GO:0009570 GO:0009579	chloroplast; "chloroplast stroma"; "thylakoid"	PF01025	GrpE	PTHR21237 PTHR21237:SF4	GRPE PROTEIN; "GRPE PROTEIN (HEAT SHOCK PROTEIN) (CGE1)"	KOG3003	Molecular_chaperone_of_the_GrpE_family	NA	NA	K03687	molecular_chaperone_GrpE
GLYMA03G00920	chr3	-	626707	631552	-0.473633	-0.815169	-1.1195	279	UniRef100_UPI0001D62E87 UPI0001D62E87 related cluster n=1 Tax=unknown RepID=UPI0001D62E87	0	99.64	UniRef100_Q5PY86 NADH:cytochrome b5 reductase n=1 Tax=Vernicia fordii RepID=Q5PY86_VERFO	0	99.64	AT5G17770.1 | Symbols: ATCBR, CBR1, CBR | NADH:cytochrome B5 reductase 1 | chr5:5864543-5866495 REVERSE LENGTH=281	5e-168	99.28	GO:0006499 GO:0022900 GO:0042732 GO:0055114	N-terminal protein myristoylation; "electron transport chain"; "D-xylose metabolic process"; "oxidation-reduction process"	GO:0004128 GO:0016491	cytochrome-b5 reductase activity, acting on NAD(P)H; "oxidoreductase activity"	GO:0005737 GO:0005783 GO:0005886 GO:0009505	cytoplasm; "endoplasmic reticulum"; "plasma membrane"; "plant-type cell wall"	PF00970 PF00175	Oxidoreductase FAD-binding domain; "Oxidoreductase NAD-binding domain"	PTHR19370 PTHR19370:SF8	NADH-CYTOCHROME B5 REDUCTASE; "SUBFAMILY NOT NAMED"	KOG0534	NADH-cytochrome_b-5_reductase	1.6.2.2	Cytochrome-b5_reductase	K00326	cytochrome-b5_reductase_[EC:1.6.2.2]
GLYMA03G01470	chr3	-	1257010	1262548	0.815447	0.659892	1.58164	1004	UniRef100_UPI0002339BD6 UPI0002339BD6 related cluster n=1 Tax=unknown RepID=UPI0002339BD6	0	99.9	UniRef100_B9RDP9 Synaptotagmin, putative n=1 Tax=Ricinus communis RepID=B9RDP9_RICCO	0	99.9	AT4G11610.1 | Symbols: | C2 calcium/lipid-binding plant phosphoribosyltransferase family protein | chr4:7013956-7017846 REVERSE LENGTH=1011	0	99.9	GO:0008150	biological process	GO:0003674	molecular function	GO:0005575	cellular component	PF00168 PF08372	C2 domain; "Plant phosphoribosyltransferase C-terminal"	PTHR10024 PTHR10024:SF97	SYNAPTOTAGMIN; "C2 DOMAIN-CONTAINING PROTEIN"	KOG1028	Ca2+-dependent_phospholipid-binding_protein_Synaptotagmin,_required_for_synaptic_vesicle_and_secretory_granule_exocytosis	NA	NA	NA	NA
GLYMA03G01850	chr3	-	1583376	1588878	0.766222	1.16284	0.234474	471	UniRef100_I1JKE0 Uncharacterized protein n=1 Tax=Glycine max RepID=I1JKE0_SOYBN	0	99.79	UniRef100_Q53VM1 Ser/Thr protein kinase n=1 Tax=Lotus japonicus RepID=Q53VM1_LOTJA	0	99.79	AT4G00720.1 | Symbols: ATSK32, ASKTHETA, SK32 | shaggy-like protein kinase 32 | chr4:294116-297002 REVERSE LENGTH=472	0	99.79	GO:0006468 GO:0009741 GO:0046777	protein phosphorylation; "response to brassinosteroid stimulus"; "protein autophosphorylation"	GO:0004672 GO:0004674 GO:0004713 GO:0005524 GO:0016301 GO:0016772	protein kinase activity; "protein serine/threonine kinase activity"; "protein tyrosine kinase activity"; "ATP binding"; "kinase activity"; "transferase activity, transferring phosphorus-containing groups"	GO:0005634 GO:0005829	nucleus; "cytosol"	PF00069	Protein kinase domain	PTHR24057	GLYCOGEN SYNTHASE KINASE-3 ALPHA	KOG0658	Glycogen_synthase_kinase-3	2.7.1.-	Phosphotransferases_with_an_alcohol_group_as_acceptor	K00924	phosphatidylinositol-4-phosphate_3-kinase_[EC:2.7.1.154]
GLYMA03G02120	chr3	-	1877018	1882770	1.2421	0.880159	1.62305	760	UniRef100_I1JKG9 Phospholipase D n=1 Tax=Glycine max RepID=I1JKG9_SOYBN	0	95.66	UniRef100_I1JKG9 Phospholipase D n=1 Tax=Glycine max RepID=I1JKG9_SOYBN	0	95.66	AT2G42010.1 | Symbols: PLDBETA1, PLDBETA | phospholipase D beta 1 | chr2:17533018-17537990 REVERSE LENGTH=1083	0	84.74	GO:0008152 GO:0009816 GO:0046686	metabolic process; "defense response to bacterium, incompatible interaction"; "response to cadmium ion"	GO:0003824 GO:0004630 GO:0005515 GO:0005546	catalytic activity; "phospholipase D activity"; "protein binding"; "phosphatidylinositol-4,5-bisphosphate binding"	GO:0005634 GO:0009506	nucleus; "plasmodesma"	PF12357 PF00614 PF00168	Phospholipase D C terminal; "Phospholipase D Active site motif"; "C2 domain"	PTHR18896 PTHR18896:SF15	PHOSPHOLIPASE D; "PHOSPHOLIPASE D BETA"	KOG1329	Phospholipase_D1	NA	NA	NA	NA
GLYMA03G03520	chr3	-	3298597	3301223	-1.19371	-0.500352	-1.60321	500	UniRef100_Q2LAL4 Cytochrome P450 monooxygenase CYP83E8 n=1 Tax=Glycine max RepID=Q2LAL4_SOYBN	0	99.8	UniRef100_Q2LAL4 Cytochrome P450 monooxygenase CYP83E8 n=1 Tax=Glycine max RepID=Q2LAL4_SOYBN	0	99.8	AT4G31500.1 | Symbols: CYP83B1, SUR2, RNT1, RED1, ATR4 | cytochrome P450, family 83, subfamily B, polypeptide 1 | chr4:15273677-15275271 REVERSE LENGTH=499	8e-159	95	GO:0000096 GO:0000162 GO:0006520 GO:0006546 GO:0006569 GO:0006636 GO:0006733 GO:0006766 GO:0008652 GO:0009072 GO:0009106 GO:0009108 GO:0009117 GO:0009641 GO:0009682 GO:0009684 GO:0009695 GO:0009759 GO:0010114 GO:0019288 GO:0019748 GO:0019761 GO:0042742 GO:0044272 GO:0048830 GO:0052544 GO:0055114	sulfur amino acid metabolic process; "tryptophan biosynthetic process"; "cellular amino acid metabolic process"; "glycine catabolic process"; "tryptophan catabolic process"; "unsaturated fatty acid biosynthetic process"; "oxidoreduction coenzyme metabolic process"; "vitamin metabolic process"; "cellular amino acid biosynthetic process"; "aromatic amino acid family metabolic process"; "lipoate met…	GO:0005506 GO:0009055 GO:0016705 GO:0016709 GO:0019825 GO:0020037	iron ion binding; "electron carrier activity"; "oxidoreductase activity, acting on paired donors, with incorporation or reduction of molecular oxygen"; "oxidoreductase activity, acting on paired donors, with incorporation or reduction of molecular oxygen, NAD(P)H as one donor, and incorporation of one atom of oxygen"; "oxygen binding"; "heme binding"	GO:0005739 GO:0005783 GO:0005886 GO:0016020	mitochondrion; "endoplasmic reticulum"; "plasma membrane"; "membrane"	PF00067	Cytochrome P450	PTHR24298 PTHR24298:SF44	FAMILY NOT NAMED; ""	KOG0156	Cytochrome_P450_CYP2_subfamily	1.14.-.-	Acting_on_paired_donors,_with_incorporation_or_reduction_of	K00517	beta-carotene_15,15'-monooxygenase_[EC:1.14.99.36]
GLYMA03G03670	chr3	+	3460345	3463031	0.782125	1.11338	1.26106	503	UniRef100_I1JKT3 Uncharacterized protein n=1 Tax=Glycine max RepID=I1JKT3_SOYBN	0	99.8	UniRef100_G7JZ52 Cytochrome P450 71B10 n=1 Tax=Medicago truncatula RepID=G7JZ52_MEDTR	0	92.25	AT4G31500.1 | Symbols: CYP83B1, SUR2, RNT1, RED1, ATR4 | cytochrome P450, family 83, subfamily B, polypeptide 1 | chr4:15273677-15275271 REVERSE LENGTH=499	2e-170	94.63	GO:0000096 GO:0000162 GO:0006520 GO:0006546 GO:0006569 GO:0006636 GO:0006733 GO:0006766 GO:0008652 GO:0009072 GO:0009106 GO:0009108 GO:0009117 GO:0009641 GO:0009682 GO:0009684 GO:0009695 GO:0009759 GO:0010114 GO:0019288 GO:0019748 GO:0019761 GO:0042742 GO:0044272 GO:0048830 GO:0052544 GO:0055114	sulfur amino acid metabolic process; "tryptophan biosynthetic process"; "cellular amino acid metabolic process"; "glycine catabolic process"; "tryptophan catabolic process"; "unsaturated fatty acid biosynthetic process"; "oxidoreduction coenzyme metabolic process"; "vitamin metabolic process"; "cellular amino acid biosynthetic process"; "aromatic amino acid family metabolic process"; "lipoate met…	GO:0005506 GO:0009055 GO:0016705 GO:0016709 GO:0019825 GO:0020037	iron ion binding; "electron carrier activity"; "oxidoreductase activity, acting on paired donors, with incorporation or reduction of molecular oxygen"; "oxidoreductase activity, acting on paired donors, with incorporation or reduction of molecular oxygen, NAD(P)H as one donor, and incorporation of one atom of oxygen"; "oxygen binding"; "heme binding"	GO:0005739 GO:0005783 GO:0005886 GO:0016020	mitochondrion; "endoplasmic reticulum"; "plasma membrane"; "membrane"	PF00067	Cytochrome P450	PTHR24298 PTHR24298:SF44	FAMILY NOT NAMED; ""	KOG0156	Cytochrome_P450_CYP2_subfamily	1.14.-.-	Acting_on_paired_donors,_with_incorporation_or_reduction_of	K11818	cytochrome_P450,_family_83,_subfamily_B,_polypeptide_1_[EC:1.14.-.-]
GLYMA03G04140	chr3	-	4154349	4159039	0.691081	1.32947	1.93998	1248	UniRef100_UPI0002339AA1 UPI0002339AA1 related cluster n=1 Tax=unknown RepID=UPI0002339AA1	0	99.92	UniRef100_Q2YE87 NB-LRR type disease resistance protein Rps1-k-2 n=1 Tax=Glycine max RepID=Q2YE87_SOYBN	0	99.92	AT3G14470.1 | Symbols: | NB-ARC domain-containing disease resistance protein | chr3:4857940-4861104 FORWARD LENGTH=1054	0	78.93	GO:0006952 GO:0009627 GO:0009697	defense response; "systemic acquired resistance"; "salicylic acid biosynthetic process"	GO:0005515 GO:0043531	protein binding; "ADP binding"	GO:0005576	extracellular region	PF00931	NB-ARC domain	PTHR23155 PTHR23155:SF236	LEUCINE-RICH REPEAT-CONTAINING PROTEIN; "DISEASE RESISTANCE PROTEIN (NBS-LRR CLASS), PUTATI"	KOG4658	Apoptotic_ATPase	NA	NA	NA	NA
GLYMA03G04370	chr3	-	4485903	4487295	-0.542957	-1.53909	-0.249052	131	UniRef100_I1JKX9 Non-specific lipid-transfer protein n=2 Tax=Glycine max RepID=I1JKX9_SOYBN	2e-89	99.24	UniRef100_I1JKX9 Non-specific lipid-transfer protein n=2 Tax=Glycine max RepID=I1JKX9_SOYBN	2e-89	99.24	AT2G38540.1 | Symbols: LP1, LTP1, ATLTP1 | lipid transfer protein 1 | chr2:16130418-16130893 FORWARD LENGTH=118	1e-27	89.31	GO:0006869	lipid transport	GO:0005516 GO:0008289	calmodulin binding; "lipid binding"	GO:0005576 GO:0005886 GO:0009505 GO:0009534 GO:0048046	extracellular region; "plasma membrane"; "plant-type cell wall"; "chloroplast thylakoid"; "apoplast"	PF00234	Protease inhibitor/seed storage/LTP family	NA	NA	NA	NA	NA	NA	NA	NA
GLYMA03G04590	chr3	+	4757597	4764753	0.954608	1.11478	1.76679	1226	UniRef100_I1JKZ1 Uncharacterized protein (Fragment) n=2 Tax=Glycine max RepID=I1JKZ1_SOYBN	0	95.6	UniRef100_Q2YE87 NB-LRR type disease resistance protein Rps1-k-2 n=1 Tax=Glycine max RepID=Q2YE87_SOYBN	0	99.92	AT3G14470.1 | Symbols: | NB-ARC domain-containing disease resistance protein | chr3:4857940-4861104 FORWARD LENGTH=1054	0	80.1	GO:0006952 GO:0009627 GO:0009697	defense response; "systemic acquired resistance"; "salicylic acid biosynthetic process"	GO:0005515 GO:0043531	protein binding; "ADP binding"	GO:0005576	extracellular region	PF00931 PF00560	NB-ARC domain; "Leucine Rich Repeat"	PTHR23155 PTHR23155:SF236	LEUCINE-RICH REPEAT-CONTAINING PROTEIN; "DISEASE RESISTANCE PROTEIN (NBS-LRR CLASS), PUTATI"	KOG4658	Apoptotic_ATPase	NA	NA	NA	NA
GLYMA03G04920	chr3	+	5122291	5124070	-0.00896025	1.41604	0.928421	123	UniRef100_C6TFP9 Non-specific lipid-transfer protein n=1 Tax=Glycine max RepID=C6TFP9_SOYBN	1e-79	99.19	UniRef100_C6TFP9 Non-specific lipid-transfer protein n=1 Tax=Glycine max RepID=C6TFP9_SOYBN	1e-79	99.19	AT2G38540.1 | Symbols: LP1, LTP1, ATLTP1 | lipid transfer protein 1 | chr2:16130418-16130893 FORWARD LENGTH=118	9e-32	95.93	GO:0006869	lipid transport	GO:0005516 GO:0008289	calmodulin binding; "lipid binding"	GO:0005576 GO:0005886 GO:0009505 GO:0009534 GO:0048046	extracellular region; "plasma membrane"; "plant-type cell wall"; "chloroplast thylakoid"; "apoplast"	PF00234	Protease inhibitor/seed storage/LTP family	NA	NA	NA	NA	NA	NA	NA	NA
GLYMA03G04950	chr3	+	5135526	5137521	0.376718	1.38207	0.387514	119	UniRef100_I1JL10 Non-specific lipid-transfer protein n=1 Tax=Glycine max RepID=I1JL10_SOYBN	6e-77	99.16	UniRef100_I1JL10 Non-specific lipid-transfer protein n=1 Tax=Glycine max RepID=I1JL10_SOYBN	6e-77	99.16	AT2G38540.1 | Symbols: LP1, LTP1, ATLTP1 | lipid transfer protein 1 | chr2:16130418-16130893 FORWARD LENGTH=118	1e-31	87.39	GO:0006869	lipid transport	GO:0005516 GO:0008289	calmodulin binding; "lipid binding"	GO:0005576 GO:0005886 GO:0009505 GO:0009534 GO:0048046	extracellular region; "plasma membrane"; "plant-type cell wall"; "chloroplast thylakoid"; "apoplast"	PF00234	Protease inhibitor/seed storage/LTP family	NA	NA	NA	NA	NA	NA	NA	NA
GLYMA03G05640	chr3	+	5975888	5979734	1.26674	1.11079	1.40725	1175	UniRef100_I1JL59 Uncharacterized protein n=1 Tax=Glycine max RepID=I1JL59_SOYBN	0	92.85	UniRef100_Q2YE87 NB-LRR type disease resistance protein Rps1-k-2 n=1 Tax=Glycine max RepID=Q2YE87_SOYBN	0	94.72	AT3G14470.1 | Symbols: | NB-ARC domain-containing disease resistance protein | chr3:4857940-4861104 FORWARD LENGTH=1054	0	80.94	GO:0006952 GO:0009627 GO:0009697	defense response; "systemic acquired resistance"; "salicylic acid biosynthetic process"	GO:0005515 GO:0043531	protein binding; "ADP binding"	GO:0005576	extracellular region	PF00560 PF00931	Leucine Rich Repeat; "NB-ARC domain"	PTHR23155 PTHR23155:SF236	LEUCINE-RICH REPEAT-CONTAINING PROTEIN; "DISEASE RESISTANCE PROTEIN (NBS-LRR CLASS), PUTATI"	KOG4658	Apoptotic_ATPase	NA	NA	NA	NA
GLYMA03G05671	chr3	+	6012818	6019047	1.31785	0.84815	0.569894	1220	UniRef100_UPI0002339D7A UPI0002339D7A related cluster n=1 Tax=unknown RepID=UPI0002339D7A	0	99.92	UniRef100_Q2YE87 NB-LRR type disease resistance protein Rps1-k-2 n=1 Tax=Glycine max RepID=Q2YE87_SOYBN	0	99.84	AT3G14470.1 | Symbols: | NB-ARC domain-containing disease resistance protein | chr3:4857940-4861104 FORWARD LENGTH=1054	0	79.75	GO:0006952 GO:0009627 GO:0009697	defense response; "systemic acquired resistance"; "salicylic acid biosynthetic process"	GO:0005515 GO:0043531	protein binding; "ADP binding"	GO:0005576	extracellular region	PF00931 PF00560	NB-ARC domain; "Leucine Rich Repeat"	PTHR23155 PTHR23155:SF236	LEUCINE-RICH REPEAT-CONTAINING PROTEIN; "DISEASE RESISTANCE PROTEIN (NBS-LRR CLASS), PUTATI"	KOG4658	Apoptotic_ATPase	NA	NA	NA	NA
GLYMA03G06420	chr3	+	6689906	6693406	2.29531	2.50619	3.14976	260	UniRef100_I1JL80 Ferritin n=1 Tax=Glycine max RepID=I1JL80_SOYBN	0	99.62	UniRef100_I1JL80 Ferritin n=1 Tax=Glycine max RepID=I1JL80_SOYBN	0	99.62	AT5G01600.1 | Symbols: ATFER1, FER1 | ferretin 1 | chr5:228149-229594 REVERSE LENGTH=255	1e-113	86.92	GO:0000302 GO:0006826 GO:0006879 GO:0009409 GO:0009617 GO:0009908 GO:0010039 GO:0010043 GO:0015979 GO:0042542 GO:0048366 GO:0055072 GO:0055114	response to reactive oxygen species; "iron ion transport"; "cellular iron ion homeostasis"; "response to cold"; "response to bacterium"; "flower development"; "response to iron ion"; "response to zinc ion"; "photosynthesis"; "response to hydrogen peroxide"; "leaf development"; "iron ion homeostasis"; "oxidation-reduction process"	GO:0005506 GO:0008199 GO:0016491 GO:0046914	iron ion binding; "ferric iron binding"; "oxidoreductase activity"; "transition metal ion binding"	GO:0005739 GO:0009507 GO:0009535 GO:0009570 GO:0009579 GO:0016020	mitochondrion; "chloroplast"; "chloroplast thylakoid membrane"; "chloroplast stroma"; "thylakoid"; "membrane"	PF00210	Ferritin-like domain	PTHR11431 PTHR11431:SF8	FERRITIN; "FERRITIN LIGHT CHAIN"	KOG2332	Ferritin	1.16.3.1	Ferroxidase.	K00522	ferritin_heavy_chain_[EC:1.16.3.1]
GLYMA03G07121	chr3	+	7458627	7491220	1.57977	0.709985	1.61843	965	UniRef100_UPI0002339EE3 UPI0002339EE3 related cluster n=1 Tax=unknown RepID=UPI0002339EE3	0	67.67	UniRef100_B3VTL7 TIR-NBS-LRR RCT1-like resistance protein n=1 Tax=Medicago sativa RepID=B3VTL7_MEDSA	0	65.18	AT5G36930.2 | Symbols: | Disease resistance protein (TIR-NBS-LRR class) family | chr5:14567771-14571916 REVERSE LENGTH=1191	2e-161	62.59	GO:0006952 GO:0007165	defense response; "signal transduction"	GO:0043531	ADP binding	GO:0005622 GO:0005737	intracellular; "cytoplasm"	PF01582 PF00931	TIR domain; "NB-ARC domain"	PTHR11017 PTHR11017:SF130	LEUCINE RICH REPEAT PROTEIN; "DISEASE RESISTANCE PROTEIN (TIR-NBS-LRR CLASS), PU"	KOG4658	Apoptotic_ATPase	NA	NA	NA	NA
GLYMA03G09100	chr3	+	10607399	10616175	-0.189173	1.71723	0.40342	484	UniRef100_I1JLI6 Uncharacterized protein n=1 Tax=Glycine max RepID=I1JLI6_SOYBN	0	99.79	UniRef100_Q76DT1 AUX1-like auxin influx carrier protein n=1 Tax=Pisum sativum RepID=Q76DT1_PEA	0	99.79	AT2G38120.1 | Symbols: AUX1, WAV5, PIR1, MAP1 | Transmembrane amino acid transporter family protein | chr2:15973493-15976792 FORWARD LENGTH=485	0	95.87	GO:0000271 GO:0001736 GO:0006865 GO:0006949 GO:0007155 GO:0007389 GO:0008361 GO:0009624 GO:0009723 GO:0009733 GO:0009825 GO:0009926 GO:0009932 GO:0009958 GO:0010015 GO:0010090 GO:0010218 GO:0010311 GO:0010817 GO:0040007 GO:0043481 GO:0045010 GO:0048765 GO:0048767 GO:0048829 GO:0071555	polysaccharide biosynthetic process; "establishment of planar polarity"; "amino acid transport"; "syncytium formation"; "cell adhesion"; "pattern specification process"; "regulation of cell size"; "response to nematode"; "response to ethylene stimulus"; "response to auxin stimulus"; "multidimensional cell growth"; "auxin polar transport"; "cell tip growth"; "positive gravitropism"; "root morphoge…	GO:0005215 GO:0010011 GO:0010328 GO:0015171	transporter activity; "auxin binding"; "auxin influx transmembrane transporter activity"; "amino acid transmembrane transporter activity"	GO:0005768 GO:0005794 GO:0005886 GO:0009986 GO:0016020	endosome; "Golgi apparatus"; "plasma membrane"; "cell surface"; "membrane"	PF01490	Transmembrane amino acid transporter protein	PTHR22950 PTHR22950:SF14	AMINO ACID TRANSPORTER; "SUBFAMILY NOT NAMED"	KOG1303	Amino_acid_transporters	NA	NA	K13946	auxin_influx_carrier_(AUX1_LAX_family)
GLYMA03G14888	chr3	-	19079982	19089860	1.43636	1.01745	2.66053	1129	UniRef100_UPI000233A36A UPI000233A36A related cluster n=1 Tax=unknown RepID=UPI000233A36A	0	96.55	UniRef100_G7JLX5 TIR-NBS-LRR RCT1-like resistance protein n=1 Tax=Medicago truncatula RepID=G7JLX5_MEDTR	0	95.13	AT5G36930.1 | Symbols: | Disease resistance protein (TIR-NBS-LRR class) family | chr5:14567771-14571907 REVERSE LENGTH=1188	0	91.41	GO:0006952 GO:0007165	defense response; "signal transduction"	GO:0043531	ADP binding	GO:0005622 GO:0005737	intracellular; "cytoplasm"	PF01582 PF00931	TIR domain; "NB-ARC domain"	PTHR11017 PTHR11017:SF130	LEUCINE RICH REPEAT PROTEIN; "DISEASE RESISTANCE PROTEIN (TIR-NBS-LRR CLASS), PU"	KOG4658	Apoptotic_ATPase	NA	NA	NA	NA
GLYMA03G15020	chr3	+	19258482	19261157	-0.623521	-1.98039	-0.825544	450	UniRef100_I1JLU8 Uncharacterized protein n=1 Tax=Glycine max RepID=I1JLU8_SOYBN	0	99.78	UniRef100_P12460 Tubulin beta-2 chain n=1 Tax=Glycine max RepID=TBB2_SOYBN	0	99.78	AT5G62700.1 | Symbols: TUB3 | tubulin beta chain 3 | chr5:25184501-25186426 FORWARD LENGTH=450	0	95.56	GO:0006184 GO:0007017 GO:0007018 GO:0009409 GO:0051258	GTP catabolic process; "microtubule-based process"; "microtubule-based movement"; "response to cold"; "protein polymerization"	GO:0003924 GO:0005198 GO:0005525	GTPase activity; "structural molecule activity"; "GTP binding"	GO:0005618 GO:0005737 GO:0005794 GO:0005874 GO:0009506 GO:0043234 GO:0045298	cell wall; "cytoplasm"; "Golgi apparatus"; "microtubule"; "plasmodesma"; "protein complex"; "tubulin complex"	PF03953 PF00091	Tubulin C-terminal domain; "Tubulin/FtsZ family, GTPase domain"	PTHR11588	TUBULIN	KOG1375	Beta_tubulin	NA	NA	K07375	tubulin_beta
GLYMA03G16510	chr3	+	20978895	20980578	1.17756	0.834771	2.01105	168	UniRef100_I1JLY6 Uncharacterized protein n=1 Tax=Glycine max RepID=I1JLY6_SOYBN	9e-118	99.4	UniRef100_Q9M328 AT3G53990 protein n=1 Tax=Arabidopsis thaliana RepID=Q9M328_ARATH	3e-81	94.64	AT3G53990.1 | Symbols: | Adenine nucleotide alpha hydrolases-like superfamily protein | chr3:19989658-19991019 REVERSE LENGTH=160	6e-84	94.64	GO:0009409	response to cold	GO:0003674	molecular function	GO:0005737 GO:0005886 GO:0009506	cytoplasm; "plasma membrane"; "plasmodesma"	PF00582	Universal stress protein family	NA	NA	NA	NA	NA	NA	NA	NA
GLYMA03G16563	chr3	-	21074423	21078977	-0.146632	-1.12481	-0.422539	227	UniRef100_I1J727 Uncharacterized protein n=1 Tax=Glycine max RepID=I1J727_SOYBN	1e-153	99.56	UniRef100_Q9FQF1 Glutathione S-transferase GST 7 n=1 Tax=Glycine max RepID=Q9FQF1_SOYBN	1e-97	99.56	AT3G09270.1 | Symbols: ATGSTU8, GSTU8 | glutathione S-transferase TAU 8 | chr3:2848407-2849226 REVERSE LENGTH=224	3e-79	95.15	GO:0006635 GO:0009407 GO:0010583 GO:0043161 GO:0046686 GO:0051788 GO:0080129	fatty acid beta-oxidation; "toxin catabolic process"; "response to cyclopentenone"; "proteasomal ubiquitin-dependent protein catabolic process"; "response to cadmium ion"; "response to misfolded protein"; "proteasome core complex assembly"	GO:0004364	glutathione transferase activity	GO:0005737	cytoplasm	PF02798 PF00043	Glutathione S-transferase, N-terminal domain; "Glutathione S-transferase, C-terminal domain"	PTHR11260 PTHR11260:SF16	GLUTATHIONE S-TRANSFERASE, GST, SUPERFAMILY, GST DOMAIN CONTAINING; "GLUTATHIONE S-TRANSFERASE THETA"	KOG0406	Glutathione_S-transferase	NA	NA	NA	NA
GLYMA03G17870	chr3	+	22495770	22499239	-0.0172334	1.07334	0.594184	385	UniRef100_I1JM15 Uncharacterized protein n=1 Tax=Glycine max RepID=I1JM15_SOYBN	0	99.74	UniRef100_B7FKA1 Hsp70 nucleotide exchange factor fes1 n=1 Tax=Medicago truncatula RepID=B7FKA1_MEDTR	0	95.32	AT3G09350.1 | Symbols: Fes1A | Fes1A | chr3:2871216-2873109 FORWARD LENGTH=363	0	94.55	GO:0006457 GO:0009408 GO:0009644 GO:0009651 GO:0042542	protein folding; "response to heat"; "response to high light intensity"; "response to salt stress"; "response to hydrogen peroxide"	GO:0030544	Hsp70 protein binding	GO:0005634 GO:0005737	nucleus; "cytoplasm"	PF08609 PF02985	Nucleotide exchange factor Fes1; "HEAT repeat"	PTHR19316 PTHR19316:SF4	PROTEIN FOLDING REGULATOR; "gb def: agcp10959 [anopheles gambiae str. pest]"	KOG2160	Armadillo/beta-catenin-like_repeat-containing_protein	NA	NA	K09562	hsp70-interacting_protein
GLYMA03G21690	chr3	+	27496886	27502513	-0.953101	-1.32363	-1.57462	583	UniRef100_I1MM91 Uncharacterized protein n=1 Tax=Glycine max RepID=I1MM91_SOYBN	0	99.83	UniRef100_G5ELZ2 FK506-binding protein n=1 Tax=Nicotiana tabacum RepID=G5ELZ2_TOBAC	0	99.83	AT3G25230.1 | Symbols: ROF1, ATFKBP62, FKBP62 | rotamase FKBP 1 | chr3:9188257-9191137 FORWARD LENGTH=551	0	90.05	GO:0000413 GO:0006457 GO:0006499 GO:0009408 GO:0009611 GO:0009644 GO:0018208 GO:0034976 GO:0042542 GO:0046686 GO:0070370	protein peptidyl-prolyl isomerization; "protein folding"; "N-terminal protein myristoylation"; "response to heat"; "response to wounding"; "response to high light intensity"; "peptidyl-proline modification"; "response to endoplasmic reticulum stress"; "response to hydrogen peroxide"; "response to cadmium ion"; "cellular heat acclimation"	GO:0003755 GO:0005515 GO:0005516 GO:0005528	peptidyl-prolyl cis-trans isomerase activity; "protein binding"; "calmodulin binding"; "FK506 binding"	GO:0005634 GO:0005737 GO:0005829 GO:0016020	nucleus; "cytoplasm"; "cytosol"; "membrane"	PF00254 PF00515	FKBP-type peptidyl-prolyl cis-trans isomerase; "Tetratricopeptide repeat"	PTHR10516 PTHR10516:SF66	FK506 BINDING PROTEIN; "PEPTIDYL-PROLYL CIS-TRANS ISOMERASE"	KOG0543	FKBP-type_peptidyl-prolyl_cis-trans_isomerase	5.2.1.8	Peptidylprolyl_isomerase	K09571	FK506-binding_protein_4/5_[EC:5.2.1.8]
GLYMA03G21710	chr3	+	27538261	27540987	-1.2972	-1.64377	-1.91548	221	UniRef100_I1JM69 40S ribosomal protein S8 n=2 Tax=Glycine max RepID=I1JM69_SOYBN	1e-157	99.55	UniRef100_I1JM69 40S ribosomal protein S8 n=2 Tax=Glycine max RepID=I1JM69_SOYBN	1e-157	99.55	AT5G59240.1 | Symbols: | Ribosomal protein S8e family protein | chr5:23902626-23903670 REVERSE LENGTH=210	3e-124	94.12	GO:0000462 GO:0006412 GO:0006414 GO:0009165 GO:0042254 GO:0042991	maturation of SSU-rRNA from tricistronic rRNA transcript (SSU-rRNA, 5.8S rRNA, LSU-rRNA); "translation"; "translational elongation"; "nucleotide biosynthetic process"; "ribosome biogenesis"; "transcription factor import into nucleus"	GO:0003735	structural constituent of ribosome	GO:0005737 GO:0005840 GO:0016020 GO:0022626 GO:0022627	cytoplasm; "ribosome"; "membrane"; "cytosolic ribosome"; "cytosolic small ribosomal subunit"	PF01201	Ribosomal protein S8e	PTHR10394	40S RIBOSOMAL PROTEIN S8	KOG3283	40S_ribosomal_protein_S8	NA	NA	NA	NA
GLYMA03G22151	chr3	+	28137514	28142464	0.0858598	0.577824	1.18371	1082	UniRef100_UPI000233E4BF UPI000233E4BF related cluster n=1 Tax=unknown RepID=UPI000233E4BF	0	92.33	UniRef100_G7LF48 TMV resistance protein N n=1 Tax=Medicago truncatula RepID=G7LF48_MEDTR	0	93.53	AT5G36930.1 | Symbols: | Disease resistance protein (TIR-NBS-LRR class) family | chr5:14567771-14571907 REVERSE LENGTH=1188	0	68.95	GO:0006952 GO:0007165	defense response; "signal transduction"	GO:0043531	ADP binding	GO:0005622 GO:0005737	intracellular; "cytoplasm"	PF01582 PF00931	TIR domain; "NB-ARC domain"	PTHR11017 PTHR11017:SF130	LEUCINE RICH REPEAT PROTEIN; "DISEASE RESISTANCE PROTEIN (TIR-NBS-LRR CLASS), PU"	KOG4658	Apoptotic_ATPase	NA	NA	NA	NA
GLYMA03G22620	chr3	-	29004639	29014352	1.14171	2.07165	2.03111	1703	UniRef100_I1JMA6 Uncharacterized protein n=1 Tax=Glycine max RepID=I1JMA6_SOYBN	0	99.94	UniRef100_G7LDJ1 Sacsin n=1 Tax=Medicago truncatula RepID=G7LDJ1_MEDTR	0	99.65	AT3G48770.1 | Symbols: | DNA binding;ATP binding | chr3:18079261-18086817 REVERSE LENGTH=1899	0	99.77	GO:0008150	biological process	GO:0003677 GO:0005524	DNA binding; "ATP binding"	GO:0005737	cytoplasm	NA	NA	PTHR15600 PTHR15600:SF3	FAMILY NOT NAMED; "gb def: similar to sacsin [mus musculus]"	NA	NA	NA	NA	NA	NA
GLYMA03G23870	chr3	+	30507856	30515399	0.693335	1.37976	1.17733	444	UniRef100_I1JME3 Uncharacterized protein n=1 Tax=Glycine max RepID=I1JME3_SOYBN	0	90.32	UniRef100_B9SMR0 Hydrolase, putative n=1 Tax=Ricinus communis RepID=B9SMR0_RICCO	0	89.86	AT4G12830.1 | Symbols: | alpha/beta-Hydrolases superfamily protein | chr4:7531189-7533327 FORWARD LENGTH=393	0	86.71	GO:0016556	mRNA modification	GO:0003824 GO:0016787	catalytic activity; "hydrolase activity"	GO:0009507	chloroplast	PF00561	alpha/beta hydrolase fold	PTHR10992 PTHR10992:SF24	ALPHA/BETA HYDROLASE RELATED; "HALOALKANE DEHALOGENASE"	KOG4178	Soluble_epoxide_hydrolase	NA	NA	NA	NA
GLYMA03G24320	chr3	+	31061429	31071241	-1.31312	-1.06629	0.475473	618	UniRef100_I1JMH8 Uncharacterized protein n=1 Tax=Glycine max RepID=I1JMH8_SOYBN	0	99.03	UniRef100_B9SKI2 Sterol desaturase, putative n=1 Tax=Ricinus communis RepID=B9SKI2_RICCO	0	98.87	AT1G02205.2 | Symbols: CER1 | Fatty acid hydroxylase superfamily | chr1:418818-422154 FORWARD LENGTH=625	0	99.35	GO:0009414 GO:0010025 GO:0042335 GO:0042742 GO:0043447 GO:0046185 GO:0050832	response to water deprivation; "wax biosynthetic process"; "cuticle development"; "defense response to bacterium"; "alkane biosynthetic process"; "aldehyde catabolic process"; "defense response to fungus"	GO:0005506 GO:0016491 GO:0071771	iron ion binding; "oxidoreductase activity"; "aldehyde decarbonylase activity"	NA	NA	PF12076 PF04116	WAX2 C-terminal domain; "Fatty acid hydroxylase superfamily"	PTHR11863 PTHR11863:SF1	STEROL DESATURASE; "ACID PHOSPHATASE-RELATED"	NA	NA	NA	NA	NA	NA
GLYMA03G24900	chr3	-	31814921	31818674	-0.8112	-1.5713	-1.12452	135	UniRef100_C6SXN0 Uncharacterized protein n=1 Tax=Glycine max RepID=C6SXN0_SOYBN	1e-92	99.26	UniRef100_G7LDE7 10 kDa chaperonin n=1 Tax=Medicago truncatula RepID=G7LDE7_MEDTR	4e-71	99.26	AT3G60210.1 | Symbols: | GroES-like family protein | chr3:22251443-22252709 REVERSE LENGTH=138	9e-59	99.26	GO:0006457	protein folding	NA	NA	GO:0005737 GO:0009507	cytoplasm; "chloroplast"	PF00166	Chaperonin 10 Kd subunit	PTHR10772 PTHR10772:SF0	GROES CHAPERONIN; "10 KDA HEAT SHOCK PROTEIN"	KOG1641	Mitochondrial_chaperonin	NA	NA	NA	NA
GLYMA03G25020	chr3	-	31989866	31992019	-0.599367	-1.85259	-1.57986	473	UniRef100_I1JMK6 Uncharacterized protein n=1 Tax=Glycine max RepID=I1JMK6_SOYBN	0	99.79	UniRef100_Q8S996 Glucosyltransferase-13 (Fragment) n=1 Tax=Vigna angularis RepID=Q8S996_PHAAN	0	99.58	AT4G01070.1 | Symbols: GT72B1, UGT72B1 | UDP-Glycosyltransferase superfamily protein | chr4:461858-463300 REVERSE LENGTH=480	6e-165	98.73	GO:0006612 GO:0006805 GO:0008152 GO:0009611 GO:0009636 GO:0009651 GO:0009805 GO:0009963 GO:0010363 GO:0042178	protein targeting to membrane; "xenobiotic metabolic process"; "metabolic process"; "response to wounding"; "response to toxin"; "response to salt stress"; "coumarin biosynthetic process"; "positive regulation of flavonoid biosynthetic process"; "regulation of plant-type hypersensitive response"; "xenobiotic catabolic process"	GO:0008194 GO:0016757 GO:0016758 GO:0035251	UDP-glycosyltransferase activity; "transferase activity, transferring glycosyl groups"; "transferase activity, transferring hexosyl groups"; "UDP-glucosyltransferase activity"	GO:0005634	nucleus	PF00201	UDP-glucoronosyl and UDP-glucosyl transferase	PTHR11926 PTHR11926:SF15	GLUCOSYL/GLUCURONOSYL TRANSFERASES; "UDP-GLUCURONOSYLTRANSFERASE RELATED"	KOG1192	UDP-glucuronosyl_and_UDP-glucosyl_transferase	NA	NA	NA	NA
GLYMA03G25621	chr3	+	32852853	32859660	1.03134	0.644812	0.342962	817	UniRef100_I1JMN1 Uncharacterized protein n=2 Tax=Glycine max RepID=I1JMN1_SOYBN	0	67.69	UniRef100_G7ZVR8 Heterogeneous nuclear ribonucleoprotein Q n=1 Tax=Medicago truncatula RepID=G7ZVR8_MEDTR	0	93.51	AT2G44710.1 | Symbols: | RNA-binding (RRM/RBD/RNP motifs) family protein | chr2:18432902-18436629 FORWARD LENGTH=809	6e-164	66.1	GO:0000398	mRNA splicing, via spliceosome	GO:0000166 GO:0003676 GO:0003723	nucleotide binding; "nucleic acid binding"; "RNA binding"	NA	NA	PF00076	RNA recognition motif. (a.k.a. RRM, RBD, or RNP domain)	PTHR24012 PTHR24012:SF39	FAMILY NOT NAMED; "SUBFAMILY NOT NAMED"	KOG0117	Heterogeneous_nuclear_ribonucleoprotein_R_(RRM_superfamily)	NA	NA	NA	NA
GLYMA03G25750	chr3	-	32986042	32996392	-0.892514	-1.27127	-1.60622	585	UniRef100_I1JMN9 Lysyl-tRNA synthetase n=1 Tax=Glycine max RepID=I1JMN9_SOYBN	0	99.83	UniRef100_I1JMN9 Lysyl-tRNA synthetase n=1 Tax=Glycine max RepID=I1JMN9_SOYBN	0	99.83	AT3G13490.1 | Symbols: OVA5, ATKRS-2 | Lysyl-tRNA synthetase, class II | chr3:4395984-4399302 REVERSE LENGTH=602	0	99.83	GO:0006364 GO:0006399 GO:0006418 GO:0006430 GO:0009658 GO:0009793 GO:0010027 GO:0010228 GO:0016226 GO:0048481	rRNA processing; "tRNA metabolic process"; "tRNA aminoacylation for protein translation"; "lysyl-tRNA aminoacylation"; "chloroplast organization"; "embryo development ending in seed dormancy"; "thylakoid membrane organization"; "vegetative to reproductive phase transition of meristem"; "iron-sulfur cluster assembly"; "ovule development"	GO:0000166 GO:0003676 GO:0004812 GO:0004824 GO:0005524	nucleotide binding; "nucleic acid binding"; "aminoacyl-tRNA ligase activity"; "lysine-tRNA ligase activity"; "ATP binding"	GO:0005737 GO:0005739 GO:0009507	cytoplasm; "mitochondrion"; "chloroplast"	PF00152 PF01336	tRNA synthetases class II (D, K and N); "OB-fold nucleic acid binding domain"	PTHR22594 PTHR22594:SF4	ASPARTYL/LYSYL-TRNA SYNTHETASE; "LYSYL-TRNA SYNTHETASE"	KOG1885	Lysyl-tRNA_synthetase_(class_II)	6.1.1.6	Lysine--tRNA_ligase.	K04567	lysyl-tRNA_synthetase,_class_II_[EC:6.1.1.6]
GLYMA03G25820	chr3	-	33199767	33202047	-1.61996	-1.16565	-1.54111	150	UniRef100_I1JMQ0 Nucleoside diphosphate kinase n=1 Tax=Glycine max RepID=I1JMQ0_SOYBN	3e-104	99.33	UniRef100_I1JMQ0 Nucleoside diphosphate kinase n=1 Tax=Glycine max RepID=I1JMQ0_SOYBN	3e-104	99.33	AT4G09320.1 | Symbols: NDPK1 | Nucleoside diphosphate kinase family protein | chr4:5923424-5924366 FORWARD LENGTH=169	7e-90	98	GO:0006165 GO:0006183 GO:0006228 GO:0006241 GO:0009651 GO:0046686	nucleoside diphosphate phosphorylation; "GTP biosynthetic process"; "UTP biosynthetic process"; "CTP biosynthetic process"; "response to salt stress"; "response to cadmium ion"	GO:0004550 GO:0005524	nucleoside diphosphate kinase activity; "ATP binding"	GO:0005737 GO:0005773 GO:0005774 GO:0005777 GO:0005829 GO:0005886 GO:0009506 GO:0009507 GO:0048046	cytoplasm; "vacuole"; "vacuolar membrane"; "peroxisome"; "cytosol"; "plasma membrane"; "plasmodesma"; "chloroplast"; "apoplast"	PF00334	Nucleoside diphosphate kinase	PTHR11349	NUCLEOSIDE DIPHOSPHATE KINASE	KOG0888	Nucleoside_diphosphate_kinase	2.7.4.6	Nucleoside-diphosphate_kinase	K00940	nucleoside-diphosphate_kinase_[EC:2.7.4.6]
GLYMA03G26080	chr3	-	33409595	33414163	-0.843372	-1.23218	-1.32852	311	UniRef100_I1JMQ2 Uncharacterized protein n=1 Tax=Glycine max RepID=I1JMQ2_SOYBN	0	99.68	UniRef100_B9SHY1 50S ribosomal protein L4, putative n=1 Tax=Ricinus communis RepID=B9SHY1_RICCO	9e-116	69.77	AT1G07320.2 | Symbols: RPL4 | ribosomal protein L4 | chr1:2249190-2250189 FORWARD LENGTH=280	8e-109	71.06	GO:0006412 GO:0019288 GO:0019344	translation; "isopentenyl diphosphate biosynthetic process, mevalonate-independent pathway"; "cysteine biosynthetic process"	GO:0003735 GO:0008266	structural constituent of ribosome; "poly(U) RNA binding"	GO:0000311 GO:0005634 GO:0005840 GO:0009507 GO:0009535 GO:0009547 GO:0009570 GO:0009579 GO:0016020 GO:0022626	plastid large ribosomal subunit; "nucleus"; "ribosome"; "chloroplast"; "chloroplast thylakoid membrane"; "plastid ribosome"; "chloroplast stroma"; "thylakoid"; "membrane"; "cytosolic ribosome"	PF00573	Ribosomal protein L4/L1 family	PTHR10746	50S RIBOSOMAL PROTEIN L4	KOG1624	Mitochondrial/chloroplast_ribosomal_protein_L4	NA	NA	NA	NA
GLYMA03G26200	chr3	+	33619358	33623952	-1.11208	-1.5783	-1.19704	764	UniRef100_UPI0002337F2B UPI0002337F2B related cluster n=1 Tax=unknown RepID=UPI0002337F2B	0	99.87	UniRef100_B9RCZ5 Serine/threonine protein kinase, putative n=1 Tax=Ricinus communis RepID=B9RCZ5_RICCO	0	99.87	AT2G44830.1 | Symbols: | Protein kinase superfamily protein | chr2:18490398-18492779 FORWARD LENGTH=765	0	99.87	GO:0006468 GO:0009855 GO:0009887 GO:0010014 GO:0010051 GO:0010073 GO:0010089 GO:0044036 GO:0048439 GO:0048519	protein phosphorylation; "determination of bilateral symmetry"; "organ morphogenesis"; "meristem initiation"; "xylem and phloem pattern formation"; "meristem maintenance"; "xylem development"; "cell wall macromolecule metabolic process"; "flower morphogenesis"; "negative regulation of biological process"	GO:0004672 GO:0004674 GO:0004713 GO:0005524 GO:0016301 GO:0016772	protein kinase activity; "protein serine/threonine kinase activity"; "protein tyrosine kinase activity"; "ATP binding"; "kinase activity"; "transferase activity, transferring phosphorus-containing groups"	GO:0005634 GO:0005886	nucleus; "plasma membrane"	PF00069	Protein kinase domain	PTHR24351 PTHR24351:SF88	RIBOSOMAL PROTEIN S6 KINASE; ""	KOG0610	Putative_serine/threonine_protein_kinase	NA	NA	NA	NA
GLYMA03G27600	chr3	+	35337374	35349555	0.711794	0.487112	1.0527	966	UniRef100_I1JMZ7 Uncharacterized protein n=1 Tax=Glycine max RepID=I1JMZ7_SOYBN	0	99.9	UniRef100_G7L4U3 4-alpha-glucanotransferase n=21 Tax=Medicago RepID=G7L4U3_MEDTR	0	99.38	AT2G40840.1 | Symbols: DPE2 | disproportionating enzyme 2 | chr2:17045368-17050779 FORWARD LENGTH=955	0	94.41	GO:0000023 GO:0000025 GO:0000272 GO:0005975 GO:0005976 GO:0005982 GO:0005983 GO:0007623 GO:0009664 GO:0019252 GO:0043085	maltose metabolic process; "maltose catabolic process"; "polysaccharide catabolic process"; "carbohydrate metabolic process"; "polysaccharide metabolic process"; "starch metabolic process"; "starch catabolic process"; "circadian rhythm"; "plant-type cell wall organization"; "starch biosynthetic process"; "positive regulation of catalytic activity"	GO:0003824 GO:0004134 GO:0010297 GO:0030246 GO:0043169 GO:2001070	catalytic activity; "4-alpha-glucanotransferase activity"; "heteropolysaccharide binding"; "carbohydrate binding"; "cation binding"; "starch binding"	GO:0005829 GO:0009507	cytosol; "chloroplast"	PF00686 PF02446	Starch binding domain; "4-alpha-glucanotransferase"	NA	NA	NA	NA	2.4.1.25	4-alpha-glucanotransferase	K00705	4-alpha-glucanotransferase_[EC:2.4.1.25]
GLYMA03G27800	chr3	-	35582912	35588047	2.14363	1.79165	2.10222	611	UniRef100_UPI0001890C2D UPI0001890C2D related cluster n=1 Tax=unknown RepID=UPI0001890C2D	0	99.84	UniRef100_G7L4V0 Peptide transporter PTR5 n=1 Tax=Medicago truncatula RepID=G7L4V0_MEDTR	0	99.84	AT1G68570.1 | Symbols: | Major facilitator superfamily protein | chr1:25746811-25750110 FORWARD LENGTH=596	0	95.74	GO:0006857	oligopeptide transport	GO:0005215	transporter activity	GO:0005886 GO:0016020	plasma membrane; "membrane"	PF00854	POT family	PTHR11654 PTHR11654:SF56	OLIGOPEPTIDE TRANSPORTER-RELATED; "SUBFAMILY NOT NAMED"	KOG1237	H+/oligopeptide_symporter	NA	NA	NA	NA
GLYMA03G27880	chr3	+	35665006	35669130	0.660768	0.716095	1.15059	357	UniRef100_I1JN16 Uncharacterized protein n=2 Tax=Glycine max RepID=I1JN16_SOYBN	0	99.72	UniRef100_A2Q6F7 R3H domain-containing protein n=3 Tax=Medicago truncatula RepID=A2Q6F7_MEDTR	0	99.72	AT3G56680.1 | Symbols: | Single-stranded nucleic acid binding R3H protein | chr3:20991537-20993446 FORWARD LENGTH=353	2e-116	98.6	GO:0008150 GO:0015995	biological process; "chlorophyll biosynthetic process"	GO:0003676	nucleic acid binding	GO:0005737	cytoplasm	NA	NA	PTHR15672 PTHR15672:SF1	CAMP-REGULATED PHOSPHOPROTEIN 21 RELATED R3H DOMAIN CONTAINING PROTEIN; "PROTEIN PHOSPHATASE-RELATED"	KOG2953	mRNA-binding_protein_Encore	NA	NA	NA	NA
GLYMA03G27970	chr3	+	35773797	35777130	-0.311301	-1.14238	0.0458045	450	UniRef100_Q2TFP1 Tubulin B4 n=1 Tax=Glycine max RepID=Q2TFP1_SOYBN	0	99.78	UniRef100_Q2TFP1 Tubulin B4 n=1 Tax=Glycine max RepID=Q2TFP1_SOYBN	0	99.78	AT5G12250.1 | Symbols: TUB6 | beta-6 tubulin | chr5:3961317-3962971 REVERSE LENGTH=449	0	95.56	GO:0000271 GO:0006084 GO:0006094 GO:0006096 GO:0006184 GO:0006833 GO:0006972 GO:0007010 GO:0007017 GO:0007018 GO:0007030 GO:0009266 GO:0009409 GO:0009651 GO:0009740 GO:0009825 GO:0009932 GO:0010162 GO:0010498 GO:0010817 GO:0016126 GO:0016132 GO:0019344 GO:0043481 GO:0046686 GO:0048767 GO:0051258 GO:0071555	polysaccharide biosynthetic process; "acetyl-CoA metabolic process"; "gluconeogenesis"; "glycolysis"; "GTP catabolic process"; "water transport"; "hyperosmotic response"; "cytoskeleton organization"; "microtubule-based process"; "microtubule-based movement"; "Golgi organization"; "response to temperature stimulus"; "response to cold"; "response to salt stress"; "gibberellic acid mediated signalin…	GO:0003924 GO:0005198 GO:0005200 GO:0005525	GTPase activity; "structural molecule activity"; "structural constituent of cytoskeleton"; "GTP binding"	GO:0005737 GO:0005874 GO:0005886 GO:0015630 GO:0043234	cytoplasm; "microtubule"; "plasma membrane"; "microtubule cytoskeleton"; "protein complex"	PF03953 PF00091	Tubulin C-terminal domain; "Tubulin/FtsZ family, GTPase domain"	PTHR11588	TUBULIN	KOG1375	Beta_tubulin	NA	NA	K07375	tubulin_beta
GLYMA03G28320	chr3	-	36202834	36209345	0.662626	1.02273	0.666516	461	UniRef100_I1JN50 Uncharacterized protein n=1 Tax=Glycine max RepID=I1JN50_SOYBN	0	99.78	UniRef100_Q0GPG7 BZIP transcription factor bZIP96 n=1 Tax=Glycine max RepID=Q0GPG7_SOYBN	0	99.78	AT3G12250.2 | Symbols: TGA6, BZIP45 | TGACG motif-binding factor 6 | chr3:3906351-3908583 FORWARD LENGTH=330	4e-166	69.85	GO:0006355 GO:0009410 GO:0009617 GO:0009627 GO:0009862 GO:0030968	regulation of transcription, DNA-dependent; "response to xenobiotic stimulus"; "response to bacterium"; "systemic acquired resistance"; "systemic acquired resistance, salicylic acid mediated signaling pathway"; "endoplasmic reticulum unfolded protein response"	GO:0003677 GO:0003700 GO:0005515	DNA binding; "sequence-specific DNA binding transcription factor activity"; "protein binding"	GO:0005634	nucleus	PF00170	bZIP transcription factor	PTHR22952 PTHR22952:SF52	CAMP-RESPONSE ELEMENT BINDING PROTEIN-RELATED; "OS01G0279900 PROTEIN"	NA	NA	NA	NA	NA	NA
GLYMA03G28530	chr3	-	36460227	36466514	-0.502582	-1.07405	-1.01106	469	UniRef100_I1JN71 Uncharacterized protein n=2 Tax=Glycine max RepID=I1JN71_SOYBN	0	99.79	UniRef100_B9RGV9 Cystathionine beta-lyase, putative n=1 Tax=Ricinus communis RepID=B9RGV9_RICCO	0	95.1	AT3G57050.1 | Symbols: CBL | cystathionine beta-lyase | chr3:21111939-21114521 REVERSE LENGTH=464	0	88.91	GO:0000394 GO:0006520 GO:0009086 GO:0019279 GO:0071266	RNA splicing, via endonucleolytic cleavage and ligation; "cellular amino acid metabolic process"; "methionine biosynthetic process"; "L-methionine biosynthetic process from L-homoserine via cystathionine"; "'de novo' L-methionine biosynthetic process"	GO:0003824 GO:0004121 GO:0030170	catalytic activity; "cystathionine beta-lyase activity"; "pyridoxal phosphate binding"	GO:0009507 GO:0009570	chloroplast; "chloroplast stroma"	PF01053	Cys/Met metabolism PLP-dependent enzyme	PTHR11808 PTHR11808:SF18	CYSTEINE/METHIONINE METABOLISM PYRIDOXAL-5-PHOSPHATE ENZYMES; "gb def: aminotransferase, class-v [pyrobaculum aerophilum]"	KOG0053	Cystathionine_beta-lyases/cystathionine_gamma-synthases	4.4.1.8	Cystathionine_beta-lyase	K01760	cystathionine_beta-lyase_[EC:4.4.1.8]
GLYMA03G28650	chr3	-	36611580	36613204	0.382842	1.64248	0.0984783	220	UniRef100_I1JN81 Uncharacterized protein n=1 Tax=Glycine max RepID=I1JN81_SOYBN	2e-155	99.55	UniRef100_B9T832 Calcium-binding allergen Ole e, putative n=1 Tax=Ricinus communis RepID=B9T832_RICCO	7e-63	93.64	AT3G10190.1 | Symbols: | Calcium-binding EF-hand family protein | chr3:3155309-3155938 FORWARD LENGTH=209	2e-57	95.45	GO:0008150	biological process	GO:0005509	calcium ion binding	GO:0005886	plasma membrane	PF00036	EF hand	PTHR10891 PTHR10891:SF149	CALMODULIN; "CALMODULIN-RELATED"	KOG0027	Calmodulin_and_related_proteins_(EF-Hand_superfamily)	NA	NA	K13448	calcium-binding_protein_CML
GLYMA03G28740	chr3	-	36685649	36688333	-0.217847	-1.50906	-0.986153	139	UniRef100_I1JN88 Uncharacterized protein n=1 Tax=Glycine max RepID=I1JN88_SOYBN	3e-95	99.28	UniRef100_Q2HRH3 Gibberellin induced protein n=1 Tax=Medicago truncatula RepID=Q2HRH3_MEDTR	7e-60	99.28	AT1G74670.1 | Symbols: | Gibberellin-regulated family protein | chr1:28053378-28053893 FORWARD LENGTH=101	1e-35	47.48	GO:0009739 GO:0009740 GO:0009744 GO:0009749 GO:0009750 GO:0010162 GO:0080167	response to gibberellin stimulus; "gibberellic acid mediated signaling pathway"; "response to sucrose stimulus"; "response to glucose stimulus"; "response to fructose stimulus"; "seed dormancy process"; "response to karrikin"	GO:0003674	molecular function	GO:0005576	extracellular region	PF02704	Gibberellin regulated protein; ""	NA	NA	NA	NA	NA	NA	NA	NA
GLYMA03G28760	chr3	+	36707979	36709723	0.913174	1.42957	2.04053	106	UniRef100_UPI0002339EB3 UPI0002339EB3 related cluster n=1 Tax=unknown RepID=UPI0002339EB3	3e-70	99.06	UniRef100_Q2HRG8 Polyadenylate-binding protein-interacting protein n=1 Tax=Medicago truncatula RepID=Q2HRG8_MEDTR	2e-51	93.4	AT2G41430.5 | Symbols: ERD15 | dehydration-induced protein (ERD15) | chr2:17269736-17270314 FORWARD LENGTH=163	2e-29	71.7	GO:0006096 GO:0006833 GO:0006972 GO:0007030 GO:0009266 GO:0009414 GO:0009617 GO:0009644 GO:0009646 GO:0009651 GO:0032880 GO:0042744 GO:0046686	glycolysis; "water transport"; "hyperosmotic response"; "Golgi organization"; "response to temperature stimulus"; "response to water deprivation"; "response to bacterium"; "response to high light intensity"; "response to absence of light"; "response to salt stress"; "regulation of protein localization"; "hydrogen peroxide catabolic process"; "response to cadmium ion"	GO:0005515	protein binding	GO:0005737	cytoplasm	NA	NA	NA	NA	NA	NA	NA	NA	NA	NA
GLYMA03G29010	chr3	-	36959429	36972106	0.0926919	1.35481	1.24906	1038	UniRef100_UPI0002339EB9 UPI0002339EB9 related cluster n=1 Tax=unknown RepID=UPI0002339EB9	0	99.9	UniRef100_Q8W0V0 Type IIB calcium ATPase n=1 Tax=Medicago truncatula RepID=Q8W0V0_MEDTR	0	99.9	AT3G57330.1 | Symbols: ACA11 | autoinhibited Ca2+-ATPase 11 | chr3:21211655-21216375 REVERSE LENGTH=1025	0	99.23	GO:0006612 GO:0006754 GO:0006812 GO:0008152 GO:0009963 GO:0010363 GO:0042742 GO:0043069 GO:0055081 GO:0070588	protein targeting to membrane; "ATP biosynthetic process"; "cation transport"; "metabolic process"; "positive regulation of flavonoid biosynthetic process"; "regulation of plant-type hypersensitive response"; "defense response to bacterium"; "negative regulation of programmed cell death"; "anion homeostasis"; "calcium ion transmembrane transport"	GO:0000166 GO:0003824 GO:0005388 GO:0005516 GO:0005524 GO:0015662 GO:0046872	nucleotide binding; "catalytic activity"; "calcium-transporting ATPase activity"; "calmodulin binding"; "ATP binding"; "ATPase activity, coupled to transmembrane movement of ions, phosphorylative mechanism"; "metal ion binding"	GO:0005773 GO:0005774 GO:0005794 GO:0005886 GO:0009507 GO:0009705	vacuole; "vacuolar membrane"; "Golgi apparatus"; "plasma membrane"; "chloroplast"; "plant-type vacuole membrane"	PF00689 PF00702 PF00690 PF00122 PF12515	Cation transporting ATPase, C-terminus; "haloacid dehalogenase-like hydrolase"; "Cation transporter/ATPase, N-terminus"; "E1-E2 ATPase"; "Ca2+-ATPase N terminal autoinhibitory domain"	PTHR24093 PTHR24093:SF73	FAMILY NOT NAMED; "SUBFAMILY NOT NAMED"	KOG0204	Calcium_transporting_ATPase	3.6.3.8	Calcium-transporting_ATPase	K01537	Ca2+-transporting_ATPase_[EC:3.6.3.8]
GLYMA03G29230	chr3	-	37184174	37222229	-0.657438	-0.670923	-1.24962	1522	UniRef100_UPI0002339EC0 UPI0002339EC0 related cluster n=1 Tax=unknown RepID=UPI0002339EC0	0	99.67	UniRef100_B9H9T2 ABC transporter family, cholesterol/phospholipid flippase n=1 Tax=Populus trichocarpa RepID=B9H9T2_POPTR	0	99.67	AT2G41700.1 | Symbols: ABCA1, AtABCA1 | ATP-binding cassette A1 | chr2:17383239-17396110 REVERSE LENGTH=1882	0	99.67	GO:0006486 GO:0006487	protein glycosylation; "protein N-linked glycosylation"	GO:0000166 GO:0005524 GO:0015171 GO:0016887 GO:0017111 GO:0042626	nucleotide binding; "ATP binding"; "amino acid transmembrane transporter activity"; "ATPase activity"; "nucleoside-triphosphatase activity"; "ATPase activity, coupled to transmembrane movement of substances"	GO:0005774	vacuolar membrane	PF00005	ABC transporter	PTHR19229 PTHR19229:SF70	ATP-BINDING CASSETTE TRANSPORTER SUBFAMILY A (ABCA); "ATPASE, COUPLED TO TRANSMEMBRANE MOVEMENT OF SUBST"	NA	NA	NA	NA	NA	NA
GLYMA03G29450	chr3	-	37436587	37441142	1.26908	0.598835	1.36998	535	UniRef100_I1JNE0 Uncharacterized protein n=1 Tax=Glycine max RepID=I1JNE0_SOYBN	0	99.81	UniRef100_Q7XZK4 Calcium-dependent calmodulin-independent protein kinase isoform 2 n=1 Tax=Cicer arietinum RepID=Q7XZK4_CICAR	0	99.81	AT3G57530.1 | Symbols: CPK32, ATCPK32, CDPK32 | calcium-dependent protein kinase 32 | chr3:21296898-21299351 REVERSE LENGTH=538	0	99.44	GO:0000165 GO:0006468 GO:0006499 GO:0006612 GO:0007154 GO:0007165 GO:0009409 GO:0009414 GO:0009611 GO:0009651 GO:0009723 GO:0009733 GO:0009737 GO:0009738 GO:0009753 GO:0009862 GO:0009863 GO:0009867 GO:0009963 GO:0010200 GO:0010363 GO:0030968 GO:0031348 GO:0035556 GO:0042538 GO:0043069 GO:0050832	MAPK cascade; "protein phosphorylation"; "N-terminal protein myristoylation"; "protein targeting to membrane"; "cell communication"; "signal transduction"; "response to cold"; "response to water deprivation"; "response to wounding"; "response to salt stress"; "response to ethylene stimulus"; "response to auxin stimulus"; "response to abscisic acid stimulus"; "abscisic acid mediated signaling path…	GO:0004672 GO:0004674 GO:0004683 GO:0004698 GO:0004713 GO:0005509 GO:0005515 GO:0005524 GO:0016301 GO:0016772	protein kinase activity; "protein serine/threonine kinase activity"; "calmodulin-dependent protein kinase activity"; "calcium-dependent protein kinase C activity"; "protein tyrosine kinase activity"; "calcium ion binding"; "protein binding"; "ATP binding"; "kinase activity"; "transferase activity, transferring phosphorus-containing groups"	GO:0005634 GO:0005737 GO:0005886 GO:0009506	nucleus; "cytoplasm"; "plasma membrane"; "plasmodesma"	PF00069 PF00036	Protein kinase domain; "EF hand"	PTHR24347 PTHR24347:SF13 PTHR24349 PTHR24349:SF13	FAMILY NOT NAMED; "CALCIUM/CALMODULIN-DEPENDENT PROTEIN KINASE TYPE I"; "SERINE/THREONINE-PROTEIN KINASE"; ""	KOG0580 KOG0032	Serine/threonine_protein_kinase Ca2+/calmodulin-dependent_protein_kinase,_EF-Hand_protein_superfamily	2.7.1.-	Phosphotransferases_with_an_alcohol_group_as_acceptor	K00924	phosphatidylinositol-4-phosphate_3-kinase_[EC:2.7.1.154]
GLYMA03G29470	chr3	+	37498502	37503877	0.978451	1.62015	2.00934	400	UniRef100_I1JNE4 Uncharacterized protein n=1 Tax=Glycine max RepID=I1JNE4_SOYBN	0	99.75	UniRef100_A2Q3K9 Guanylate kinase n=1 Tax=Medicago truncatula RepID=A2Q3K9_MEDTR	0	99.75	AT3G57550.1 | Symbols: AGK2, GK-2 | guanylate kinase | chr3:21307269-21309193 FORWARD LENGTH=389	9e-176	96.75	GO:0006163 GO:0009117 GO:0010200 GO:0030968 GO:0050832	purine nucleotide metabolic process; "nucleotide metabolic process"; "response to chitin"; "endoplasmic reticulum unfolded protein response"; "defense response to fungus"	GO:0004385	guanylate kinase activity	GO:0005737	cytoplasm	PF00625	Guanylate kinase	PTHR23117 PTHR23117:SF1	GUANYLATE KINASE; "GUANYLATE KINASE"	KOG0707	Guanylate_kinase	2.7.4.8	Guanylate_kinase	K00942	guanylate_kinase_[EC:2.7.4.8]
GLYMA03G29801	chr3	+	37827364	37828642	-1.92611	-1.48989	-1.15177	86	UniRef100_I1JNH8 Uncharacterized protein n=1 Tax=Glycine max RepID=I1JNH8_SOYBN	4e-47	98.84	UniRef100_A2Q4V6 40S ribosomal protein S20-2 n=1 Tax=Medicago truncatula RepID=A2Q4V6_MEDTR	1e-44	95.35	AT5G62300.2 | Symbols: | Ribosomal protein S10p/S20e family protein | chr5:25021388-25022235 REVERSE LENGTH=124	3e-40	98.84	GO:0006412	translation	GO:0003723 GO:0003735	RNA binding; "structural constituent of ribosome"	GO:0005618 GO:0005622 GO:0005840 GO:0009507 GO:0015935 GO:0022627	cell wall; "intracellular"; "ribosome"; "chloroplast"; "small ribosomal subunit"; "cytosolic small ribosomal subunit"	PF00338	Ribosomal protein S10p/S20e	PTHR11700	30S RIBOSOMAL PROTEIN S10 FAMILY MEMBER	KOG0900	40S_ribosomal_protein_S20	NA	NA	NA	NA
GLYMA03G29840	chr3	-	37861392	37865231	-0.263557	-1.31227	-0.696656	776	UniRef100_I1JNI2 Uncharacterized protein n=1 Tax=Glycine max RepID=I1JNI2_SOYBN	0	99.87	UniRef100_A2Q4U9 Anthranilate phosphoribosyltransferase-like protein n=1 Tax=Medicago truncatula RepID=A2Q4U9_MEDTR	0	99.87	AT3G57880.1 | Symbols: | Calcium-dependent lipid-binding (CaLB domain) plant phosphoribosyltransferase family protein | chr3:21431198-21433519 REVERSE LENGTH=773	0	99.87	GO:0000162	tryptophan biosynthetic process	GO:0003674	molecular function	GO:0005618 GO:0005739 GO:0005783 GO:0009506	cell wall; "mitochondrion"; "endoplasmic reticulum"; "plasmodesma"	PF00168 PF08372	C2 domain; "Plant phosphoribosyltransferase C-terminal"	PTHR10024 PTHR10024:SF97	SYNAPTOTAGMIN; "C2 DOMAIN-CONTAINING PROTEIN"	NA	NA	NA	NA	NA	NA
GLYMA03G29870	chr3	-	37890118	37894108	-0.630612	-1.33129	-0.9895	240	UniRef100_I1JNI8 Uncharacterized protein n=1 Tax=Glycine max RepID=I1JNI8_SOYBN	4e-175	99.58	UniRef100_A2Q4U4 Rhodanese-like n=1 Tax=Medicago truncatula RepID=A2Q4U4_MEDTR	2e-133	99.58	AT2G42220.1 | Symbols: | Rhodanese/Cell cycle control phosphatase superfamily protein | chr2:17592105-17593305 FORWARD LENGTH=234	5e-112	94.58	GO:0008150 GO:0010103 GO:0019344 GO:0019684	biological process; "stomatal complex morphogenesis"; "cysteine biosynthetic process"; "photosynthesis, light reaction"	GO:0003674	molecular function	GO:0009507 GO:0009534 GO:0009535	chloroplast; "chloroplast thylakoid"; "chloroplast thylakoid membrane"	PF00581	Rhodanese-like domain	NA	NA	KOG1530	Rhodanese-related_sulfurtransferase	NA	NA	NA	NA
GLYMA03G30210	chr3	-	38154263	38157731	1.58836	1.23762	2.21414	623	UniRef100_UPI0002336B2A UPI0002336B2A related cluster n=1 Tax=unknown RepID=UPI0002336B2A	0	99.84	UniRef100_Q9FG35 Emb|CAB82953.1 n=1 Tax=Arabidopsis thaliana RepID=Q9FG35_ARATH	0	99.52	AT5G06700.1 | Symbols: TBR | Plant protein of unknown function (DUF828) | chr5:2063638-2065810 FORWARD LENGTH=608	0	99.52	GO:0009827 GO:0009834 GO:0030244 GO:0045489	plant-type cell wall modification; "secondary cell wall biogenesis"; "cellulose biosynthetic process"; "pectin biosynthetic process"	GO:0003674	molecular function	GO:0005634 GO:0005768 GO:0005794 GO:0005802	nucleus; "endosome"; "Golgi apparatus"; "trans-Golgi network"	PF03005	Arabidopsis proteins of unknown function	PTHR13533 PTHR13533:SF3	FAMILY NOT NAMED; "gb def: unknown protein [takifugu rubripes]"	NA	NA	NA	NA	NA	NA
GLYMA03G30510	chr3	-	38454159	38460906	0.029429	1.1405	0.131837	980	UniRef100_I1JNP9 Uncharacterized protein n=2 Tax=rosids RepID=I1JNP9_SOYBN	0	99.9	UniRef100_B9SFK7 Breast carcinoma amplified sequence, putative n=1 Tax=Ricinus communis RepID=B9SFK7_RICCO	0	99.9	AT1G03380.1 | Symbols: ATATG18G, ATG18G | homolog of yeast autophagy 18 (ATG18) G | chr1:836155-840362 FORWARD LENGTH=959	0	84.08	GO:0042594	response to starvation	GO:0003674	molecular function	NA	NA	PF00400 PF12490	WD domain, G-beta repeat; "Breast carcinoma amplified sequence 3"	PTHR13268	BREAST CARCINOMA AMPLIFIED SEQUENCE 3	KOG2109	WD40_repeat_protein	NA	NA	NA	NA
GLYMA03G30800	chr3	+	38658593	38663215	0.071353	0.370672	1.10943	171	UniRef100_I1JNS2 Glutathione peroxidase n=2 Tax=Glycine max RepID=I1JNS2_SOYBN	9e-122	99.42	UniRef100_I1JNS2 Glutathione peroxidase n=2 Tax=Glycine max RepID=I1JNS2_SOYBN	9e-122	99.42	AT2G48150.1 | Symbols: ATGPX4, GPX4 | glutathione peroxidase 4 | chr2:19688109-19689099 REVERSE LENGTH=170	4e-90	99.42	GO:0006499 GO:0006979 GO:0009407 GO:0009688 GO:0009827 GO:0009860 GO:0055114	N-terminal protein myristoylation; "response to oxidative stress"; "toxin catabolic process"; "abscisic acid biosynthetic process"; "plant-type cell wall modification"; "pollen tube growth"; "oxidation-reduction process"	GO:0004602	glutathione peroxidase activity	GO:0005739 GO:0005829	mitochondrion; "cytosol"	PF00255	Glutathione peroxidase	PTHR11592	GLUTATHIONE PEROXIDASE	KOG1651	Glutathione_peroxidase	1.11.1.9	Glutathione_peroxidase	K00432	glutathione_peroxidase_[EC:1.11.1.9]
GLYMA03G30891	chr3	-	38735565	38737725	1.0545	0.890414	0.753558	134	NA	NA	NA	NA	NA	NA	NA	NA	NA	NA	NA	NA	NA	NA	NA	NA	NA	NA	NA	NA	NA	NA	NA	NA	NA
GLYMA03G31370	chr3	+	39270195	39278194	1.00328	0.86109	0.455745	889	UniRef100_I1JNX6 Uncharacterized protein n=1 Tax=Glycine max RepID=I1JNX6_SOYBN	0	99.89	UniRef100_G7IDJ7 Ethylene overproducer-like protein n=1 Tax=Medicago truncatula RepID=G7IDJ7_MEDTR	0	99.89	AT4G02680.1 | Symbols: EOL1 | ETO1-like 1 | chr4:1181202-1184328 REVERSE LENGTH=888	0	99.89	GO:0000096 GO:0000394 GO:0007267 GO:0008652 GO:0009069 GO:0009086 GO:0009616 GO:0009855 GO:0010014 GO:0010050 GO:0010073 GO:0010267 GO:0010364 GO:0035196 GO:0042545	sulfur amino acid metabolic process; "RNA splicing, via endonucleolytic cleavage and ligation"; "cell-cell signaling"; "cellular amino acid biosynthetic process"; "serine family amino acid metabolic process"; "methionine biosynthetic process"; "virus induced gene silencing"; "determination of bilateral symmetry"; "meristem initiation"; "vegetative phase change"; "meristem maintenance"; "productio…	GO:0005515	protein binding	GO:0005634	nucleus	PF00515	Tetratricopeptide repeat	PTHR23083 PTHR23083:SF141	O-LINKED N-ACETYLGLUCOSAMINE TRANSFERASE, OGT; "SUBFAMILY NOT NAMED"	NA	NA	NA	NA	NA	NA
GLYMA03G31460	chr3	-	39367670	39369390	-0.741501	-2.19368	-1.67399	137	UniRef100_UPI000189DA6F UPI000189DA6F related cluster n=1 Tax=unknown RepID=UPI000189DA6F	1e-90	99.27	UniRef100_C6T0M3 Histone H2A n=1 Tax=Glycine max RepID=C6T0M3_SOYBN	3e-89	99.27	AT3G54560.1 | Symbols: HTA11 | histone H2A 11 | chr3:20196532-20197466 FORWARD LENGTH=136	3e-78	99.27	GO:0006338 GO:0009908 GO:0009909 GO:0010468 GO:0016048 GO:0042742 GO:0044030	chromatin remodeling; "flower development"; "regulation of flower development"; "regulation of gene expression"; "detection of temperature stimulus"; "defense response to bacterium"; "regulation of DNA methylation"	GO:0003677 GO:0005515	DNA binding; "protein binding"	GO:0000786 GO:0005634	nucleosome; "nucleus"	PF00125	Core histone H2A/H2B/H3/H4	PTHR23430	HISTONE H2A	KOG1757	Histone_2A	NA	NA	NA	NA
GLYMA03G31590	chr3	-	39458328	39464418	0.157198	0.339754	1.66433	626	UniRef100_I1JNZ9 Uncharacterized protein n=1 Tax=Glycine max RepID=I1JNZ9_SOYBN	0	99.84	UniRef100_B9S4T2 Glycosyltransferase QUASIMODO1, putative n=1 Tax=Ricinus communis RepID=B9S4T2_RICCO	0	98.72	AT1G06780.1 | Symbols: GAUT6 | galacturonosyltransferase 6 | chr1:2083689-2086853 FORWARD LENGTH=589	0	99.84	GO:0016051	carbohydrate biosynthetic process	GO:0016757 GO:0047262	transferase activity, transferring glycosyl groups; "polygalacturonate 4-alpha-galacturonosyltransferase activity"	GO:0005794	Golgi apparatus	PF01501	Glycosyl transferase family 8	PTHR13778 PTHR13778:SF6	GLYCOSYL TRANSFERASE-RELATED; ""	NA	NA	2.4.1.43	Polygalacturonate_4-alpha-galacturonosyltransferase	K13648	alpha-1,4-galacturonosyltransferase_[EC:2.4.1.43]
GLYMA03G32380	chr3	-	40130977	40132416	-1.66546	-1.47776	-1.36372	141	UniRef100_C6T0H9 Uncharacterized protein n=1 Tax=Glycine max RepID=C6T0H9_SOYBN	4e-95	99.29	UniRef100_B3TLN0 60S ribosomal protein L17 n=13 Tax=Magnoliophyta RepID=B3TLN0_ELAGV	9e-95	99.29	AT3G04400.1 | Symbols: emb2171 | Ribosomal protein L14p/L23e family protein | chr3:1167339-1168308 FORWARD LENGTH=140	1e-96	99.29	GO:0006412 GO:0009793	translation; "embryo development ending in seed dormancy"	GO:0003735	structural constituent of ribosome	GO:0005840 GO:0009507 GO:0022625	ribosome; "chloroplast"; "cytosolic large ribosomal subunit"	PF00238	Ribosomal protein L14p/L23e	PTHR11761	50S RIBOSOMAL PROTEIN L14-RELATED	KOG0901	60S_ribosomal_protein_L14/L17/L23	NA	NA	K02894	large_subunit_ribosomal_protein_L23e
GLYMA03G32430	chr3	-	40177260	40181110	1.49614	1.97367	2.41295	358	UniRef100_I1JP77 Uncharacterized protein n=1 Tax=Glycine max RepID=I1JP77_SOYBN	0	99.72	UniRef100_G7KXF9 TPR domain protein n=2 Tax=Medicago truncatula RepID=G7KXF9_MEDTR	7e-133	99.72	AT4G17940.1 | Symbols: | Tetratricopeptide repeat (TPR)-like superfamily protein | chr4:9965787-9966778 FORWARD LENGTH=274	3e-32	28.77	GO:0008150	biological process	NA	NA	GO:0009507	chloroplast	NA	NA	PTHR23083 PTHR23083:SF102	O-LINKED N-ACETYLGLUCOSAMINE TRANSFERASE, OGT; "SUBFAMILY NOT NAMED"	NA	NA	NA	NA	NA	NA
GLYMA03G32500	chr3	-	40216347	40224951	0.259889	-0.492831	1.63972	1540	UniRef100_UPI000233A632 UPI000233A632 related cluster n=1 Tax=unknown RepID=UPI000233A632	0	99.94	UniRef100_E3Q0A7 Multidrug resistance-associated protein 1 n=1 Tax=Phaseolus vulgaris RepID=E3Q0A7_PHAVU	0	99.94	AT1G04120.1 | Symbols: ATMRP5, MRP5, ATABCC5, ABCC5 | multidrug resistance-associated protein 5 | chr1:1064848-1070396 REVERSE LENGTH=1514	0	98.12	GO:0000226 GO:0000911 GO:0006810 GO:0006888 GO:0009651 GO:0030007 GO:0043090 GO:0055085	microtubule cytoskeleton organization; "cytokinesis by cell plate formation"; "transport"; "ER to Golgi vesicle-mediated transport"; "response to salt stress"; "cellular potassium ion homeostasis"; "amino acid import"; "transmembrane transport"	GO:0000166 GO:0005524 GO:0008281 GO:0016887 GO:0017111 GO:0042626	nucleotide binding; "ATP binding"; "sulfonylurea receptor activity"; "ATPase activity"; "nucleoside-triphosphatase activity"; "ATPase activity, coupled to transmembrane movement of substances"	GO:0000325 GO:0005773 GO:0005774 GO:0005886	plant-type vacuole; "vacuole"; "vacuolar membrane"; "plasma membrane"	PF00664 PF00005	ABC transporter transmembrane region; "ABC transporter"	PTHR24223 PTHR24223:SF202	FAMILY NOT NAMED; ""	KOG0054	Multidrug_resistance-associated_protein/mitoxantrone_resistance_protein,_ABC_superfamily	NA	NA	NA	NA
GLYMA03G32620	chr3	-	40336339	40344510	0.830429	1.33455	1.19804	810	UniRef100_I1JPA3 Uncharacterized protein n=1 Tax=Glycine max RepID=I1JPA3_SOYBN	0	99.88	UniRef100_G7KYK1 Activating molecule in BECN1-regulated autophagy protein n=1 Tax=Medicago truncatula RepID=G7KYK1_MEDTR	0	97.04	AT1G04140.2 | Symbols: | Transducin family protein / WD-40 repeat family protein | chr1:1075992-1080321 REVERSE LENGTH=793	0	96.17	GO:0006486 GO:0006487 GO:0008150	protein glycosylation; "protein N-linked glycosylation"; "biological process"	GO:0000166	nucleotide binding	NA	NA	PF00400	WD domain, G-beta repeat	PTHR22874 PTHR22874:SF1	FAMILY NOT NAMED; "SUBFAMILY NOT NAMED"	KOG0266	WD40_repeat-containing_protein	NA	NA	NA	NA
GLYMA03G32747	chr3	+	40536883	40543491	0.982996	1.45358	1.3937	503	UniRef100_UPI000233A79E UPI000233A79E related cluster n=1 Tax=unknown RepID=UPI000233A79E	0	99.8	UniRef100_A2Q5K3 Helix-loop-helix DNA-binding n=1 Tax=Medicago truncatula RepID=A2Q5K3_MEDTR	6e-176	94.63	AT2G20180.3 | Symbols: PIL5 | phytochrome interacting factor 3-like 5 | chr2:8704276-8706538 REVERSE LENGTH=478	2e-85	92.84	GO:0006355 GO:0006783 GO:0009686 GO:0009740 GO:0009845 GO:0009959 GO:0010029 GO:0010099 GO:0010100 GO:0010161 GO:0010187 GO:0015995 GO:0048608	regulation of transcription, DNA-dependent; "heme biosynthetic process"; "gibberellin biosynthetic process"; "gibberellic acid mediated signaling pathway"; "seed germination"; "negative gravitropism"; "regulation of seed germination"; "regulation of photomorphogenesis"; "negative regulation of photomorphogenesis"; "red light signaling pathway"; "negative regulation of seed germination"; "chloroph…	GO:0003677 GO:0003700 GO:0005515 GO:0010313 GO:0042802	DNA binding; "sequence-specific DNA binding transcription factor activity"; "protein binding"; "phytochrome binding"; "identical protein binding"	GO:0005634	nucleus	PF00010	Helix-loop-helix DNA-binding domain; ""; ""; ""; ""	PTHR12565 PTHR12565:SF7	STEROL REGULATORY ELEMENT-BINDING PROTEIN; "CENTROMERE-BINDING PROTEIN 1, CBP-1"	NA	NA	NA	NA	NA	NA
GLYMA03G32830	chr3	-	40571751	40572522	0.35979	-2.48348	0.295512	116	UniRef100_I1JPC2 Uncharacterized protein n=1 Tax=Glycine max RepID=I1JPC2_SOYBN	1e-62	99.14	UniRef100_O22600 Glycine-rich protein n=1 Tax=Onobrychis viciifolia RepID=O22600_ONOVI	8e-06	43.97	NA	NA	NA	NA	NA	NA	NA	NA	NA	NA	NA	NA	NA	NA	NA	NA	NA	NA	NA
GLYMA03G32881	chr3	+	40603480	40604549	-0.880973	-2.45612	-1.05411	104	UniRef100_B6T0P4 Histone H4 n=1 Tax=Zea mays RepID=B6T0P4_MAIZE	2e-65	99.04	UniRef100_B6T0P4 Histone H4 n=1 Tax=Zea mays RepID=B6T0P4_MAIZE	2e-65	99.04	AT5G59970.1 | Symbols: | Histone superfamily protein | chr5:24146352-24146663 REVERSE LENGTH=103	7e-67	99.04	GO:0006334	nucleosome assembly	GO:0003677	DNA binding	GO:0000786 GO:0005634 GO:0005773	nucleosome; "nucleus"; "vacuole"	PF00125	Core histone H2A/H2B/H3/H4	PTHR10484	HISTONE H4	KOG3467	Histone_H4	NA	NA	NA	NA
GLYMA03G32980	chr3	-	40681828	40683105	-0.885787	-1.92578	-1.4507	139	UniRef100_UPI0001817FB1 UPI0001817FB1 related cluster n=1 Tax=unknown RepID=UPI0001817FB1	6e-91	99.28	UniRef100_C6T1C4 Histone H2B n=1 Tax=Glycine max RepID=C6T1C4_SOYBN	7e-90	99.28	AT2G37470.1 | Symbols: | Histone superfamily protein | chr2:15736832-15737248 FORWARD LENGTH=138	1e-78	98.56	GO:0006334	nucleosome assembly	GO:0003677	DNA binding	GO:0000786 GO:0005634	nucleosome; "nucleus"	PF00125	Core histone H2A/H2B/H3/H4	PTHR23428	HISTONE H2B	KOG1744	Histone_H2B	NA	NA	K11252	histone_H2B
GLYMA03G33830	chr3	-	41308379	41314144	-0.208899	-1.15812	-0.942956	489	UniRef100_C6TA11 Uncharacterized protein n=2 Tax=Glycine max RepID=C6TA11_SOYBN	0	99.8	UniRef100_D2DKE7 Diaminopimelate decarboxylase n=1 Tax=Glycine max RepID=D2DKE7_SOYBN	0	99.8	AT5G11880.1 | Symbols: | Pyridoxal-dependent decarboxylase family protein | chr5:3827806-3829942 REVERSE LENGTH=489	0	99.59	GO:0009089	lysine biosynthetic process via diaminopimelate	GO:0003824 GO:0008836	catalytic activity; "diaminopimelate decarboxylase activity"	GO:0005829 GO:0009507 GO:0009570	cytosol; "chloroplast"; "chloroplast stroma"	PF00278 PF02784	Pyridoxal-dependent decarboxylase, C-terminal sheet domain; "Pyridoxal-dependent decarboxylase, pyridoxal binding domain"	PTHR11482 PTHR11482:SF5	ARGININE/DIAMINOPIMELATE/ORNITHINE DECARBOXYLASE; "DIAMINOPIMELATE DECARBOXYLASE"	KOG0622	Ornithine_decarboxylase	4.1.1.20	Diaminopimelate_decarboxylase.	K01586	diaminopimelate_decarboxylase_[EC:4.1.1.20]
GLYMA03G33900	chr3	-	41381378	41399412	0.590204	1.08369	0.765499	1550	UniRef100_I1JPN1 Uncharacterized protein n=1 Tax=Glycine max RepID=I1JPN1_SOYBN	0	99.81	UniRef100_G7L3U2 Chromodomain-helicase-DNA-binding protein n=1 Tax=Medicago truncatula RepID=G7L3U2_MEDTR	0	97.55	AT1G08060.2 | Symbols: MOM, MOM1 | ATP-dependent helicase family protein | chr1:2501981-2510488 REVERSE LENGTH=2001	4e-72	37.94	GO:0006342 GO:0006344	chromatin silencing; "maintenance of chromatin silencing"	GO:0042803	protein homodimerization activity	GO:0005634	nucleus	PF00385 PF00176	chromo' (CHRromatin Organisation MOdifier) domain; "SNF2 family N-terminal domain"	PTHR10799 PTHR10799:SF131	ATP-DEPENDENT HELICASE SMARCA (SWI/SNF-RELATED MATRIX-ASSOCIATED ACTIN-DEPENDENT REGULATOR OF CHROMATIN A)-RELATED; "SWI/SNF CHROMATIN REMODELING COMPLEX COMPONENT"	KOG0383	Predicted_helicase	NA	NA	NA	NA
GLYMA03G34700	chr3	+	42033221	42035509	-1.0627	-1.53531	-1.45377	164	UniRef100_I1JPV1 Uncharacterized protein n=1 Tax=Glycine max RepID=I1JPV1_SOYBN	3e-111	99.39	UniRef100_Q9FUL4 60S ribosomal protein L24 n=1 Tax=Prunus avium RepID=RL24_PRUAV	4e-85	96.34	AT2G36620.1 | Symbols: RPL24A | ribosomal protein L24 | chr2:15350548-15351819 REVERSE LENGTH=164	2e-81	95.12	GO:0001510 GO:0006412 GO:0042254	RNA methylation; "translation"; "ribosome biogenesis"	GO:0003735	structural constituent of ribosome	GO:0005737 GO:0005829 GO:0005840 GO:0005886 GO:0009507 GO:0016020 GO:0022625	cytoplasm; "cytosol"; "ribosome"; "plasma membrane"; "chloroplast"; "membrane"; "cytosolic large ribosomal subunit"	PF01246	Ribosomal protein L24e	PTHR10792	60S RIBOSOMAL PROTEIN L24	KOG1722	60s_ribosomal_protein_L24	NA	NA	NA	NA
GLYMA03G34830	chr3	+	42131866	42136472	-0.939283	-1.36036	-1.13826	445	UniRef100_I1JPW5 Uncharacterized protein n=1 Tax=Glycine max RepID=I1JPW5_SOYBN	0	99.78	UniRef100_Q6RIB7 Enolase n=1 Tax=Glycine max RepID=Q6RIB7_SOYBN	0	99.78	AT2G36530.1 | Symbols: LOS2, ENO2 | Enolase | chr2:15321081-15323786 REVERSE LENGTH=444	0	99.78	GO:0006094 GO:0006096 GO:0006098 GO:0009409 GO:0009416 GO:0009651 GO:0009737 GO:0009853 GO:0046686	gluconeogenesis; "glycolysis"; "pentose-phosphate shunt"; "response to cold"; "response to light stimulus"; "response to salt stress"; "response to abscisic acid stimulus"; "photorespiration"; "response to cadmium ion"	GO:0000287 GO:0003677 GO:0004634 GO:0005507	magnesium ion binding; "DNA binding"; "phosphopyruvate hydratase activity"; "copper ion binding"	GO:0000015 GO:0005634 GO:0005737 GO:0005739 GO:0005740 GO:0005829 GO:0005886 GO:0009506 GO:0009507 GO:0016020 GO:0048046	phosphopyruvate hydratase complex; "nucleus"; "cytoplasm"; "mitochondrion"; "mitochondrial envelope"; "cytosol"; "plasma membrane"; "plasmodesma"; "chloroplast"; "membrane"; "apoplast"	PF03952 PF00113	Enolase, N-terminal domain; "Enolase, C-terminal TIM barrel domain"	PTHR11902	ENOLASE	KOG2670	Enolase	4.2.1.11	Phosphopyruvate_hydratase	K01689	enolase_[EC:4.2.1.11]
GLYMA03G35180	chr3	+	42486016	42487914	1.05988	0.674422	0.90762	161	UniRef100_I1JQ03 Uncharacterized protein n=1 Tax=Glycine max RepID=I1JQ03_SOYBN	7e-113	99.38	UniRef100_B3IX31 Transcription factor C2H2 n=1 Tax=Lotus japonicus RepID=B3IX31_LOTJA	9e-71	99.38	AT2G36320.1 | Symbols: | A20/AN1-like zinc finger family protein | chr2:15229388-15229873 FORWARD LENGTH=161	3e-62	99.38	GO:0008150	biological process	GO:0003677 GO:0008270	DNA binding; "zinc ion binding"	GO:0005634	nucleus	PF01754 PF01428	A20-like zinc finger; "AN1-like Zinc finger"	PTHR10634	PRK1-ASSOCIATED ZINC FINGER PROTEIN	KOG3173	Predicted_Zn-finger_protein	NA	NA	NA	NA
GLYMA03G35470	chr3	-	42653393	42660311	-0.638455	-1.7643	-1.44796	566	UniRef100_I1JQ35 Uncharacterized protein n=1 Tax=Glycine max RepID=I1JQ35_SOYBN	0	99.82	UniRef100_G7KQW9 Signal recognition particle 54 kDa protein n=2 Tax=Medicago truncatula RepID=G7KQW9_MEDTR	0	99.82	AT5G03940.1 | Symbols: FFC, 54CP, CPSRP54, SRP54CP | chloroplast signal recognition particle 54 kDa subunit | chr5:1060265-1063257 REVERSE LENGTH=564	0	97.7	GO:0006614 GO:0006617 GO:0010267 GO:0019288 GO:0035196 GO:0045038 GO:0051607	SRP-dependent cotranslational protein targeting to membrane; "SRP-dependent cotranslational protein targeting to membrane, signal sequence recognition"; "production of ta-siRNAs involved in RNA interference"; "isopentenyl diphosphate biosynthetic process, mevalonate-independent pathway"; "production of miRNAs involved in gene silencing by miRNA"; "protein import into chloroplast thylakoid membran…	GO:0000166 GO:0003729 GO:0005048 GO:0005515 GO:0005525 GO:0008312 GO:0017111	nucleotide binding; "mRNA binding"; "signal sequence binding"; "protein binding"; "GTP binding"; "7S RNA binding"; "nucleoside-triphosphatase activity"	GO:0005737 GO:0005786 GO:0009507 GO:0009570 GO:0048500 GO:0080085	cytoplasm; "signal recognition particle, endoplasmic reticulum targeting"; "chloroplast"; "chloroplast stroma"; "signal recognition particle"; "signal recognition particle, chloroplast targeting"	PF02881 PF00448 PF02978	SRP54-type protein, helical bundle domain; "SRP54-type protein, GTPase domain"; "Signal peptide binding domain"	PTHR11564 PTHR11564:SF7	GTPASE CONTAINING FAMILY OF SIGNAL RECOGNITION PARTICLE PROTEINS; "SIGNAL RECOGNITION PARTICLE PROTEIN"	KOG0780	Signal_recognition_particle,_subunit_Srp54	NA	NA	K03106	signal_recognition_particle_subunit_SRP54
GLYMA03G35490	chr3	-	42670814	42672273	-1.19712	-1.6083	-1.13038	80	UniRef100_C6SVH9 Uncharacterized protein n=1 Tax=Glycine max RepID=C6SVH9_SOYBN	9e-49	98.75	UniRef100_B9SWG3 Small nuclear ribonucleoprotein G, putative n=1 Tax=Ricinus communis RepID=B9SWG3_RICCO	1e-46	97.5	AT2G23930.1 | Symbols: SNRNP-G | probable small nuclear ribonucleoprotein G | chr2:10182353-10183026 FORWARD LENGTH=80	4e-48	98.75	NA	NA	GO:0003674	molecular function	GO:0005634 GO:0005732 GO:0005829	nucleus; "small nucleolar ribonucleoprotein complex"; "cytosol"	PF01423	LSM domain	PTHR10553	SMALL NUCLEAR RIBONUCLEOPROTEIN	KOG1780	Small_Nuclear_ribonucleoprotein_G	NA	NA	K11099	small_nuclear_ribonucleoprotein_G
GLYMA03G35540	chr3	-	42704358	42705673	-0.908516	-1.56334	-1.22305	154	UniRef100_B3TLP6 Ubiquitin fusion protein n=9 Tax=Spermatophyta RepID=B3TLP6_ELAGV	5e-89	83.12	UniRef100_B3TLP6 Ubiquitin fusion protein n=9 Tax=Spermatophyta RepID=B3TLP6_ELAGV	5e-89	83.12	AT3G52590.1 | Symbols: UBQ1, EMB2167, ERD16, HAP4 | ubiquitin extension protein 1 | chr3:19505668-19506681 FORWARD LENGTH=128	7e-91	83.12	GO:0006412 GO:0009793 GO:0016567	translation; "embryo development ending in seed dormancy"; "protein ubiquitination"	GO:0003735	structural constituent of ribosome	GO:0005840	ribosome	PF00240 PF01020	Ubiquitin family; "Ribosomal L40e family"	PTHR10666	UBIQUITIN	KOG0003	Ubiquitin/60s_ribosomal_protein_L40_fusion	NA	NA	K02927	large_subunit_ribosomal_protein_L40e
GLYMA03G36420	chr3	-	43383475	43384940	-1.40849	-1.55347	-1.69103	67	UniRef100_I1JQD4 Uncharacterized protein n=1 Tax=Glycine max RepID=I1JQD4_SOYBN	1e-38	98.51	UniRef100_G7KLD3 30S ribosomal protein S28e n=2 Tax=Medicago truncatula RepID=G7KLD3_MEDTR	3e-37	97.01	AT5G03850.1 | Symbols: | Nucleic acid-binding, OB-fold-like protein | chr5:1028542-1028736 REVERSE LENGTH=64	9e-34	97.01	GO:0006407 GO:0006412 GO:0042254	rRNA export from nucleus; "translation"; "ribosome biogenesis"	GO:0003735	structural constituent of ribosome	GO:0005618 GO:0005622 GO:0005737 GO:0005840 GO:0005886 GO:0022627	cell wall; "intracellular"; "cytoplasm"; "ribosome"; "plasma membrane"; "cytosolic small ribosomal subunit"	PF01200	Ribosomal protein S28e	PTHR10769	RIBOSOMAL PROTEIN S28	KOG3502	40S_ribosomal_protein_S28	NA	NA	K02979	small_subunit_ribosomal_protein_S28e
GLYMA03G36560	chr3	-	43503702	43504894	-1.25252	-1.77146	-1.81135	165	UniRef100_C6SZS1 Uncharacterized protein n=1 Tax=Glycine max RepID=C6SZS1_SOYBN	1e-115	99.39	UniRef100_G8A186 60S ribosomal protein L21 n=1 Tax=Medicago truncatula RepID=G8A186_MEDTR	1e-110	99.39	AT1G09690.1 | Symbols: | Translation protein SH3-like family protein | chr1:3136407-3137430 REVERSE LENGTH=164	2e-103	99.39	GO:0006412	translation	GO:0003735	structural constituent of ribosome	GO:0005622 GO:0005737 GO:0005840 GO:0022625	intracellular; "cytoplasm"; "ribosome"; "cytosolic large ribosomal subunit"	PF01157	Ribosomal protein L21e	PTHR20981	60S RIBOSOMAL PROTEIN L21	KOG1732	60S_ribosomal_protein_L21	NA	NA	K02889	large_subunit_ribosomal_protein_L21e
GLYMA03G36920	chr3	-	43725688	43728091	-0.963531	-0.885581	-1.81452	213	UniRef100_C6T1S2 Ribosomal protein L19 n=1 Tax=Glycine max RepID=C6T1S2_SOYBN	2e-149	99.53	UniRef100_C6T1S2 Ribosomal protein L19 n=1 Tax=Glycine max RepID=C6T1S2_SOYBN	2e-149	99.53	AT3G16780.1 | Symbols: | Ribosomal protein L19e family protein | chr3:5708982-5710249 FORWARD LENGTH=209	1e-123	98.12	GO:0001510 GO:0006342 GO:0006412 GO:0009165 GO:0009220 GO:0042254 GO:0051567	RNA methylation; "chromatin silencing"; "translation"; "nucleotide biosynthetic process"; "pyrimidine ribonucleotide biosynthetic process"; "ribosome biogenesis"; "histone H3-K9 methylation"	GO:0003735	structural constituent of ribosome	GO:0005622 GO:0005737 GO:0005840 GO:0005886 GO:0022625	intracellular; "cytoplasm"; "ribosome"; "plasma membrane"; "cytosolic large ribosomal subunit"	PF01280	Ribosomal protein L19e	PTHR10722	60S RIBOSOMAL PROTEIN L19	KOG1696	60s_ribosomal_protein_L19	NA	NA	NA	NA
GLYMA03G36950	chr3	+	43747174	43758775	1.02806	0.428191	0.998372	1672	UniRef100_I1JQI9 Uncharacterized protein n=1 Tax=Glycine max RepID=I1JQI9_SOYBN	0	98.44	UniRef100_G7KRS9 MORC family CW-type zinc finger protein n=1 Tax=Medicago truncatula RepID=G7KRS9_MEDTR	0	98.62	AT3G62900.1 | Symbols: | CW-type Zinc Finger | chr3:23248868-23254810 REVERSE LENGTH=1465	3e-95	65.31	GO:0008150	biological process	GO:0008270	zinc ion binding	GO:0005634 GO:0009506	nucleus; "plasmodesma"	PF07496	CW-type Zinc Finger	PTHR23336 PTHR23336:SF6	ZINC FINGER CW-TYPE COILED-COIL DOMAIN PROTEIN 3.; "ZINC ION BINDING"	NA	NA	NA	NA	NA	NA
GLYMA03G36980	chr3	+	43784569	43784780	1.04101	0.76216	0.746227	56	NA	NA	NA	NA	NA	NA	NA	NA	NA	NA	NA	NA	NA	NA	NA	NA	NA	NA	NA	NA	NA	NA	NA	NA	NA
GLYMA03G37191	chr3	-	43885582	43890013	-0.511087	-0.251727	-1.27839	282	UniRef100_I1JQL6 Uncharacterized protein n=1 Tax=Glycine max RepID=I1JQL6_SOYBN	2e-137	68.79	UniRef100_G7LBZ3 Zinc finger CCCH domain-containing protein n=1 Tax=Medicago truncatula RepID=G7LBZ3_MEDTR	2e-43	38.3	AT4G02450.2 | Symbols: | HSP20-like chaperones superfamily protein | chr4:1073987-1075765 REVERSE LENGTH=240	4e-37	42.55	NA	NA	GO:0003674	molecular function	GO:0005737 GO:0005829 GO:0005886 GO:0009506	cytoplasm; "cytosol"; "plasma membrane"; "plasmodesma"	PF04969	CS domain	PTHR22932	CO-CHAPERONE	NA	NA	NA	NA	NA	NA
GLYMA03G37340	chr3	+	43989037	43990984	-1.81272	-1.15084	-1.29921	188	UniRef100_I1JQM9 Uncharacterized protein n=1 Tax=Glycine max RepID=I1JQM9_SOYBN	3e-130	99.47	UniRef100_B9SAT7 60S ribosomal protein L18, putative n=1 Tax=Ricinus communis RepID=B9SAT7_RICCO	1e-122	99.47	AT3G05590.1 | Symbols: RPL18 | ribosomal protein L18 | chr3:1621511-1622775 FORWARD LENGTH=187	1e-116	99.47	GO:0006412 GO:0009220	translation; "pyrimidine ribonucleotide biosynthetic process"	GO:0003735 GO:0005515	structural constituent of ribosome; "protein binding"	GO:0005622 GO:0005737 GO:0005773 GO:0005774 GO:0005840 GO:0005886 GO:0009507 GO:0015934 GO:0022625	intracellular; "cytoplasm"; "vacuole"; "vacuolar membrane"; "ribosome"; "plasma membrane"; "chloroplast"; "large ribosomal subunit"; "cytosolic large ribosomal subunit"	PF00828	Ribosomal protein L18e/L15	PTHR10934	60S RIBOSOMAL PROTEIN L18	KOG1714	60s_ribosomal_protein_L18	NA	NA	K02883	large_subunit_ribosomal_protein_L18e
GLYMA03G37460	chr3	+	44071909	44074000	-1.212	-0.869036	-1.52742	213	UniRef100_C6SXM8 Ribosomal protein L19 n=1 Tax=Glycine max RepID=C6SXM8_SOYBN	3e-149	99.53	UniRef100_C6SXM8 Ribosomal protein L19 n=1 Tax=Glycine max RepID=C6SXM8_SOYBN	3e-149	99.53	AT3G16780.1 | Symbols: | Ribosomal protein L19e family protein | chr3:5708982-5710249 FORWARD LENGTH=209	5e-126	99.53	GO:0001510 GO:0006342 GO:0006412 GO:0009165 GO:0009220 GO:0042254 GO:0051567	RNA methylation; "chromatin silencing"; "translation"; "nucleotide biosynthetic process"; "pyrimidine ribonucleotide biosynthetic process"; "ribosome biogenesis"; "histone H3-K9 methylation"	GO:0003735	structural constituent of ribosome	GO:0005622 GO:0005737 GO:0005840 GO:0005886 GO:0022625	intracellular; "cytoplasm"; "ribosome"; "plasma membrane"; "cytosolic large ribosomal subunit"	PF01280	Ribosomal protein L19e	PTHR10722	60S RIBOSOMAL PROTEIN L19	KOG1696	60s_ribosomal_protein_L19	NA	NA	K02885	large_subunit_ribosomal_protein_L19e
GLYMA03G37500	chr3	-	44094505	44100606	-0.895643	-1.02779	-0.738634	1030	UniRef100_I1JQP3 Uncharacterized protein n=1 Tax=Glycine max RepID=I1JQP3_SOYBN	0	99.9	UniRef100_G7IEJ0 Kinesin-4 n=1 Tax=Medicago truncatula RepID=G7IEJ0_MEDTR	0	99.51	AT2G47500.1 | Symbols: | P-loop nucleoside triphosphate hydrolases superfamily protein with CH (Calponin Homology) domain | chr2:19493247-19497882 FORWARD LENGTH=983	0	99.9	GO:0007018	microtubule-based movement	GO:0003777 GO:0005524	microtubule motor activity; "ATP binding"	GO:0005737	cytoplasm	PF00225 PF00307	Kinesin motor domain; "Calponin homology (CH) domain"	PTHR24115 PTHR24115:SF135	FAMILY NOT NAMED; "SUBFAMILY NOT NAMED"	KOG0239	Kinesin_(KAR3_subfamily)	NA	NA	NA	NA
GLYMA03G37550	chr3	+	44141536	44146170	-0.649517	-2.77606	-2.72198	1152	UniRef100_UPI0002339BF4 UPI0002339BF4 related cluster n=1 Tax=unknown RepID=UPI0002339BF4	0	99.91	UniRef100_B9SAX4 Cellulose synthase A catalytic subunit 3 [UDP-forming], putative n=1 Tax=Ricinus communis RepID=B9SAX4_RICCO	0	99.91	AT1G02730.1 | Symbols: ATCSLD5, CSLD5, SOS6 | cellulose synthase-like D5 | chr1:594697-598473 REVERSE LENGTH=1181	0	99.91	GO:0000226 GO:0000271 GO:0000724 GO:0000911 GO:0006970 GO:0009414 GO:0009651 GO:0009832 GO:0009965 GO:0010583 GO:0030244 GO:0042127 GO:0042546 GO:0048367 GO:0051329	microtubule cytoskeleton organization; "polysaccharide biosynthetic process"; "double-strand break repair via homologous recombination"; "cytokinesis by cell plate formation"; "response to osmotic stress"; "response to water deprivation"; "response to salt stress"; "plant-type cell wall biogenesis"; "leaf morphogenesis"; "response to cyclopentenone"; "cellulose biosynthetic process"; "regulation …	GO:0046527 GO:0051753	glucosyltransferase activity; "mannan synthase activity"	GO:0005794 GO:0016020	Golgi apparatus; "membrane"	PF03552	Cellulose synthase	PTHR10587 PTHR10587:SF9	N-ACETYLGLUCOSAMINYLTRANSFERASE-RELATED; "gb def: putative cellulose synthase catalytic subunit protein [sinorhizobium meliloti]"	NA	NA	2.4.2.24	1,4-beta-D-xylan_synthase	K00770	1,4-beta-D-xylan_synthase_[EC:2.4.2.24]
GLYMA03G37700	chr3	-	44215682	44219232	1.18216	0.34923	2.51435	571	UniRef100_I1JQQ9 Uncharacterized protein n=1 Tax=Glycine max RepID=I1JQQ9_SOYBN	0	99.82	UniRef100_B9RNG2 Heat shock protein binding protein, putative n=1 Tax=Ricinus communis RepID=B9RNG2_RICCO	0	98.42	AT4G02100.1 | Symbols: | Heat shock protein DnaJ with tetratricopeptide repeat | chr4:930228-932049 FORWARD LENGTH=546	0	97.9	GO:0006457	protein folding	GO:0031072	heat shock protein binding	GO:0005634	nucleus	PF00226	DnaJ domain	PTHR22904 PTHR22904:SF7	CHAPERONE BINDING PROTEIN; "SGT-1-RELATED"	NA	NA	NA	NA	NA	NA
GLYMA03G37930	chr3	+	44372821	44387140	-0.443285	-1.01238	-0.435656	1196	UniRef100_UPI00023374A9 UPI00023374A9 related cluster n=1 Tax=unknown RepID=UPI00023374A9	0	99.92	UniRef100_G7KTM5 Nodal modulator n=1 Tax=Medicago truncatula RepID=G7KTM5_MEDTR	0	84.95	AT3G62360.1 | Symbols: | Carbohydrate-binding-like fold | chr3:23073020-23080455 REVERSE LENGTH=1227	0	99.33	GO:0006486 GO:0006499	protein glycosylation; "N-terminal protein myristoylation"	GO:0030246	carbohydrate binding	GO:0005576 GO:0005774 GO:0005783 GO:0005794 GO:0009505	extracellular region; "vacuolar membrane"; "endoplasmic reticulum"; "Golgi apparatus"; "plant-type cell wall"	NA	NA	PTHR23303 PTHR23303:SF5	CARBOXYPEPTIDASE REGULATORY REGION-CONTAINING; "SUBFAMILY NOT NAMED"	KOG1948	Metalloproteinase-related_collagenase_pM5	NA	NA	NA	NA
GLYMA03G38000	chr3	-	44447851	44454338	-1.78855	1.86603	-3.57059	663	UniRef100_UPI0002339D65 UPI0002339D65 related cluster n=1 Tax=unknown RepID=UPI0002339D65	0	99.85	UniRef100_G7KTN5 Annotation was added to scaffolds in November 2011 Long-chain-fatty-acid-CoA ligase n=1 Tax=Medicago truncatula RepID=G7KTN5_MEDTR	0	99.85	AT2G47240.2 | Symbols: LACS1 | AMP-dependent synthetase and ligase family protein | chr2:19393835-19397616 FORWARD LENGTH=660	0	99.4	GO:0001676 GO:0006631 GO:0006633 GO:0009627 GO:0010025 GO:0010103 GO:0010143 GO:0034976	long-chain fatty acid metabolic process; "fatty acid metabolic process"; "fatty acid biosynthetic process"; "systemic acquired resistance"; "wax biosynthetic process"; "stomatal complex morphogenesis"; "cutin biosynthetic process"; "response to endoplasmic reticulum stress"	GO:0003824 GO:0004467 GO:0031957	catalytic activity; "long-chain fatty acid-CoA ligase activity"; "very long-chain fatty acid-CoA ligase activity"	GO:0005634 GO:0005783	nucleus; "endoplasmic reticulum"	PF00501	AMP-binding enzyme	PTHR24096	FAMILY NOT NAMED	KOG1256	Long-chain_acyl-CoA_synthetases_(AMP-forming)	6.2.1.3	Long-chain-fatty-acid--CoA_ligase	K01897	long-chain_acyl-CoA_synthetase_[EC:6.2.1.3]
GLYMA03G38520	chr3	-	44857329	44863936	0.525421	1.44685	1.05037	358	UniRef100_I1JQZ6 Uncharacterized protein n=2 Tax=Glycine max RepID=I1JQZ6_SOYBN	0	99.72	UniRef100_Q2HV10 Peptidase C1A, papain; Somatotropin hormone; Peptidase C1, propeptide n=1 Tax=Medicago truncatula RepID=Q2HV10_MEDTR	0	98.32	AT1G02305.1 | Symbols: | Cysteine proteinases superfamily protein | chr1:455816-457974 FORWARD LENGTH=362	0	98.32	GO:0006508 GO:0050790	proteolysis; "regulation of catalytic activity"	GO:0004197 GO:0008234	cysteine-type endopeptidase activity; "cysteine-type peptidase activity"	GO:0005576 GO:0005773	extracellular region; "vacuole"	PF08127 PF00112	Peptidase family C1 propeptide; "Papain family cysteine protease"	PTHR12411 PTHR12411:SF16	CYSTEINE PROTEASE FAMILY C1-RELATED; "CATHEPSIN-L-RELATED"	KOG1543	Cysteine_proteinase_Cathepsin_L	3.4.22.1	Cathepsin_B	K01363	cathepsin_B_[EC:3.4.22.1]
GLYMA03G38630	chr3	-	44932818	44934641	0.839009	1.87125	1.17708	219	UniRef100_C7S8D5 Germin-like protein 1 n=1 Tax=Glycine max RepID=C7S8D5_SOYBN	1e-153	99.54	UniRef100_C7S8D5 Germin-like protein 1 n=1 Tax=Glycine max RepID=C7S8D5_SOYBN	1e-153	99.54	AT1G09560.1 | Symbols: GLP5 | germin-like protein 5 | chr1:3093896-3094639 FORWARD LENGTH=219	7e-108	90.87	GO:0006499 GO:0006865 GO:0006888 GO:0009409 GO:0009627 GO:0010167 GO:0010497 GO:0015706 GO:0034976 GO:0043090 GO:2000280	N-terminal protein myristoylation; "amino acid transport"; "ER to Golgi vesicle-mediated transport"; "response to cold"; "systemic acquired resistance"; "response to nitrate"; "plasmodesmata-mediated intercellular transport"; "nitrate transport"; "response to endoplasmic reticulum stress"; "amino acid import"; "regulation of root development"	GO:0030145 GO:0045735	manganese ion binding; "nutrient reservoir activity"	GO:0005576 GO:0005618 GO:0005634 GO:0009506	extracellular region; "cell wall"; "nucleus"; "plasmodesma"	PF00190	Cupin	NA	NA	NA	NA	NA	NA	NA	NA
GLYMA03G38990	chr3	-	45219707	45220838	-0.242878	1.83488	0.0473971	166	UniRef100_I1JR44 Uncharacterized protein n=1 Tax=Glycine max RepID=I1JR44_SOYBN	1e-116	99.4	NA	NA	NA	AT1G09310.1 | Symbols: | Protein of unknown function, DUF538 | chr1:3009109-3009648 FORWARD LENGTH=179	7e-63	91.57	GO:0008150 GO:0019344	biological process; "cysteine biosynthetic process"	NA	NA	GO:0005634 GO:0048046	nucleus; "apoplast"	PF04398	Protein of unknown function, DUF538	NA	NA	NA	NA	NA	NA	NA	NA
GLYMA03G39420	chr3	-	45503356	45505598	-0.553509	-0.880854	-1.43117	188	UniRef100_I1JR90 Uncharacterized protein n=1 Tax=Glycine max RepID=I1JR90_SOYBN	3e-130	99.47	UniRef100_B9SAT7 60S ribosomal protein L18, putative n=1 Tax=Ricinus communis RepID=B9SAT7_RICCO	2e-121	99.47	AT3G05590.1 | Symbols: RPL18 | ribosomal protein L18 | chr3:1621511-1622775 FORWARD LENGTH=187	1e-116	99.47	GO:0006412 GO:0009220	translation; "pyrimidine ribonucleotide biosynthetic process"	GO:0003735 GO:0005515	structural constituent of ribosome; "protein binding"	GO:0005622 GO:0005737 GO:0005773 GO:0005774 GO:0005840 GO:0005886 GO:0009507 GO:0015934 GO:0022625	intracellular; "cytoplasm"; "vacuole"; "vacuolar membrane"; "ribosome"; "plasma membrane"; "chloroplast"; "large ribosomal subunit"; "cytosolic large ribosomal subunit"	PF00828	Ribosomal protein L18e/L15	PTHR10934	60S RIBOSOMAL PROTEIN L18	KOG1714	60s_ribosomal_protein_L18	NA	NA	NA	NA
GLYMA03G39570	chr3	-	45585844	45590917	-0.614849	-1.64748	-0.746538	325	UniRef100_I1JRA7 ATP-dependent Clp protease proteolytic subunit n=1 Tax=Glycine max RepID=I1JRA7_SOYBN	0	99.69	UniRef100_I1JRA7 ATP-dependent Clp protease proteolytic subunit n=1 Tax=Glycine max RepID=I1JRA7_SOYBN	0	99.69	AT1G09130.2 | Symbols: | ATP-dependent caseinolytic (Clp) protease/crotonase family protein | chr1:2940063-2942217 REVERSE LENGTH=330	2e-180	96	GO:0006508 GO:0019288	proteolysis; "isopentenyl diphosphate biosynthetic process, mevalonate-independent pathway"	GO:0004252	serine-type endopeptidase activity	GO:0005739 GO:0009507 GO:0009532 GO:0009570 GO:0009579 GO:0009941	mitochondrion; "chloroplast"; "plastid stroma"; "chloroplast stroma"; "thylakoid"; "chloroplast envelope"	PF00574	Clp protease	PTHR10381 PTHR10381:SF3	PROTEASE FAMILY S14 CLPP PROTEASE; "gb def: atp-dependent clp protease proteolytic subunit homolog [chlorarachnion ccmp621]"	KOG0840	ATP-dependent_Clp_protease,_proteolytic_subunit	NA	NA	NA	NA
GLYMA03G39640	chr3	-	45640222	45651451	-0.451356	-1.07693	-0.322524	659	UniRef100_UPI000233A1B9 UPI000233A1B9 related cluster n=1 Tax=unknown RepID=UPI000233A1B9	0	99.85	UniRef100_A2Q340 Acyl-CoA-binding domain-containing protein n=1 Tax=Medicago truncatula RepID=A2Q340_MEDTR	0	99.7	AT3G05420.2 | Symbols: ACBP4 | acyl-CoA binding protein 4 | chr3:1561880-1567047 FORWARD LENGTH=669	0	98.48	GO:0006869 GO:0009416 GO:0009723 GO:0009753	lipid transport; "response to light stimulus"; "response to ethylene stimulus"; "response to jasmonic acid stimulus"	GO:0000062 GO:0005515	fatty-acyl-CoA binding; "protein binding"	GO:0005634 GO:0005737 GO:0005829	nucleus; "cytoplasm"; "cytosol"	PF00887 PF07646	Acyl CoA binding protein; "Kelch motif"	PTHR23244 PTHR23244:SF29	KELCH REPEAT DOMAIN; "RANGAP1-INTERACTING PROTEIN-RELATED"	KOG0379	Kelch_repeat-containing_proteins	NA	NA	NA	NA
GLYMA03G40230	chr3	-	46032032	46036989	-0.373572	-0.672155	-1.17843	1068	UniRef100_I1JRH7 Uncharacterized protein n=1 Tax=Glycine max RepID=I1JRH7_SOYBN	0	99.91	UniRef100_A2Q3G0 Chaperone protein dnaJ n=1 Tax=Medicago truncatula RepID=A2Q3G0_MEDTR	0	99.34	AT5G27240.1 | Symbols: | DNAJ heat shock N-terminal domain-containing protein | chr5:9597552-9600866 FORWARD LENGTH=1104	8e-160	99.34	GO:0006457	protein folding	GO:0031072 GO:0051082	heat shock protein binding; "unfolded protein binding"	GO:0005737	cytoplasm	PF00226 PF11926	DnaJ domain; "Domain of unknown function (DUF3444)"	PTHR24077 PTHR24077:SF88	FAMILY NOT NAMED; ""	NA	NA	NA	NA	NA	NA
GLYMA03G40250	chr3	+	46056516	46059130	-0.725664	-1.16368	-1.09655	130	UniRef100_I1JRI3 Uncharacterized protein n=1 Tax=Glycine max RepID=I1JRI3_SOYBN	8e-90	99.23	UniRef100_I1LBG3 Acyl carrier protein n=2 Tax=Glycine max RepID=I1LBG3_SOYBN	6e-34	77.69	AT1G54630.2 | Symbols: ACP3 | acyl carrier protein 3 | chr1:20401993-20402919 REVERSE LENGTH=107	1e-18	50.77	GO:0006633	fatty acid biosynthetic process	GO:0000036 GO:0031177	ACP phosphopantetheine attachment site binding involved in fatty acid biosynthetic process; "phosphopantetheine binding"	GO:0009507 GO:0009570	chloroplast; "chloroplast stroma"	NA	NA	PTHR20863 PTHR20863:SF12	ACYL CARRIER PROTEIN/ZINC FINGER PROTEIN 593-RELATED; "SUBFAMILY NOT NAMED"	NA	NA	NA	NA	NA	NA
GLYMA03G40300	chr3	+	46086192	46095733	-0.757237	-1.02354	-0.439171	725	UniRef100_I1JRJ1 Uncharacterized protein n=1 Tax=Glycine max RepID=I1JRJ1_SOYBN	0	99.86	UniRef100_D7LHR0 eIF4-gamma/eIF5/eIF2-epsilon domain-containing protein n=1 Tax=Arabidopsis lyrata subsp. lyrata RepID=D7LHR0_ARALL	0	98.62	AT2G34970.1 | Symbols: | Trimeric LpxA-like enzyme | chr2:14746340-14748532 FORWARD LENGTH=730	0	98.62	GO:0006446 GO:0009058 GO:0009165	regulation of translational initiation; "biosynthetic process"; "nucleotide biosynthetic process"	GO:0003743 GO:0016740 GO:0016779	translation initiation factor activity; "transferase activity"; "nucleotidyltransferase activity"	GO:0005737 GO:0005829	cytoplasm; "cytosol"	PF02020 PF00483	eIF4-gamma/eIF5/eIF2-epsilon; "Nucleotidyl transferase"	PTHR22572 PTHR22572:SF7	SUGAR-1-PHOSPHATE GUANYL TRANSFERASE; "EUKARIOTIC TRANSLATION INITIATION FACTOR 2B, EPSILON SUBUNIT"	KOG1461	Translation_initiation_factor_2B,_epsilon_subunit_(eIF-2Bepsilon/GCD6)	NA	NA	K03240	translation_initiation_factor_eIF-2B_epsilon_subunit
GLYMA03G40320	chr3	-	46101672	46115353	0.639719	1.4767	0.829149	1207	UniRef100_I1JRJ3 Uncharacterized protein n=1 Tax=Glycine max RepID=I1JRJ3_SOYBN	0	99.92	UniRef100_G7L0R1 Exportin-5 n=1 Tax=Medicago truncatula RepID=G7L0R1_MEDTR	0	99.92	AT3G05040.1 | Symbols: HST, HST1 | ARM repeat superfamily protein | chr3:1401479-1408095 REVERSE LENGTH=1202	0	98.76	GO:0009910 GO:0009944 GO:0009965 GO:0035281 GO:0048364 GO:0048367	negative regulation of flower development; "polarity specification of adaxial/abaxial axis"; "leaf morphogenesis"; "pre-miRNA export from nucleus"; "root development"; "shoot development"	GO:0005487 GO:0005515	nucleocytoplasmic transporter activity; "protein binding"	GO:0005634 GO:0005635	nucleus; "nuclear envelope"	PF08389	Exportin 1-like protein	PTHR11223 PTHR11223:SF3	CHROMOSOME REGION MAINTENANCE PROTEIN; "CHROMOSOME REGION MAINTENANCE PROTEIN 5/EXPORTIN 5"	NA	NA	NA	NA	K14289	exportin-5
GLYMA03G40352	chr3	-	46142359	46147743	0.376263	1.00609	1.04436	415	UniRef100_UPI00023377BA UPI00023377BA related cluster n=1 Tax=unknown RepID=UPI00023377BA	0	99.52	UniRef100_G7L0R8 Acyltransferase-like protein n=1 Tax=Medicago truncatula RepID=G7L0R8_MEDTR	0	92.77	AT1G54570.1 | Symbols: | Esterase/lipase/thioesterase family protein | chr1:20380649-20384953 REVERSE LENGTH=704	3e-168	93.49	GO:0019432 GO:0033306	triglyceride biosynthetic process; "phytol metabolic process"	GO:0003824 GO:0004144	catalytic activity; "diacylglycerol O-acyltransferase activity"	GO:0005739 GO:0009507 GO:0010287	mitochondrion; "chloroplast"; "plastoglobule"	NA	NA	PTHR10992 PTHR10992:SF276	ALPHA/BETA HYDROLASE RELATED; "ESTERASE/LIPASE/THIOESTERASE-LIKE PROTEIN (OS01G03"	KOG1454	Predicted_hydrolase/acyltransferase_(alpha/beta_hydrolase_superfamily)	NA	NA	NA	NA
GLYMA03G40470	chr3	-	46217414	46220462	-1.02168	-1.13036	-0.506733	233	UniRef100_I1JRK8 Proteasome subunit beta type n=1 Tax=Glycine max RepID=I1JRK8_SOYBN	1e-170	99.57	UniRef100_I1JRK8 Proteasome subunit beta type n=1 Tax=Glycine max RepID=I1JRK8_SOYBN	1e-170	99.57	AT1G56450.1 | Symbols: PBG1 | 20S proteasome beta subunit G1 | chr1:21141970-21144186 FORWARD LENGTH=246	3e-147	97.42	GO:0006094 GO:0006096 GO:0006511 GO:0006635 GO:0009407 GO:0009651 GO:0043161 GO:0043248 GO:0046686 GO:0051603 GO:0051788 GO:0080129	gluconeogenesis; "glycolysis"; "ubiquitin-dependent protein catabolic process"; "fatty acid beta-oxidation"; "toxin catabolic process"; "response to salt stress"; "proteasomal ubiquitin-dependent protein catabolic process"; "proteasome assembly"; "response to cadmium ion"; "proteolysis involved in cellular protein catabolic process"; "response to misfolded protein"; "proteasome core complex assem…	GO:0004175 GO:0004298 GO:0008233	endopeptidase activity; "threonine-type endopeptidase activity"; "peptidase activity"	GO:0000502 GO:0005737 GO:0005829 GO:0005839 GO:0022626	proteasome complex; "cytoplasm"; "cytosol"; "proteasome core complex"; "cytosolic ribosome"	PF00227	Proteasome subunit	PTHR11599 PTHR11599:SF5	PROTEASOME SUBUNIT ALPHA/BETA; "PROTEASOME BETA SUBUNIT"	KOG0185	20S_proteasome,_regulatory_subunit_beta_type_PSMB4/PRE4	3.4.25.1	Proteasome_endopeptidase_complex	K02736	20S_proteasome_subunit_beta_7_[EC:3.4.25.1]
GLYMA03G40500	chr3	+	46234522	46246813	-0.460808	-1.21379	-0.762043	961	UniRef100_UPI000233A4BF UPI000233A4BF related cluster n=1 Tax=unknown RepID=UPI000233A4BF	0	99.9	UniRef100_G7L0T7 5'-3' exoribonuclease n=1 Tax=Medicago truncatula RepID=G7L0T7_MEDTR	0	99.9	AT1G54490.1 | Symbols: AIN1, EIN5, XRN4, ATXRN4 | exoribonuclease 4 | chr1:20350300-20356650 FORWARD LENGTH=947	0	98.75	GO:0000003 GO:0000291 GO:0000956 GO:0006139 GO:0006306 GO:0006325 GO:0006342 GO:0006355 GO:0006486 GO:0006487 GO:0007131 GO:0007155 GO:0007267 GO:0008284 GO:0009616 GO:0009630 GO:0009723 GO:0009826 GO:0009873 GO:0009961 GO:0010014 GO:0010090 GO:0010267 GO:0010413 GO:0010587 GO:0010638 GO:0016049 GO:0031087 GO:0033044 GO:0035196 GO:0040029 GO:0043687 GO:0045010 GO:0045492 GO:0045595 GO:0045893 GO:…	reproduction; "nuclear-transcribed mRNA catabolic process, exonucleolytic"; "nuclear-transcribed mRNA catabolic process"; "nucleobase-containing compound metabolic process"; "DNA methylation"; "chromatin organization"; "chromatin silencing"; "regulation of transcription, DNA-dependent"; "protein glycosylation"; "protein N-linked glycosylation"; "reciprocal meiotic recombination"; "cell adhesion";…	GO:0003676 GO:0004527 GO:0004534 GO:0008270 GO:0008409	nucleic acid binding; "exonuclease activity"; "5'-3' exoribonuclease activity"; "zinc ion binding"; "5'-3' exonuclease activity"	GO:0005622 GO:0005634 GO:0005829	intracellular; "nucleus"; "cytosol"	PF00098 PF03159	Zinc knuckle; "XRN 5'-3' exonuclease N-terminus"	PTHR12341	5'->3' EXORIBONUCLEASE	KOG2044	5'-3'_exonuclease_HKE1/RAT1	3.1.13.-	Exoribonucleases_producing_5'-phosphomonoesters	K12619	5'-3'_exoribonuclease_2_[EC:3.1.13.-]
GLYMA03G40530	chr3	-	46256329	46258371	-0.934381	-1.3931	-1.33663	138	UniRef100_C6SXD3 40S ribosomal protein S24 n=1 Tax=Glycine max RepID=C6SXD3_SOYBN	1e-92	99.28	UniRef100_C6SXD3 40S ribosomal protein S24 n=1 Tax=Glycine max RepID=C6SXD3_SOYBN	1e-92	99.28	AT5G28060.1 | Symbols: | Ribosomal protein S24e family protein | chr5:10069791-10070792 REVERSE LENGTH=133	1e-82	95.65	GO:0000462 GO:0006412 GO:0006414 GO:0042254	maturation of SSU-rRNA from tricistronic rRNA transcript (SSU-rRNA, 5.8S rRNA, LSU-rRNA); "translation"; "translational elongation"; "ribosome biogenesis"	GO:0000166 GO:0003735	nucleotide binding; "structural constituent of ribosome"	GO:0005618 GO:0005622 GO:0005730 GO:0005737 GO:0005840 GO:0016020 GO:0022626 GO:0022627	cell wall; "intracellular"; "nucleolus"; "cytoplasm"; "ribosome"; "membrane"; "cytosolic ribosome"; "cytosolic small ribosomal subunit"	PF01282	Ribosomal protein S24e	PTHR10496	40S RIBOSOMAL PROTEIN S24	KOG3424	40S_ribosomal_protein_S24	NA	NA	K02974	small_subunit_ribosomal_protein_S24e
GLYMA03G40660	chr3	-	46341908	46350970	1.01256	0.762884	0.938994	721	UniRef100_I1JRM3 Uncharacterized protein n=1 Tax=Glycine max RepID=I1JRM3_SOYBN	0	99.86	UniRef100_G7L1U8 Peptide-N(4)-(N-acetyl-beta-glucosaminyl)asparagine amidase n=2 Tax=Medicago truncatula RepID=G7L1U8_MEDTR	0	99.17	AT5G49570.1 | Symbols: AtPNG1, PNG1 | peptide-N-glycanase 1 | chr5:20112071-20116125 REVERSE LENGTH=721	0	98.61	GO:0006289 GO:0006499 GO:0009751 GO:0010188 GO:0010193	nucleotide-excision repair; "N-terminal protein myristoylation"; "response to salicylic acid stimulus"; "response to microbial phytotoxin"; "response to ozone"	GO:0000224 GO:0003684 GO:0003824	peptide-N4-(N-acetyl-beta-glucosaminyl)asparagine amidase activity; "damaged DNA binding"; "catalytic activity"	GO:0005634 GO:0005737 GO:0005829	nucleus; "cytoplasm"; "cytosol"	PF01841	Transglutaminase-like superfamily	PTHR12143 PTHR12143:SF2	PEPTIDE N-GLYCANASE (PNGASE)-RELATED; "PEPTIDE N-GLYCANASE (PNGASE)"	KOG0909	Peptide:N-glycanase	3.5.1.52	Peptide-N4-(N-acetyl-beta-glucosaminyl)asparagine_amidase	K01456	peptide-N4-(N-acetyl-beta-glucosaminyl)asparagine_amidase_[EC:3.5.1.52]
GLYMA03G40860	chr3	-	46483452	46485502	1.05424	0.460158	1.30079	294	UniRef100_I1JRP2 Uncharacterized protein n=2 Tax=Glycine max RepID=I1JRP2_SOYBN	0	96.6	UniRef100_C6TBN2 Probable aldo-keto reductase 1 n=1 Tax=Glycine max RepID=AKR1_SOYBN	0	96.26	AT1G60690.1 | Symbols: | NAD(P)-linked oxidoreductase superfamily protein | chr1:22349892-22351668 REVERSE LENGTH=345	2e-129	95.24	NA	NA	GO:0004033	aldo-keto reductase (NADP) activity	GO:0005737 GO:0005886 GO:0009941	cytoplasm; "plasma membrane"; "chloroplast envelope"	PF00248	Aldo/keto reductase family	PTHR11732 PTHR11732:SF12	ALDO/KETO REDUCTASE; "OXIDOREDUCTASE"	KOG1575	Voltage-gated_shaker-like_K+_channel,_subunit_beta/KCNAB	NA	NA	NA	NA
GLYMA03G40870	chr3	-	46486261	46488792	1.00124	0.530423	1.21335	347	UniRef100_I1JRP8 Uncharacterized protein n=1 Tax=Glycine max RepID=I1JRP8_SOYBN	0	99.71	UniRef100_C6TBN2 Probable aldo-keto reductase 1 n=1 Tax=Glycine max RepID=AKR1_SOYBN	0	97.41	AT1G60690.1 | Symbols: | NAD(P)-linked oxidoreductase superfamily protein | chr1:22349892-22351668 REVERSE LENGTH=345	1e-139	96.54	NA	NA	GO:0004033	aldo-keto reductase (NADP) activity	GO:0005737 GO:0005886 GO:0009941	cytoplasm; "plasma membrane"; "chloroplast envelope"	PF00248	Aldo/keto reductase family	PTHR11732 PTHR11732:SF12	ALDO/KETO REDUCTASE; "OXIDOREDUCTASE"	KOG1575	Voltage-gated_shaker-like_K+_channel,_subunit_beta/KCNAB	NA	NA	NA	NA
GLYMA03G40880	chr3	-	46489346	46498329	1.69347	1.15805	1.58942	413	UniRef100_I1JRP9 Uncharacterized protein n=2 Tax=Glycine max RepID=I1JRP9_SOYBN	0	89.1	UniRef100_C6TBN2 Probable aldo-keto reductase 1 n=1 Tax=Glycine max RepID=AKR1_SOYBN	0	83.54	AT1G60690.1 | Symbols: | NAD(P)-linked oxidoreductase superfamily protein | chr1:22349892-22351668 REVERSE LENGTH=345	2e-137	82.57	NA	NA	GO:0004033	aldo-keto reductase (NADP) activity	GO:0005737 GO:0005886 GO:0009941	cytoplasm; "plasma membrane"; "chloroplast envelope"	PF00248	Aldo/keto reductase family	PTHR11732 PTHR11732:SF12	ALDO/KETO REDUCTASE; "OXIDOREDUCTASE"	KOG1575	Voltage-gated_shaker-like_K+_channel,_subunit_beta/KCNAB	NA	NA	NA	NA
GLYMA03G41020	chr3	+	46589216	46595890	1.00216	0.714608	1.83781	678	UniRef100_I1JRR3 Uncharacterized protein n=1 Tax=Glycine max RepID=I1JRR3_SOYBN	0	96.9	UniRef100_G7I6T4 Histone-lysine N-methyltransferase SUVR4 n=1 Tax=Medicago truncatula RepID=G7I6T4_MEDTR	0	96.76	AT3G04380.1 | Symbols: SUVR4, SDG31 | SET-domain containing protein lysine methyltransferase family protein | chr3:1161602-1164539 FORWARD LENGTH=492	1e-169	51.92	GO:0034968	histone lysine methylation	GO:0008270 GO:0018024	zinc ion binding; "histone-lysine N-methyltransferase activity"	GO:0005634 GO:0005730 GO:0009506	nucleus; "nucleolus"; "plasmodesma"	PF05033 PF10440 PF00856	Pre-SET motif; "WIYLD domain"; "SET domain"	PTHR22884 PTHR22884:SF23	SET DOMAIN PROTEINS; "SET DOMAIN PROTEIN"	KOG1082	Histone_H3_(Lys9)_methyltransferase_SUV39H1/Clr4,_required_for_transcriptional_silencing	NA	NA	NA	NA
GLYMA03G41040	chr3	+	46599325	46604249	1.66772	1.75434	2.01588	436	UniRef100_I1JRR7 Uncharacterized protein n=1 Tax=Glycine max RepID=I1JRR7_SOYBN	0	93.81	UniRef100_G7I6T3 Two-component response regulator ARR2 n=1 Tax=Medicago truncatula RepID=G7I6T3_MEDTR	1e-127	86.7	AT5G29000.2 | Symbols: PHL1 | Homeodomain-like superfamily protein | chr5:11022336-11024229 REVERSE LENGTH=413	2e-91	81.19	NA	NA	GO:0003677 GO:0003700	DNA binding; "sequence-specific DNA binding transcription factor activity"	GO:0005634	nucleus	PF00249	Myb-like DNA-binding domain	NA	NA	NA	NA	NA	NA	NA	NA
GLYMA03G41330	chr3	+	46842507	46845292	-1.38966	-0.483965	-0.966002	366	UniRef100_I1JRU5 Uncharacterized protein n=1 Tax=Glycine max RepID=I1JRU5_SOYBN	0	99.73	UniRef100_G7L2Y9 GDSL esterase/lipase n=1 Tax=Medicago truncatula RepID=G7L2Y9_MEDTR	0	99.45	AT5G33370.1 | Symbols: | GDSL-like Lipase/Acylhydrolase superfamily protein | chr5:12602773-12604670 REVERSE LENGTH=366	0	91.8	GO:0006629	lipid metabolic process	GO:0004091 GO:0016788	carboxylesterase activity; "hydrolase activity, acting on ester bonds"	GO:0005576	extracellular region	PF00657	GDSL-like Lipase/Acylhydrolase	PTHR22835 PTHR22835:SF39	ZINC FINGER FYVE DOMAIN CONTAINING PROTEIN; "LATERAL SIGNALING TARGET PROTEIN 2"	NA	NA	NA	NA	NA	NA
GLYMA03G41850	chr3	+	47209980	47213031	1.1018	-0.106675	1.33973	602	UniRef100_UPI00023379B8 UPI00023379B8 related cluster n=1 Tax=unknown RepID=UPI00023379B8	0	99.83	UniRef100_G8A2Y5 Ubiquitin n=1 Tax=Medicago truncatula RepID=G8A2Y5_MEDTR	0	99.67	AT2G46500.2 | Symbols: ATPI4K GAMMA 4, UBDK GAMMA 4, PI4K GAMMA 4 | phosphoinositide 4-kinase gamma 4 | chr2:19086741-19088534 REVERSE LENGTH=566	0	98.67	GO:0000165 GO:0002679 GO:0006499 GO:0006612 GO:0006944 GO:0007154 GO:0009409 GO:0009414 GO:0009611 GO:0009738 GO:0009862 GO:0009867 GO:0010200 GO:0010363 GO:0030968 GO:0031348 GO:0035556 GO:0042538 GO:0043069 GO:0046854 GO:0050832	MAPK cascade; "respiratory burst involved in defense response"; "N-terminal protein myristoylation"; "protein targeting to membrane"; "cellular membrane fusion"; "cell communication"; "response to cold"; "response to water deprivation"; "response to wounding"; "abscisic acid mediated signaling pathway"; "systemic acquired resistance, salicylic acid mediated signaling pathway"; "jasmonic acid medi…	GO:0004430 GO:0016773	1-phosphatidylinositol 4-kinase activity; "phosphotransferase activity, alcohol group as acceptor"	GO:0005829 GO:0009507	cytosol; "chloroplast"	PF00240 PF00454	Ubiquitin family; "Phosphatidylinositol 3- and 4-kinase"	PTHR15245 PTHR15245:SF11	FAMILY NOT NAMED; "gb def: T17H3.7"	KOG2381	Phosphatidylinositol_4-kinase	NA	NA	NA	NA
GLYMA03G42000	chr3	-	47330408	47337436	0.321488	0.185869	1.12766	1057	UniRef100_I1JS15 Uncharacterized protein n=1 Tax=Glycine max RepID=I1JS15_SOYBN	0	99.91	UniRef100_Q9LNJ9 Bifunctional fucokinase/fucose pyrophosphorylase n=1 Tax=Arabidopsis thaliana RepID=FKGP_ARATH	0	98.77	AT1G01220.1 | Symbols: FKGP, AtFKGP | L-fucokinase/GDP-L-fucose pyrophosphorylase | chr1:91750-95552 FORWARD LENGTH=1055	0	98.77	GO:0008152 GO:0030244 GO:0042352 GO:0048193	metabolic process; "cellulose biosynthetic process"; "GDP-L-fucose salvage"; "Golgi vesicle transport"	GO:0004335 GO:0005524 GO:0016301 GO:0016772 GO:0016773 GO:0047341 GO:0050201	galactokinase activity; "ATP binding"; "kinase activity"; "transferase activity, transferring phosphorus-containing groups"; "phosphotransferase activity, alcohol group as acceptor"; "fucose-1-phosphate guanylyltransferase activity"; "fucokinase activity"	GO:0005737	cytoplasm	PF00288 PF07959 PF08544	GHMP kinases N terminal domain; "L-fucokinase"; "GHMP kinases C terminal"	PTHR15045	FUCOSE-1-PHOSPHATE GUANYLTRANSFERASE	NA	NA	2.7.1.52	Fucokinase	K05305	fucokinase_[EC:2.7.1.52]
GLYMA03G42180	chr3	+	47463126	47464588	-1.5869	-2.24114	-2.1571	165	UniRef100_I1JS37 Uncharacterized protein n=1 Tax=Glycine max RepID=I1JS37_SOYBN	1e-112	99.39	UniRef100_Q9FLV1 60s acidic ribosomal protein P1 n=1 Tax=Arabidopsis thaliana RepID=Q9FLV1_ARATH	3e-26	57.58	AT5G24510.1 | Symbols: | 60S acidic ribosomal protein family | chr5:8369295-8369866 REVERSE LENGTH=111	5e-29	57.58	GO:0006414	translational elongation	GO:0003735	structural constituent of ribosome	GO:0005622 GO:0005737 GO:0005840 GO:0022626	intracellular; "cytoplasm"; "ribosome"; "cytosolic ribosome"	PF00428	60s Acidic ribosomal protein	PTHR21141	60S ACIDIC RIBOSOMAL PROTEIN FAMILY MEMBER	KOG1762	60s_acidic_ribosomal_protein_P1	NA	NA	K02942	large_subunit_ribosomal_protein_LP1
GLYMA03G42240	chr3	-	47493159	47494840	1.04084	1.11856	1.3223	226	UniRef100_I1JS45 Uncharacterized protein n=1 Tax=Glycine max RepID=I1JS45_SOYBN	8e-121	75.66	UniRef100_Q2HTB6 Thylakoid membrane phosphoprotein 14 kDa n=1 Tax=Medicago truncatula RepID=Q2HTB6_MEDTR	4e-67	69.47	AT2G46820.2 | Symbols: PTAC8, TMP14, PSAP, PSI-P | photosystem I P subunit | chr2:19243729-19244870 FORWARD LENGTH=174	2e-54	62.83	GO:0006098 GO:0006364 GO:0009657 GO:0009737 GO:0009773 GO:0010027 GO:0010207 GO:0015979 GO:0019684 GO:0035304	pentose-phosphate shunt; "rRNA processing"; "plastid organization"; "response to abscisic acid stimulus"; "photosynthetic electron transport in photosystem I"; "thylakoid membrane organization"; "photosystem II assembly"; "photosynthesis"; "photosynthesis, light reaction"; "regulation of protein dephosphorylation"	GO:0003677	DNA binding	GO:0009295 GO:0009507 GO:0009508 GO:0009534 GO:0009535 GO:0009579 GO:0009941 GO:0030093	nucleoid; "chloroplast"; "plastid chromosome"; "chloroplast thylakoid"; "chloroplast thylakoid membrane"; "thylakoid"; "chloroplast envelope"; "chloroplast photosystem I"	NA	NA	NA	NA	NA	NA	NA	NA	NA	NA
GLYMA03G42450	chr3	+	47664595	47666895	0.832299	0.774256	1.30279	346	UniRef100_B2ZRG3 EREBP/AP2 transcription factor n=1 Tax=Glycine max RepID=B2ZRG3_SOYBN	0	99.71	UniRef100_B2ZRG3 EREBP/AP2 transcription factor n=1 Tax=Glycine max RepID=B2ZRG3_SOYBN	0	99.71	AT1G53910.3 | Symbols: RAP2.12 | related to AP2 12 | chr1:20135242-20136581 FORWARD LENGTH=356	5e-61	99.71	GO:0001666 GO:0006355 GO:0070483	response to hypoxia; "regulation of transcription, DNA-dependent"; "detection of hypoxia"	GO:0003677 GO:0003700	DNA binding; "sequence-specific DNA binding transcription factor activity"	GO:0005634 GO:0005886	nucleus; "plasma membrane"	PF00847	AP2 domain	NA	NA	NA	NA	NA	NA	K09286	EREBP-like_factor
GLYMA04G00420	chr4	-	189069	191128	-0.640886	-1.37592	-1.11601	471	UniRef100_I1JSD2 Uncharacterized protein n=1 Tax=Glycine max RepID=I1JSD2_SOYBN	0	99.79	UniRef100_P45621 Glutamate-1-semialdehyde 2,1-aminomutase, chloroplastic n=1 Tax=Glycine max RepID=GSA_SOYBN	0	99.79	AT3G48730.1 | Symbols: GSA2 | glutamate-1-semialdehyde 2,1-aminomutase 2 | chr3:18049697-18051550 FORWARD LENGTH=472	0	99.15	GO:0006098 GO:0006364 GO:0006779 GO:0009073 GO:0009965 GO:0015995 GO:0019344 GO:0030154 GO:0033014 GO:0045036 GO:0045893	pentose-phosphate shunt; "rRNA processing"; "porphyrin-containing compound biosynthetic process"; "aromatic amino acid family biosynthetic process"; "leaf morphogenesis"; "chlorophyll biosynthetic process"; "cysteine biosynthetic process"; "cell differentiation"; "tetrapyrrole biosynthetic process"; "protein targeting to chloroplast"; "positive regulation of transcription, DNA-dependent"	GO:0003824 GO:0008483 GO:0030170 GO:0042286	catalytic activity; "transaminase activity"; "pyridoxal phosphate binding"; "glutamate-1-semialdehyde 2,1-aminomutase activity"	GO:0009507 GO:0009570 GO:0009941	chloroplast; "chloroplast stroma"; "chloroplast envelope"	PF00202	Aminotransferase class-III	PTHR11986 PTHR11986:SF5	AMINOTRANSFERASE CLASS III; "GLUTAMATE-1-SEMIALDEHYDE 2,1-AMINOMUTASE"	KOG1401	Acetylornithine_aminotransferase	5.4.3.8	Glutamate-1-semialdehyde_2,1-aminomutase	K01845	glutamate-1-semialdehyde_2,1-aminomutase_[EC:5.4.3.8]
GLYMA04G01000	chr4	-	577402	580508	-1.13835	-1.15308	-0.910955	116	UniRef100_C6SWD4 Uncharacterized protein n=1 Tax=Glycine max RepID=C6SWD4_SOYBN	1e-78	99.14	UniRef100_G7J7T5 NADH dehydrogenase n=1 Tax=Medicago truncatula RepID=G7J7T5_MEDTR	5e-71	99.14	AT4G34700.1 | Symbols: CIB22, AtCIB22 | LYR family of Fe/S cluster biogenesis protein | chr4:16556874-16558362 FORWARD LENGTH=117	6e-65	97.41	GO:0005975 GO:0006511 GO:0009853 GO:0051788 GO:0080129	carbohydrate metabolic process; "ubiquitin-dependent protein catabolic process"; "photorespiration"; "response to misfolded protein"; "proteasome core complex assembly"	GO:0003824	catalytic activity	GO:0005739 GO:0005774 GO:0031966 GO:0045271	mitochondrion; "vacuolar membrane"; "mitochondrial membrane"; "respiratory chain complex I"	NA	NA	PTHR12868	NADH-UBIQUINONE OXIDOREDUCTASE B22 SUBUNIT	KOG3466	NADH:ubiquinone_oxidoreductase,_NDUFB9/B22_subunit	1.6.5.3 1.6.99.3	NADH_dehydrogenase_(ubiquinone). NADH_dehydrogenase	K03965	NADH_dehydrogenase_(ubiquinone)_1_beta_subcomplex_9_[EC:1.6.5.3_1.6.99.3]
GLYMA04G01130	chr4	-	710035	711409	1.22595	1.94782	1.58366	215	UniRef100_C6TAX7 Uncharacterized protein n=1 Tax=Glycine max RepID=C6TAX7_SOYBN	4e-142	99.53	UniRef100_D3YBF7 Dehydrin b n=1 Tax=Trifolium repens RepID=D3YBF7_TRIRP	6e-35	93.49	AT1G20440.1 | Symbols: COR47, RD17, AtCOR47 | cold-regulated 47 | chr1:7084722-7085664 REVERSE LENGTH=265	5e-22	87.91	GO:0006096 GO:0006833 GO:0006970 GO:0006972 GO:0007030 GO:0009266 GO:0009409 GO:0009414 GO:0009415 GO:0009631 GO:0009651 GO:0009737 GO:0010286 GO:0046686 GO:0050832	glycolysis; "water transport"; "response to osmotic stress"; "hyperosmotic response"; "Golgi organization"; "response to temperature stimulus"; "response to cold"; "response to water deprivation"; "response to water stimulus"; "cold acclimation"; "response to salt stress"; "response to abscisic acid stimulus"; "heat acclimation"; "response to cadmium ion"; "defense response to fungus"	GO:0003674	molecular function	GO:0005634 GO:0005829	nucleus; "cytosol"	PF00257	Dehydrin	NA	NA	NA	NA	NA	NA	NA	NA
GLYMA04G01244	chr4	+	804843	810830	-1.02942	-1.21855	-1.28744	531	UniRef100_UPI0002339F06 UPI0002339F06 related cluster n=1 Tax=unknown RepID=UPI0002339F06	0	99.81	UniRef100_I1K753 Bifunctional dihydrofolate reductase-thymidylate synthase n=1 Tax=Glycine max RepID=I1K753_SOYBN	0	99.81	AT2G16370.1 | Symbols: THY-1 | thymidylate synthase 1 | chr2:7082038-7084333 REVERSE LENGTH=519	0	95.48	GO:0006231 GO:0006545 GO:0006730 GO:0009165 GO:0009257 GO:0055114	dTMP biosynthetic process; "glycine biosynthetic process"; "one-carbon metabolic process"; "nucleotide biosynthetic process"; "10-formyltetrahydrofolate biosynthetic process"; "oxidation-reduction process"	GO:0004146 GO:0004799 GO:0016491	dihydrofolate reductase activity; "thymidylate synthase activity"; "oxidoreductase activity"	GO:0005737 GO:0005829	cytoplasm; "cytosol"	PF00186 PF00303	Dihydrofolate reductase; "Thymidylate synthase"	PTHR11549 PTHR11549:SF2	DIHYDROFOLATE REDUCTASE; "THYMIDYLATE SYNTHASE"	KOG0673	Thymidylate_synthase	1.5.1.3 2.1.1.45	Dihydrofolate_reductase. Thymidylate_synthase	K13998	dihydrofolate_reductase_/_thymidylate_synthase_[EC:1.5.1.3_2.1.1.45]
GLYMA04G01450	chr4	+	946149	951295	0.774941	1.24611	0.708461	460	UniRef100_I1JSP4 Uncharacterized protein n=1 Tax=Glycine max RepID=I1JSP4_SOYBN	0	99.78	UniRef100_G7J6K5 Glucan endo-1,3-beta-glucosidase n=1 Tax=Medicago truncatula RepID=G7J6K5_MEDTR	0	99.13	AT4G34480.1 | Symbols: | O-Glycosyl hydrolases family 17 protein | chr4:16481147-16483988 REVERSE LENGTH=504	0	96.3	GO:0005975	carbohydrate metabolic process	GO:0003824 GO:0004553 GO:0043169	catalytic activity; "hydrolase activity, hydrolyzing O-glycosyl compounds"; "cation binding"	GO:0009507	chloroplast	PF07983 PF00332	X8 domain; "Glycosyl hydrolases family 17"	PTHR16631	GLUCAN 1,3-BETA-GLUCOSIDASE-RELATED	NA	NA	NA	NA	NA	NA
GLYMA04G01470	chr4	-	962669	970081	0.202311	-1.11785	0.0208583	887	UniRef100_I1JSP6 Coatomer subunit gamma n=1 Tax=Glycine max RepID=I1JSP6_SOYBN	0	99.89	UniRef100_I1JSP6 Coatomer subunit gamma n=1 Tax=Glycine max RepID=I1JSP6_SOYBN	0	99.89	AT4G34450.1 | Symbols: | coatomer gamma-2 subunit, putative / gamma-2 coat protein, putative / gamma-2 COP, putative | chr4:16471956-16476795 FORWARD LENGTH=886	0	99.89	GO:0006094 GO:0006487 GO:0006886 GO:0007010 GO:0010498 GO:0016192	gluconeogenesis; "protein N-linked glycosylation"; "intracellular protein transport"; "cytoskeleton organization"; "proteasomal protein catabolic process"; "vesicle-mediated transport"	GO:0005198 GO:0030276	structural molecule activity; "clathrin binding"	GO:0005634 GO:0005798 GO:0005829 GO:0005886 GO:0009506 GO:0009507 GO:0016020 GO:0030117 GO:0030126	nucleus; "Golgi-associated vesicle"; "cytosol"; "plasma membrane"; "plasmodesma"; "chloroplast"; "membrane"; "membrane coat"; "COPI vesicle coat"	PF08752 PF01602	Coatomer gamma subunit appendage domain; "Adaptin N terminal region"	PTHR10261	COATOMER GAMMA SUBUNIT	KOG1078	Vesicle_coat_complex_COPI,_gamma_subunit	NA	NA	NA	NA
GLYMA04G01620	chr4	+	1080093	1084217	-1.47808	-2.07425	-1.17214	358	UniRef100_UPI000233A6A2 UPI000233A6A2 related cluster n=1 Tax=unknown RepID=UPI000233A6A2	0	99.72	UniRef100_B9R8T3 DNA binding protein, putative n=1 Tax=Ricinus communis RepID=B9R8T3_RICCO	1e-74	99.72	AT2G33620.4 | Symbols: | AT hook motif DNA-binding family protein | chr2:14234749-14236563 FORWARD LENGTH=351	8e-74	99.72	GO:0007389 GO:0048438 GO:0048439	pattern specification process; "floral whorl development"; "flower morphogenesis"	GO:0003677	DNA binding	GO:0005829	cytosol	PF03479	Domain of unknown function (DUF296)	NA	NA	NA	NA	NA	NA	NA	NA
GLYMA04G01640	chr4	-	1088617	1090419	0.713891	1.24768	0.690327	350	UniRef100_UPI000189D9E0 UPI000189D9E0 related cluster n=1 Tax=unknown RepID=UPI000189D9E0	0	99.71	UniRef100_Q6Y1E9 Cysteine protease 14 n=1 Tax=Trifolium repens RepID=Q6Y1E9_TRIRP	0	99.71	AT1G20850.1 | Symbols: XCP2 | xylem cysteine peptidase 2 | chr1:7252208-7253537 FORWARD LENGTH=356	0	92.86	GO:0006508 GO:0010075 GO:0010623	proteolysis; "regulation of meristem growth"; "developmental programmed cell death"	GO:0008233 GO:0008234	peptidase activity; "cysteine-type peptidase activity"	GO:0005618 GO:0009507	cell wall; "chloroplast"	PF00112 PF08246	Papain family cysteine protease; "Cathepsin propeptide inhibitor domain (I29)"	PTHR12411 PTHR12411:SF44	CYSTEINE PROTEASE FAMILY C1-RELATED; "CATHEPSIN L-RELATED"	KOG1543	Cysteine_proteinase_Cathepsin_L	3.4.22.-	Cysteine_endopeptidases	K01376	cathepsin_V_[EC:3.4.22.43]
GLYMA04G01810	chr4	-	1205285	1210345	0.4853	1.08919	1.10245	814	UniRef100_I1JST6 Uncharacterized protein n=1 Tax=Glycine max RepID=I1JST6_SOYBN	0	99.88	UniRef100_B9R8Q6 Ubiquitin-protein ligase, putative n=1 Tax=Ricinus communis RepID=B9R8Q6_RICCO	0	99.75	AT1G76390.2 | Symbols: | ARM repeat superfamily protein | chr1:28655914-28658531 FORWARD LENGTH=811	0	99.63	GO:0016567	protein ubiquitination	GO:0004842	ubiquitin-protein ligase activity	GO:0000151 GO:0005737 GO:0005886	ubiquitin ligase complex; "cytoplasm"; "plasma membrane"	PF04564	U-box domain	PTHR22849	WDSAM1 PROTEIN	NA	NA	NA	NA	NA	NA
GLYMA04G01950	chr4	+	1335714	1344458	0.98196	1.04414	0.583655	899	UniRef100_UPI000233A805 UPI000233A805 related cluster n=1 Tax=unknown RepID=UPI000233A805	0	99.89	UniRef100_F9W2W3 Alpha-amylase n=1 Tax=Glycine max RepID=F9W2W3_SOYBN	0	97.66	AT5G03650.1 | Symbols: SBE2.2 | starch branching enzyme 2.2 | chr5:931924-937470 FORWARD LENGTH=805	0	75.42	GO:0000023 GO:0005975 GO:0005982 GO:0006098 GO:0010021 GO:0019252 GO:0019288 GO:0019760 GO:0043085	maltose metabolic process; "carbohydrate metabolic process"; "starch metabolic process"; "pentose-phosphate shunt"; "amylopectin biosynthetic process"; "starch biosynthetic process"; "isopentenyl diphosphate biosynthetic process, mevalonate-independent pathway"; "glucosinolate metabolic process"; "positive regulation of catalytic activity"	GO:0003824 GO:0003844 GO:0004553 GO:0043169	catalytic activity; "1,4-alpha-glucan branching enzyme activity"; "hydrolase activity, hydrolyzing O-glycosyl compounds"; "cation binding"	GO:0009507 GO:0009570	chloroplast; "chloroplast stroma"	PF00128 PF02806 PF02922	Alpha amylase, catalytic domain; "Alpha amylase, C-terminal all-beta domain"; "Carbohydrate-binding module 48 (Isoamylase N-terminal domain)"	PTHR10357 PTHR10357:SF27	AMYLASE; "LYSOSOMAL ALPHA-GLUCOSIDASE"	KOG0470	1,4-alpha-glucan_branching_enzyme/starch_branching_enzyme_II	NA	NA	NA	NA
GLYMA04G02000	chr4	-	1373706	1377926	-0.682815	-1.26391	-1.19795	346	UniRef100_C6TGY6 Uncharacterized protein n=1 Tax=Glycine max RepID=C6TGY6_SOYBN	0	99.71	UniRef100_Q9SH45 F2K11.3 n=1 Tax=Arabidopsis thaliana RepID=Q9SH45_ARATH	3e-52	42.49	AT1G63610.1 | Symbols: | unknown protein; FUNCTIONS IN: molecular_function unknown; INVOLVED IN: biological_process unknown; LOCATED IN: chloroplast; EXPRESSED IN: 22 plant structures; EXPRESSED DURING: 13 growth stages; BEST Arabidopsis thaliana protein match is: unknown protein (TAIR:AT2G14910.1); Has 537 Blast hits to 411 proteins in 100 species: Archae - 0; Bacteria - 231; Metazoa - 0; Fungi …	1e-151	88.73	GO:0008150 GO:0010207	biological process; "photosystem II assembly"	GO:0003674	molecular function	GO:0009507 GO:0009570	chloroplast; "chloroplast stroma"	NA	NA	NA	NA	NA	NA	NA	NA	NA	NA
GLYMA04G02510	chr4	-	1776181	1782251	1.09814	1.37489	1.20496	529	UniRef100_I1JT16 Uncharacterized protein n=2 Tax=Glycine max RepID=I1JT16_SOYBN	0	99.81	UniRef100_G7J5A0 Lateral signaling target protein-like protein n=2 Tax=Medicago truncatula RepID=G7J5A0_MEDTR	0	99.81	AT1G20110.1 | Symbols: | RING/FYVE/PHD zinc finger superfamily protein | chr1:6971554-6974578 FORWARD LENGTH=601	0	99.81	GO:0006623 GO:0006944 GO:0007165 GO:0016192 GO:0016197	protein targeting to vacuole; "cellular membrane fusion"; "signal transduction"; "vesicle-mediated transport"; "endosomal transport"	GO:0035091 GO:0046872	phosphatidylinositol binding; "metal ion binding"	GO:0005634	nucleus	PF01363	FYVE zinc finger	PTHR22835 PTHR22835:SF80	ZINC FINGER FYVE DOMAIN CONTAINING PROTEIN; "SUBFAMILY NOT NAMED"	NA	NA	NA	NA	NA	NA
GLYMA04G02580	chr4	-	1835972	1839583	-0.126444	1.17287	-0.250172	330	UniRef100_I1JT26 Uncharacterized protein (Fragment) n=2 Tax=Glycine max RepID=I1JT26_SOYBN	0	93.64	UniRef100_G7I7Q3 Thaumatin-like protein n=1 Tax=Medicago truncatula RepID=G7I7Q3_MEDTR	2e-172	99.39	AT1G75800.1 | Symbols: | Pathogenesis-related thaumatin superfamily protein | chr1:28458889-28460447 FORWARD LENGTH=330	8e-137	89.09	GO:0051707	response to other organism	GO:0003674	molecular function	GO:0005576	extracellular region	PF00314	Thaumatin family	NA	NA	NA	NA	NA	NA	NA	NA
GLYMA04G02610	chr4	+	1862583	1866246	-0.118723	-2.24496	-0.408722	450	UniRef100_I1JT28 Uncharacterized protein n=1 Tax=Glycine max RepID=I1JT28_SOYBN	0	99.78	UniRef100_B9R897 Tubulin beta chain, putative n=1 Tax=Ricinus communis RepID=B9R897_RICCO	0	99.33	AT1G75780.1 | Symbols: TUB1 | tubulin beta-1 chain | chr1:28451378-28453602 REVERSE LENGTH=447	0	96	GO:0000271 GO:0006094 GO:0006184 GO:0007010 GO:0007017 GO:0007018 GO:0009416 GO:0009825 GO:0009826 GO:0009932 GO:0010498 GO:0010817 GO:0043481 GO:0048767 GO:0051258 GO:0071555	polysaccharide biosynthetic process; "gluconeogenesis"; "GTP catabolic process"; "cytoskeleton organization"; "microtubule-based process"; "microtubule-based movement"; "response to light stimulus"; "multidimensional cell growth"; "unidimensional cell growth"; "cell tip growth"; "proteasomal protein catabolic process"; "regulation of hormone levels"; "anthocyanin accumulation in tissues in respon…	GO:0003924 GO:0005198 GO:0005525	GTPase activity; "structural molecule activity"; "GTP binding"	GO:0005737 GO:0005773 GO:0005874 GO:0043234	cytoplasm; "vacuole"; "microtubule"; "protein complex"	PF03953 PF00091	Tubulin C-terminal domain; "Tubulin/FtsZ family, GTPase domain"	PTHR11588	TUBULIN	KOG1375	Beta_tubulin	NA	NA	K07375	tubulin_beta
GLYMA04G02830	chr4	-	2030287	2036251	-0.807497	-1.21123	-0.946691	905	UniRef100_UPI000233A829 UPI000233A829 related cluster n=1 Tax=unknown RepID=UPI000233A829	0	99.89	UniRef100_G7I6H0 IQ domain-containing protein n=1 Tax=Medicago truncatula RepID=G7I6H0_MEDTR	2e-142	43.76	AT1G19870.1 | Symbols: iqd32 | IQ-domain 32 | chr1:6895400-6898539 REVERSE LENGTH=794	3e-50	46.52	GO:0000394 GO:0009086 GO:0009737 GO:0010048	RNA splicing, via endonucleolytic cleavage and ligation; "methionine biosynthetic process"; "response to abscisic acid stimulus"; "vernalization response"	GO:0005516	calmodulin binding	GO:0005634 GO:0005829 GO:0005886 GO:0009941	nucleus; "cytosol"; "plasma membrane"; "chloroplast envelope"	PF00612	IQ calmodulin-binding motif	PTHR13140 PTHR13140:SF188	MYOSIN; ""	NA	NA	NA	NA	NA	NA
GLYMA04G03020	chr4	-	2195154	2196970	0.959543	1.80561	1.5813	367	UniRef100_I1JT65 Uncharacterized protein n=1 Tax=Glycine max RepID=I1JT65_SOYBN	0	99.73	UniRef100_B7UCQ3 Cysteine protease-like protein n=1 Tax=Arachis hypogaea RepID=B7UCQ3_ARAHY	0	93.46	AT4G39090.1 | Symbols: RD19, RD19A | Papain family cysteine protease | chr4:18215826-18217326 REVERSE LENGTH=368	0	91.83	GO:0006096 GO:0006508 GO:0006833 GO:0006970 GO:0006972 GO:0007030 GO:0009266 GO:0009269 GO:0009414 GO:0009651 GO:0042742 GO:0046686	glycolysis; "proteolysis"; "water transport"; "response to osmotic stress"; "hyperosmotic response"; "Golgi organization"; "response to temperature stimulus"; "response to desiccation"; "response to water deprivation"; "response to salt stress"; "defense response to bacterium"; "response to cadmium ion"	GO:0004197 GO:0008234	cysteine-type endopeptidase activity; "cysteine-type peptidase activity"	GO:0005576 GO:0005634 GO:0005773	extracellular region; "nucleus"; "vacuole"	PF00112 PF08246	Papain family cysteine protease; "Cathepsin propeptide inhibitor domain (I29)"	PTHR12411 PTHR12411:SF42	CYSTEINE PROTEASE FAMILY C1-RELATED; "CATHEPSIN-W-RELATED"	KOG1542	Cysteine_proteinase_Cathepsin_F	3.4.22.-	Cysteine_endopeptidases	K01376	cathepsin_V_[EC:3.4.22.43]
GLYMA04G03180	chr4	+	2320692	2324583	-1.09922	-0.581765	-0.84718	399	UniRef100_UPI000189D0C4 UPI000189D0C4 related cluster n=1 Tax=unknown RepID=UPI000189D0C4	0	99.75	UniRef100_B9R7Z7 26S protease regulatory subunit S10b, putative n=2 Tax=fabids RepID=B9R7Z7_RICCO	0	99.25	AT1G45000.1 | Symbols: | AAA-type ATPase family protein | chr1:17009220-17011607 FORWARD LENGTH=399	0	99.75	GO:0030163 GO:0030244 GO:0048193	protein catabolic process; "cellulose biosynthetic process"; "Golgi vesicle transport"	GO:0000166 GO:0005524 GO:0016787 GO:0016887 GO:0017111	nucleotide binding; "ATP binding"; "hydrolase activity"; "ATPase activity"; "nucleoside-triphosphatase activity"	GO:0000502 GO:0005618 GO:0005634 GO:0005730 GO:0005886 GO:0009506 GO:0016020	proteasome complex; "cell wall"; "nucleus"; "nucleolus"; "plasma membrane"; "plasmodesma"; "membrane"	PF00004	ATPase family associated with various cellular activities (AAA)	PTHR23073 PTHR23073:SF10	26S PROTEASE REGULATORY SUBUNIT; "26S PROTEASE REGULATORY SUBUNIT S10B"	KOG0651	26S_proteasome_regulatory_complex,_ATPase_RPT4	NA	NA	K03064	26S_proteasome_regulatory_subunit_T4
GLYMA04G03260	chr4	+	2403215	2408690	1.05013	1.33771	0.717629	531	UniRef100_UPI000170AD44 UPI000170AD44 related cluster n=1 Tax=unknown RepID=UPI000170AD44	0	99.81	UniRef100_I3S8A5 Glucose-1-phosphate adenylyltransferase n=1 Tax=Lotus japonicus RepID=I3S8A5_LOTJA	0	99.81	AT1G27680.1 | Symbols: APL2 | ADPGLC-PPase large subunit | chr1:9631630-9634450 FORWARD LENGTH=518	0	95.48	GO:0009058 GO:0019252	biosynthetic process; "starch biosynthetic process"	GO:0008878 GO:0016779	glucose-1-phosphate adenylyltransferase activity; "nucleotidyltransferase activity"	GO:0009507	chloroplast	PF00483	Nucleotidyl transferase	PTHR22572 PTHR22572:SF10	SUGAR-1-PHOSPHATE GUANYL TRANSFERASE; "GLUCOSE-1-PHOSPHATE ADENYLYLTRANSFERASE"	KOG1322	GDP-mannose_pyrophosphorylase/mannose-1-phosphate_guanylyltransferase	2.7.7.27	Glucose-1-phosphate_adenylyltransferase	K00975	glucose-1-phosphate_adenylyltransferase_[EC:2.7.7.27]
GLYMA04G03270	chr4	-	2407796	2412282	0.495237	1.12985	0.856144	417	UniRef100_I1JT90 Uncharacterized protein n=2 Tax=Glycine max RepID=I1JT90_SOYBN	0	99.76	UniRef100_E5GCI6 Endo-beta-mannanase n=1 Tax=Cucumis melo subsp. melo RepID=E5GCI6_CUCME	0	94.96	AT5G66460.1 | Symbols: MAN7, AtMAN7 | Glycosyl hydrolase superfamily protein | chr5:26538911-26540837 REVERSE LENGTH=431	0	98.08	GO:0008152 GO:0009845 GO:0009855 GO:0009944 GO:0010014 GO:0010075	metabolic process; "seed germination"; "determination of bilateral symmetry"; "polarity specification of adaxial/abaxial axis"; "meristem initiation"; "regulation of meristem growth"	GO:0003824 GO:0004553 GO:0043169	catalytic activity; "hydrolase activity, hydrolyzing O-glycosyl compounds"; "cation binding"	GO:0005576	extracellular region	PF00150	Cellulase (glycosyl hydrolase family 5)	NA	NA	NA	NA	NA	NA	NA	NA
GLYMA04G03276	chr4	+	2424353	2430980	-0.797947	-1.49623	-0.853347	359	UniRef100_I1JT92 Uncharacterized protein n=1 Tax=Glycine max RepID=I1JT92_SOYBN	0	99.72	UniRef100_Q9SEX4 Ornithine carbamoyltransferase n=1 Tax=Canavalia lineata RepID=Q9SEX4_CANLI	0	99.72	AT1G75330.1 | Symbols: OTC | ornithine carbamoyltransferase | chr1:28266457-28268383 REVERSE LENGTH=375	0	93.87	GO:0006164 GO:0006520 GO:0048481	purine nucleotide biosynthetic process; "cellular amino acid metabolic process"; "ovule development"	GO:0016597 GO:0016743	amino acid binding; "carboxyl- or carbamoyltransferase activity"	GO:0009507 GO:0009570	chloroplast; "chloroplast stroma"	PF00185 PF02729	Aspartate/ornithine carbamoyltransferase, Asp/Orn binding domain; "Aspartate/ornithine carbamoyltransferase, carbamoyl-P binding domain"	PTHR11405 PTHR11405:SF1	CARBAMOYLTRANSFERASE RELATED; "CARBAMOYL-PHOSPHATE SYNTHASE LARGE CHAIN"	KOG1504	Ornithine_carbamoyltransferase_OTC/ARG3	2.1.3.3	Ornithine_carbamoyltransferase	K00611	ornithine_carbamoyltransferase_[EC:2.1.3.3]
GLYMA04G03581	chr4	+	2605971	2614388	0.047483	1.24676	0.549905	634	UniRef100_UPI0002339A6B UPI0002339A6B related cluster n=1 Tax=unknown RepID=UPI0002339A6B	0	99.84	UniRef100_B9R7Q9 Heat shock protein binding protein, putative n=1 Tax=Ricinus communis RepID=B9R7Q9_RICCO	3e-124	99.84	AT1G75100.1 | Symbols: JAC1 | J-domain protein required for chloroplast accumulation response 1 | chr1:28191108-28193769 REVERSE LENGTH=651	1e-76	98.42	GO:0009904	chloroplast accumulation movement	GO:0031072	heat shock protein binding	GO:0005737 GO:0009507	cytoplasm; "chloroplast"	NA	NA	PTHR23172 PTHR23172:SF32	AUXILIN/CYCLIN G-ASSOCIATED KINASE-RELATED; ""	KOG0431	Auxilin-like_protein_and_related_proteins_containing_DnaJ_domain	NA	NA	NA	NA
GLYMA04G03860	chr4	+	2806020	2808928	1.19032	1.7822	0.844904	390	UniRef100_I1JTG3 Uncharacterized protein n=1 Tax=Glycine max RepID=I1JTG3_SOYBN	0	99.74	UniRef100_G7J5Q8 Serpin-like protein n=1 Tax=Medicago truncatula RepID=G7J5Q8_MEDTR	0	99.74	AT1G47710.1 | Symbols: | Serine protease inhibitor (SERPIN) family protein | chr1:17558271-17560061 FORWARD LENGTH=391	7e-173	98.97	GO:0010951 GO:0030162	negative regulation of endopeptidase activity; "regulation of proteolysis"	GO:0004867 GO:0004869	serine-type endopeptidase inhibitor activity; "cysteine-type endopeptidase inhibitor activity"	GO:0005576 GO:0048046	extracellular region; "apoplast"	PF00079	Serpin (serine protease inhibitor)	PTHR11461 PTHR11461:SF24	SERINE PROTEASE INHIBITORS, SERPINS; "gb def: serpin [petromyzon marinus]"	KOG2392	Serpin	NA	NA	NA	NA
GLYMA04G03950	chr4	-	2891805	2898023	1.04644	0.452445	0.706743	410	UniRef100_I1JTH5 Uncharacterized protein n=1 Tax=Glycine max RepID=I1JTH5_SOYBN	0	99.76	UniRef100_G7J6A3 RNA-binding protein n=1 Tax=Medicago truncatula RepID=G7J6A3_MEDTR	0	99.02	AT1G47490.1 | Symbols: ATRBP47C, RBP47C | RNA-binding protein 47C | chr1:17424801-17427182 FORWARD LENGTH=432	0	97.07	NA	NA	GO:0000166 GO:0003676 GO:0003723 GO:0008143	nucleotide binding; "nucleic acid binding"; "RNA binding"; "poly(A) RNA binding"	GO:0005634 GO:0005737 GO:0009507	nucleus; "cytoplasm"; "chloroplast"	PF00076	RNA recognition motif. (a.k.a. RRM, RBD, or RNP domain)	PTHR24012 PTHR24012:SF67	FAMILY NOT NAMED; "SUBFAMILY NOT NAMED"	KOG0148 KOG0131	Apoptosis-promoting_RNA-binding_protein_TIA-1/TIAR_(RRM_superfamily) Splicing_factor_3b,_subunit_4	NA	NA	NA	NA
GLYMA04G04210	chr4	-	3112228	3119091	0.353229	1.12214	0.738128	655	UniRef100_UPI0002339502 UPI0002339502 related cluster n=1 Tax=unknown RepID=UPI0002339502	0	99.85	UniRef100_Q00M82 Zinc finger protein 2 n=1 Tax=Glycine max RepID=Q00M82_SOYBN	0	99.85	AT5G42940.1 | Symbols: | RING/U-box superfamily protein | chr5:17216649-17219171 REVERSE LENGTH=691	5e-88	99.69	NA	NA	GO:0008270	zinc ion binding	NA	NA	PF00097	Zinc finger, C3HC4 type (RING finger)	PTHR14155 PTHR14155:SF18	RING FINGER PROTEIN 6/12/38; "SUBFAMILY NOT NAMED"	NA	NA	NA	NA	NA	NA
GLYMA04G04380	chr4	+	3249799	3262221	1.26878	0.467714	1.179	1028	UniRef100_UPI000233A99C UPI000233A99C related cluster n=1 Tax=unknown RepID=UPI000233A99C	0	99.9	UniRef100_G7J6Z1 Kinesin-like protein n=1 Tax=Medicago truncatula RepID=G7J6Z1_MEDTR	0	99.81	AT5G47820.2 | Symbols: FRA1 | P-loop containing nucleoside triphosphate hydrolases superfamily protein | chr5:19366505-19372229 FORWARD LENGTH=1035	0	99.12	GO:0000394 GO:0007018 GO:0009086 GO:0010075 GO:0010215	RNA splicing, via endonucleolytic cleavage and ligation; "microtubule-based movement"; "methionine biosynthetic process"; "regulation of meristem growth"; "cellulose microfibril organization"	GO:0003777 GO:0005524	microtubule motor activity; "ATP binding"	GO:0005634 GO:0005737	nucleus; "cytoplasm"	PF00225	Kinesin motor domain	PTHR24115 PTHR24115:SF174	FAMILY NOT NAMED; "SUBFAMILY NOT NAMED"	KOG0244	Kinesin-like_protein	NA	NA	K10395	kinesin_family_member_4/7/21/27
GLYMA04G04770	chr4	+	3539471	3544192	0.831748	1.30445	0.808067	237	UniRef100_C6SWN0 Putative uncharacterized protein n=1 Tax=Glycine max RepID=C6SWN0_SOYBN	3e-169	99.58	UniRef100_D3YBB6 Adeninephosphoribosyl transferase n=1 Tax=Trifolium repens RepID=D3YBB6_TRIRP	4e-111	76.79	AT1G27450.1 | Symbols: APT1, ATAPT1 | adenine phosphoribosyl transferase 1 | chr1:9532042-9533807 FORWARD LENGTH=243	7e-108	91.98	GO:0006094 GO:0006096 GO:0006168 GO:0007623 GO:0009116 GO:0009651 GO:0046686	gluconeogenesis; "glycolysis"; "adenine salvage"; "circadian rhythm"; "nucleoside metabolic process"; "response to salt stress"; "response to cadmium ion"	GO:0003999	adenine phosphoribosyltransferase activity	GO:0005737 GO:0005794 GO:0005829 GO:0005886 GO:0009505 GO:0009507 GO:0009570	cytoplasm; "Golgi apparatus"; "cytosol"; "plasma membrane"; "plant-type cell wall"; "chloroplast"; "chloroplast stroma"	PF00156	Phosphoribosyl transferase domain	PTHR11776	PHOSPHORIBOSYLTRANSFERASE	KOG1712	Adenine_phosphoribosyl_transferases	2.4.2.7	Adenine_phosphoribosyltransferase	K00759	adenine_phosphoribosyltransferase_[EC:2.4.2.7]
GLYMA04G04830	chr4	+	3597512	3602718	0.128528	1.28598	0.316775	450	UniRef100_I1JTQ9 Uncharacterized protein n=1 Tax=Glycine max RepID=I1JTQ9_SOYBN	0	99.78	UniRef100_Q9SFY3 T22C5.21 n=1 Tax=Arabidopsis thaliana RepID=Q9SFY3_ARATH	3e-122	66.67	AT1G27760.3 | Symbols: SAT32, ATSAT32 | interferon-related developmental regulator family protein / IFRD protein family | chr1:9668895-9671322 FORWARD LENGTH=441	0	99.56	GO:0009651	response to salt stress	NA	NA	GO:0005634 GO:0005737	nucleus; "cytoplasm"	PF04836 PF05004	Interferon-related protein conserved region; "Interferon-related developmental regulator (IFRD)"	PTHR12354 PTHR12354:SF3	INTERFERON-RELATED DEVELOPMENTAL REGULATOR-RELATED; "UNCHARACTERIZED"	KOG2842	Interferon-related_protein_PC4_like	NA	NA	NA	NA
GLYMA04G05250	chr4	+	4004244	4009435	0.576846	1.47391	1.48773	484	UniRef100_I1JTV2 Uncharacterized protein n=1 Tax=Glycine max RepID=I1JTV2_SOYBN	0	99.79	UniRef100_Q9XFZ4 Asparaginyl endopeptidase (VmPE-1) n=1 Tax=Vigna mungo RepID=Q9XFZ4_VIGMU	0	99.79	AT4G32940.1 | Symbols: GAMMA-VPE, GAMMAVPE | gamma vacuolar processing enzyme | chr4:15900557-15903161 REVERSE LENGTH=494	0	95.25	GO:0006508 GO:0006624 GO:0006944 GO:0048193	proteolysis; "vacuolar protein processing"; "cellular membrane fusion"; "Golgi vesicle transport"	GO:0004197	cysteine-type endopeptidase activity	GO:0000323 GO:0005576	lytic vacuole; "extracellular region"	PF01650	Peptidase C13 family	PTHR12000 PTHR12000:SF2	HEMOGLOBINASE FAMILY MEMBER; "HEMOGLOBINASE"	KOG1348	Asparaginyl_peptidases	3.4.22.34	Legumain	K01369	legumain_[EC:3.4.22.34]
GLYMA04G05260	chr4	+	4010214	4017647	0.93143	1.00812	0.446156	281	UniRef100_I1JTV5 Uncharacterized protein n=1 Tax=Glycine max RepID=I1JTV5_SOYBN	0	99.64	UniRef100_Q84M39 Expressed protein n=2 Tax=Oryza sativa Japonica Group RepID=Q84M39_ORYSJ	7e-33	87.54	AT1G55340.2 | Symbols: | Protein of unknown function (DUF1639) | chr1:20652605-20653469 FORWARD LENGTH=195	5e-42	46.62	GO:0008150	biological process	GO:0003674	molecular function	GO:0005634	nucleus	PF07797	Protein of unknown function (DUF1639)	NA	NA	NA	NA	NA	NA	NA	NA
GLYMA04G05330	chr4	-	4056468	4061238	0.683147	0.556865	1.26712	547	UniRef100_I1JTV9 Uncharacterized protein (Fragment) n=1 Tax=Glycine max RepID=I1JTV9_SOYBN	0	97.62	UniRef100_G7J7L9 Far upstream element-binding protein n=1 Tax=Medicago truncatula RepID=G7J7L9_MEDTR	0	92.69	AT2G25970.1 | Symbols: | KH domain-containing protein | chr2:11071844-11075604 REVERSE LENGTH=632	8e-98	82.08	GO:0006606	protein import into nucleus	GO:0003676 GO:0003723	nucleic acid binding; "RNA binding"	GO:0005829	cytosol	PF00013	KH domain	PTHR10288 PTHR10288:SF53	RNA-BINDING PROTEIN RELATED; "KH DOMAIN-CONTAINING PROTEIN"	KOG1676	K-homology_type_RNA_binding_proteins	NA	NA	NA	NA
GLYMA04G05650	chr4	-	4306180	4309547	-0.83021	-1.13659	-1.3081	214	UniRef100_I1LAT7 Uncharacterized protein n=1 Tax=Glycine max RepID=I1LAT7_SOYBN	4e-117	87.85	UniRef100_B9RN39 Ribonuclease P, putative n=1 Tax=Ricinus communis RepID=B9RN39_RICCO	3e-63	84.58	AT4G01790.1 | Symbols: | Ribosomal protein L7Ae/L30e/S12e/Gadd45 family protein | chr4:769868-770728 FORWARD LENGTH=167	1e-50	72.9	GO:0006626	protein targeting to mitochondrion	GO:0004526	ribonuclease P activity	GO:0005634	nucleus	PF01248	Ribosomal protein L7Ae/L30e/S12e/Gadd45 family	PTHR21596 PTHR21596:SF4	RIBONUCLEASE P PROTEIN SUBUNIT P38-RELATED; "RIBONUCLEASE P PROTEIN SUBUNIT P38"	KOG3387	60S_ribosomal_protein_15.5kD/SNU13,_NHP2/L7A_family_(includes_ribonuclease_P_subunit_p38),_involved_in_splicing	NA	NA	NA	NA
GLYMA04G05690	chr4	-	4336960	4340722	-0.833494	-1.18376	-1.01959	356	UniRef100_I1JTZ7 Uncharacterized protein n=2 Tax=Glycine max RepID=I1JTZ7_SOYBN	0	99.72	UniRef100_G7J8C3 Cyclopropane-fatty-acyl-phospholipid synthase n=1 Tax=Medicago truncatula RepID=G7J8C3_MEDTR	0	99.72	AT4G33110.2 | Symbols: | S-adenosyl-L-methionine-dependent methyltransferases superfamily protein | chr4:15972497-15974531 REVERSE LENGTH=355	0	99.72	GO:0008610	lipid biosynthetic process	GO:0030794	(S)-coclaurine-N-methyltransferase activity	GO:0005737 GO:0005774 GO:0005886	cytoplasm; "vacuolar membrane"; "plasma membrane"	PF02353	Cyclopropane-fatty-acyl-phospholipid synthase	PTHR10108 PTHR10108:SF301	METHYLTRANSFERASE; "SUBFAMILY NOT NAMED"	NA	NA	NA	NA	NA	NA
GLYMA04G05920	chr4	+	4513393	4536117	0.00266933	-0.627325	-1.0692	1525	UniRef100_UPI0002339806 UPI0002339806 related cluster n=1 Tax=unknown RepID=UPI0002339806	0	99.61	UniRef100_B9RQX7 Myosin XI, putative n=1 Tax=Ricinus communis RepID=B9RQX7_RICCO	0	99.48	AT4G33200.1 | Symbols: XI-I, ATXI-I, XI-15 | myosin, putative | chr4:16002768-16014792 REVERSE LENGTH=1522	0	99.34	GO:0006606 GO:0030048 GO:0051645 GO:0051646 GO:0060151	protein import into nucleus; "actin filament-based movement"; "Golgi localization"; "mitochondrion localization"; "peroxisome localization"	GO:0000166 GO:0003774 GO:0005524 GO:0017111	nucleotide binding; "motor activity"; "ATP binding"; "nucleoside-triphosphatase activity"	GO:0005634 GO:0016459	nucleus; "myosin complex"	PF00612 PF00063 PF02736 PF01843	IQ calmodulin-binding motif; "Myosin head (motor domain)"; "Myosin N-terminal SH3-like domain"; "DIL domain"	PTHR13140 PTHR13140:SF36	MYOSIN; "MYOSIN I, HIGH MOLECULAR WEIGHT FORM"	KOG0160	Myosin_class_V_heavy_chain	NA	NA	NA	NA
GLYMA04G06110	chr4	+	4677446	4682857	0.346624	0.421024	1.15278	537	UniRef100_I1JU36 3-ketoacyl-CoA synthase n=1 Tax=Glycine max RepID=I1JU36_SOYBN	0	99.81	UniRef100_I1JU36 3-ketoacyl-CoA synthase n=1 Tax=Glycine max RepID=I1JU36_SOYBN	0	99.81	AT2G26250.1 | Symbols: FDH, KCS10 | 3-ketoacyl-CoA synthase 10 | chr2:11170799-11173059 REVERSE LENGTH=550	0	99.07	GO:0000038 GO:0006633 GO:0008152 GO:0008610 GO:0009409 GO:0009416 GO:0009913 GO:0042335 GO:0080167	very long-chain fatty acid metabolic process; "fatty acid biosynthetic process"; "metabolic process"; "lipid biosynthetic process"; "response to cold"; "response to light stimulus"; "epidermal cell differentiation"; "cuticle development"; "response to karrikin"	GO:0003824 GO:0016746 GO:0016747	catalytic activity; "transferase activity, transferring acyl groups"; "transferase activity, transferring acyl groups other than amino-acyl groups"	GO:0005634 GO:0005783 GO:0016020	nucleus; "endoplasmic reticulum"; "membrane"	PF08541 PF08392	3-Oxoacyl-[acyl-carrier-protein (ACP)] synthase III C terminal; "FAE1/Type III polyketide synthase-like protein"	NA	NA	NA	NA	NA	NA	NA	NA
GLYMA04G06620	chr4	+	5073791	5075620	0.472129	1.01096	1.27596	274	UniRef100_I1JU83 Uncharacterized protein n=1 Tax=Glycine max RepID=I1JU83_SOYBN	0	99.64	UniRef100_B9RNX3 Ccr4-associated factor, putative n=1 Tax=Ricinus communis RepID=B9RNX3_RICCO	0	98.91	AT2G32070.1 | Symbols: | Polynucleotidyl transferase, ribonuclease H-like superfamily protein | chr2:13640829-13641656 REVERSE LENGTH=275	3e-156	98.91	GO:0006499 GO:0009451	N-terminal protein myristoylation; "RNA modification"	GO:0003676 GO:0004540	nucleic acid binding; "ribonuclease activity"	GO:0005634	nucleus	PF04857	CAF1 family ribonuclease	PTHR10797	CCR4-ASSOCIATED FACTOR	KOG0304	mRNA_deadenylase_subunit	NA	NA	K12581	CCR4-NOT_transcription_complex_subunit_7/8
GLYMA04G06700	chr4	+	5175655	5176384	-1.48987	-1.85358	-1.12057	52	UniRef100_Q6KAJ8 60S ribosomal protein L39-1 n=10 Tax=Magnoliophyta RepID=RL391_ORYSJ	4e-28	98.08	UniRef100_Q6KAJ8 60S ribosomal protein L39-1 n=10 Tax=Magnoliophyta RepID=RL391_ORYSJ	4e-28	98.08	AT4G31985.1 | Symbols: | Ribosomal protein L39 family protein | chr4:15469931-15470366 FORWARD LENGTH=51	9e-28	98.08	GO:0006412	translation	GO:0003735	structural constituent of ribosome	GO:0005622 GO:0005840 GO:0022625	intracellular; "ribosome"; "cytosolic large ribosomal subunit"	PF00832	Ribosomal L39 protein	PTHR19970	RIBOSOMAL PROTEIN L39E	KOG0002	60s_ribosomal_protein_L39	NA	NA	K02924	large_subunit_ribosomal_protein_L39e
GLYMA04G06760	chr4	+	5213409	5217993	0.813813	1.10295	0.99692	381	UniRef100_I1JU95 Uncharacterized protein n=1 Tax=Glycine max RepID=I1JU95_SOYBN	0	99.74	UniRef100_B9S8B2 Glycogen synthase kinase-3 beta, putative n=2 Tax=Ricinus communis RepID=B9S8B2_RICCO	0	99.74	AT4G18710.1 | Symbols: BIN2, DWF12, UCU1, ATSK21, SK21 | Protein kinase superfamily protein | chr4:10296474-10298913 FORWARD LENGTH=380	0	99.74	GO:0006096 GO:0006468 GO:0006833 GO:0006972 GO:0007030 GO:0009266 GO:0009651 GO:0009729 GO:0009733 GO:0009742 GO:0009825 GO:0009965 GO:0046686 GO:0046777 GO:0046827 GO:0048767	glycolysis; "protein phosphorylation"; "water transport"; "hyperosmotic response"; "Golgi organization"; "response to temperature stimulus"; "response to salt stress"; "detection of brassinosteroid stimulus"; "response to auxin stimulus"; "brassinosteroid mediated signaling pathway"; "multidimensional cell growth"; "leaf morphogenesis"; "response to cadmium ion"; "protein autophosphorylation"; "p…	GO:0004672 GO:0004674 GO:0004713 GO:0005515 GO:0005524 GO:0016301 GO:0016772	protein kinase activity; "protein serine/threonine kinase activity"; "protein tyrosine kinase activity"; "protein binding"; "ATP binding"; "kinase activity"; "transferase activity, transferring phosphorus-containing groups"	GO:0005886	plasma membrane	PF00069	Protein kinase domain	PTHR24057	GLYCOGEN SYNTHASE KINASE-3 ALPHA	KOG0658	Glycogen_synthase_kinase-3	2.7.11.1	non-specific_serine/threonine_protein_kinase	K14502	protein_brassinosteroid_insensitive_2_[EC:2.7.11.1]
GLYMA04G06810	chr4	+	5272605	5276740	0.676712	1.30598	0.555426	412	UniRef100_UPI000233A065 UPI000233A065 related cluster n=1 Tax=unknown RepID=UPI000233A065	0	99.76	UniRef100_A5Y4G8 Class II KNOX homeobox transcription factor n=1 Tax=Medicago truncatula RepID=A5Y4G8_MEDTR	0	99.76	AT5G25220.2 | Symbols: KNAT3 | KNOTTED1-like homeobox gene 3 | chr5:8736208-8738087 FORWARD LENGTH=419	0	99.51	GO:0006355 GO:0009416 GO:0009722 GO:0048513 GO:0071345	regulation of transcription, DNA-dependent; "response to light stimulus"; "detection of cytokinin stimulus"; "organ development"; "cellular response to cytokine stimulus"	GO:0003677 GO:0003700 GO:0005515 GO:0043565	DNA binding; "sequence-specific DNA binding transcription factor activity"; "protein binding"; "sequence-specific DNA binding"	GO:0005634 GO:0005829	nucleus; "cytosol"	PF03791 PF03790 PF00046 PF03789	KNOX2 domain; "KNOX1 domain"; "Homeobox domain"; "ELK domain"	PTHR11850 PTHR11850:SF15	HOMEOBOX PROTEIN; "HOMEOBOX PROTEIN KNOTTED-1"	KOG0773	Transcription_factor_MEIS1_and_related_HOX_domain_proteins	NA	NA	NA	NA
GLYMA04G06970	chr4	+	5391544	5392483	2.30554	2.31218	2.35029	178	UniRef100_I1JUB4 Uncharacterized protein n=1 Tax=Glycine max RepID=I1JUB4_SOYBN	6e-109	99.44	UniRef100_G7I723 14 kDa proline-rich protein DC2.15 n=1 Tax=Medicago truncatula RepID=G7I723_MEDTR	4e-49	98.31	AT2G45180.1 | Symbols: | Bifunctional inhibitor/lipid-transfer protein/seed storage 2S albumin superfamily protein | chr2:18626377-18626781 FORWARD LENGTH=134	2e-36	46.63	GO:0000038 GO:0006869 GO:0042335	very long-chain fatty acid metabolic process; "lipid transport"; "cuticle development"	GO:0008289	lipid binding	GO:0005576 GO:0009535	extracellular region; "chloroplast thylakoid membrane"	PF00234	Protease inhibitor/seed storage/LTP family	NA	NA	NA	NA	NA	NA	NA	NA
GLYMA04G07050	chr4	+	5466186	5469106	0.660554	0.896679	1.29561	653	UniRef100_I1JUC2 Uncharacterized protein n=1 Tax=Glycine max RepID=I1JUC2_SOYBN	0	99.85	UniRef100_G7JAJ0 Epsin N-terminal homology (ENTH) domain-containing protein n=1 Tax=Medicago truncatula RepID=G7JAJ0_MEDTR	0	98.93	AT2G25430.1 | Symbols: | epsin N-terminal homology (ENTH) domain-containing protein / clathrin assembly protein-related | chr2:10822716-10824677 FORWARD LENGTH=653	0	99.85	GO:0048268	clathrin coat assembly	GO:0005543 GO:0005545 GO:0030276	phospholipid binding; "1-phosphatidylinositol binding"; "clathrin binding"	GO:0005634 GO:0005886 GO:0030118	nucleus; "plasma membrane"; "clathrin coat"	PF07651	ANTH domain	PTHR22951 PTHR22951:SF1	CLATHRIN ASSEMBLY PROTEIN; "CLATHRIN ASSEMBLY PROTEIN"	KOG0251	Clathrin_assembly_protein_AP180_and_related_proteins,_contain_ENTH_domain	NA	NA	NA	NA
GLYMA04G07151	chr4	-	5561044	5567083	0.64435	1.55907	0.242868	1205	UniRef100_I1JUD2 Uncharacterized protein n=2 Tax=Glycine max RepID=I1JUD2_SOYBN	0	89.05	UniRef100_G7JB32 Rna-dependent RNA polymerase n=1 Tax=Medicago truncatula RepID=G7JB32_MEDTR	0	98.01	AT3G49500.1 | Symbols: RDR6, SGS2, SDE1 | RNA-dependent RNA polymerase 6 | chr3:18349193-18353205 REVERSE LENGTH=1196	0	99.92	GO:0009616 GO:0010267 GO:0016246 GO:0016441 GO:0030422 GO:0031047 GO:0048366 GO:0048440 GO:0048467 GO:0048544 GO:0051607	virus induced gene silencing; "production of ta-siRNAs involved in RNA interference"; "RNA interference"; "posttranscriptional gene silencing"; "production of siRNA involved in RNA interference"; "gene silencing by RNA"; "leaf development"; "carpel development"; "gynoecium development"; "recognition of pollen"; "defense response to virus"	GO:0003676 GO:0003968	nucleic acid binding; "RNA-directed RNA polymerase activity"	GO:0005634	nucleus	PF05183	RNA dependent RNA polymerase	PTHR23079	RNA-DEPENDENT RNA POLYMERASE	KOG0988	RNA-directed_RNA_polymerase_QDE-1_required_for_posttranscriptional_gene_silencing_and_RNA_interference	NA	NA	NA	NA
GLYMA04G07190	chr4	+	5595616	5597263	-1.14195	-1.09055	-0.51862	347	UniRef100_I1JUD7 Uncharacterized protein n=1 Tax=Glycine max RepID=I1JUD7_SOYBN	0	99.71	UniRef100_G7JB38 Plastidic phosphate translocator-like protein1 n=1 Tax=Medicago truncatula RepID=G7JB38_MEDTR	0	99.71	AT5G25400.1 | Symbols: | Nucleotide-sugar transporter family protein | chr5:8823283-8824332 FORWARD LENGTH=349	0	99.42	GO:0010584	pollen exine formation	GO:0008514	organic anion transmembrane transporter activity	GO:0005886 GO:0016020	plasma membrane; "membrane"	PF03151	Triose-phosphate Transporter family	PTHR11132	SOLUTE CARRIER FAMILY 35	KOG1441	Glucose-6-phosphate/phosphate_and_phosphoenolpyruvate/phosphate_antiporter	NA	NA	NA	NA
GLYMA04G07360	chr4	-	5706880	5709263	-1.06224	-1.02052	-0.559272	222	UniRef100_UPI00019AA8A0 UPI00019AA8A0 related cluster n=1 Tax=unknown RepID=UPI00019AA8A0	5e-165	99.55	UniRef100_Q8S2Z7 GTP-binding protein n=1 Tax=Helianthus annuus RepID=Q8S2Z7_HELAN	7e-163	99.55	AT5G55190.1 | Symbols: RAN3, ATRAN3 | RAN GTPase 3 | chr5:22392285-22393957 FORWARD LENGTH=221	9e-165	99.55	GO:0006184 GO:0006406 GO:0006606 GO:0006886 GO:0006913 GO:0007165 GO:0007264	GTP catabolic process; "mRNA export from nucleus"; "protein import into nucleus"; "intracellular protein transport"; "nucleocytoplasmic transport"; "signal transduction"; "small GTPase mediated signal transduction"	GO:0003924 GO:0005515 GO:0005525	GTPase activity; "protein binding"; "GTP binding"	GO:0005634 GO:0005794 GO:0009506	nucleus; "Golgi apparatus"; "plasmodesma"	PF00071	Ras family	PTHR24071	FAMILY NOT NAMED	KOG0096	GTPase_Ran/TC4/GSP1_(nuclear_protein_transport_pathway),_small_G_protein_superfamily	NA	NA	K07936	GTP-binding_nuclear_protein_Ran
GLYMA04G07841	chr4	+	6106518	6115269	-0.465166	-1.00244	-0.818278	644	UniRef100_UPI0001890C90 UPI0001890C90 related cluster n=1 Tax=unknown RepID=UPI0001890C90	0	99.84	UniRef100_G7JCB5 Protein arginine N-methyltransferase n=1 Tax=Medicago truncatula RepID=G7JCB5_MEDTR	0	99.84	AT4G31120.1 | Symbols: SKB1, ATPRMT5 | SHK1 binding protein 1 | chr4:15132185-15136568 REVERSE LENGTH=642	0	99.84	GO:0006164 GO:0006406 GO:0009560 GO:0009640 GO:0009793 GO:0009845 GO:0009909 GO:0009933 GO:0010074 GO:0010162 GO:0010182 GO:0010220 GO:0010228 GO:0016567 GO:0016570 GO:0019915 GO:0048449 GO:0050826	purine nucleotide biosynthetic process; "mRNA export from nucleus"; "embryo sac egg cell differentiation"; "photomorphogenesis"; "embryo development ending in seed dormancy"; "seed germination"; "regulation of flower development"; "meristem structural organization"; "maintenance of meristem identity"; "seed dormancy process"; "sugar mediated signaling pathway"; "positive regulation of vernalizati…	GO:0008168 GO:0008276	methyltransferase activity; "protein methyltransferase activity"	GO:0005737 GO:0005829	cytoplasm; "cytosol"	PF05185	PRMT5 arginine-N-methyltransferase	PTHR10738	SHK1 KINASE-BINDING PROTEIN	KOG0822	Protein_kinase_inhibitor	2.1.1.125	Histone-arginine_N-methyltransferase	K02516	protein_arginine_N-methyltransferase_5_[EC:2.1.1.125]
GLYMA04G07950	chr4	+	6211125	6218482	0.711182	1.63728	0.401857	952	UniRef100_I1JUM2 Uncharacterized protein n=1 Tax=Glycine max RepID=I1JUM2_SOYBN	0	99.89	UniRef100_G7JCD0 Plasma membrane H+ ATPase n=1 Tax=Medicago truncatula RepID=G7JCD0_MEDTR	0	99.89	AT2G24520.1 | Symbols: AHA5, HA5 | H(+)-ATPase 5 | chr2:10415522-10419730 FORWARD LENGTH=931	0	97.79	GO:0006200 GO:0006754 GO:0006812 GO:0008152	ATP catabolic process; "ATP biosynthetic process"; "cation transport"; "metabolic process"	GO:0000166 GO:0003824 GO:0005524 GO:0015662 GO:0016887 GO:0046872	nucleotide binding; "catalytic activity"; "ATP binding"; "ATPase activity, coupled to transmembrane movement of ions, phosphorylative mechanism"; "ATPase activity"; "metal ion binding"	GO:0005886 GO:0016020 GO:0016021	plasma membrane; "membrane"; "integral to membrane"	PF00122 PF00702 PF00690	E1-E2 ATPase; "haloacid dehalogenase-like hydrolase"; "Cation transporter/ATPase, N-terminus"	PTHR24093 PTHR24093:SF61	FAMILY NOT NAMED; "SUBFAMILY NOT NAMED"	KOG0205	Plasma_membrane_H+-transporting_ATPase	3.6.3.6	Proton-exporting_ATPase	K01535	H+-transporting_ATPase_[EC:3.6.3.6]
GLYMA04G08280	chr4	+	6466498	6472068	-0.10732	0.0830646	-1.39594	423	UniRef100_I1JUQ0 Uncharacterized protein n=1 Tax=Glycine max RepID=I1JUQ0_SOYBN	0	99.76	UniRef100_B6TWL4 26S proteasome non-ATPase regulatory subunit 11 n=1 Tax=Zea mays RepID=B6TWL4_MAIZE	0	99.76	AT1G29150.1 | Symbols: ATS9, RPN6 | non-ATPase subunit 9 | chr1:10181240-10182499 FORWARD LENGTH=419	0	98.11	GO:0006457 GO:0006511 GO:0009408 GO:0009644 GO:0030163 GO:0034976 GO:0042023 GO:0042542 GO:0043161 GO:0043248 GO:0046686 GO:0051510 GO:0051604 GO:0051788 GO:0080129	protein folding; "ubiquitin-dependent protein catabolic process"; "response to heat"; "response to high light intensity"; "protein catabolic process"; "response to endoplasmic reticulum stress"; "DNA endoreduplication"; "response to hydrogen peroxide"; "proteasomal ubiquitin-dependent protein catabolic process"; "proteasome assembly"; "response to cadmium ion"; "regulation of unidimensional cell …	NA	NA	GO:0000502 GO:0005634 GO:0005829 GO:0008541 GO:0009506 GO:0009507	proteasome complex; "nucleus"; "cytosol"; "proteasome regulatory particle, lid subcomplex"; "plasmodesma"; "chloroplast"	PF01399	PCI domain	PTHR10678	26S PROTEASOME SUBUNIT S9	KOG1463	26S_proteasome_regulatory_complex,_subunit_RPN6/PSMD11	NA	NA	K03036	26S_proteasome_regulatory_subunit_N6
GLYMA04G08550	chr4	+	6699091	6705918	-0.779098	-1.88058	-1.09412	999	UniRef100_I1JUS5 Uncharacterized protein n=1 Tax=Glycine max RepID=I1JUS5_SOYBN	0	99.9	UniRef100_G7ZWL9 C-myb-like transcription factor n=1 Tax=Medicago truncatula RepID=G7ZWL9_MEDTR	0	99.9	AT4G32730.2 | Symbols: PC-MYB1, MYB3R-1, ATMYB3R-1, ATMYB3R1 | Homeodomain-like protein | chr4:15791039-15795643 FORWARD LENGTH=995	0	99.9	GO:0000911 GO:0006355	cytokinesis by cell plate formation; "regulation of transcription, DNA-dependent"	GO:0003677 GO:0003700 GO:0003713	DNA binding; "sequence-specific DNA binding transcription factor activity"; "transcription coactivator activity"	GO:0005634	nucleus	PF00249	Myb-like DNA-binding domain	PTHR10641	MYB-RELATED	KOG0048	Transcription_factor,_Myb_superfamily	NA	NA	NA	NA
GLYMA04G08570	chr4	-	6715170	6719436	-0.240472	-0.201827	-1.19449	515	UniRef100_I1JUS7 Uncharacterized protein n=1 Tax=Glycine max RepID=I1JUS7_SOYBN	0	99.81	UniRef100_G7ZWE0 Eukaryotic translation initiation factor 3 subunit L n=1 Tax=Medicago truncatula RepID=G7ZWE0_MEDTR	0	99.81	AT5G25757.1 | Symbols: | RNA polymerase I-associated factor PAF67 | chr5:8965515-8967460 REVERSE LENGTH=514	0	99.81	GO:0008150	biological process	GO:0003674	molecular function	GO:0005737	cytoplasm	PF10255	RNA polymerase I-associated factor PAF67	PTHR13242	UNCHARACTERIZED	KOG3677	RNA_polymerase_I-associated_factor_-_PAF67	NA	NA	NA	NA
GLYMA04G08710	chr4	-	6839860	6847708	-0.629834	-0.848224	-1.23087	984	UniRef100_I1JUT9 Uncharacterized protein n=1 Tax=Glycine max RepID=I1JUT9_SOYBN	0	99.9	UniRef100_B9RS37 Catalytic, putative n=1 Tax=Ricinus communis RepID=B9RS37_RICCO	0	99.7	AT5G11560.1 | Symbols: | catalytics | chr5:3709734-3713994 REVERSE LENGTH=982	0	99.7	GO:0006888	ER to Golgi vesicle-mediated transport	GO:0003824	catalytic activity	GO:0005773 GO:0005774 GO:0005783 GO:0005794 GO:0005886 GO:0009507	vacuole; "vacuolar membrane"; "endoplasmic reticulum"; "Golgi apparatus"; "plasma membrane"; "chloroplast"	PF07774	Protein of unknown function (DUF1620)	PTHR21573	UNCHARACTERIZED	KOG2103	Uncharacterized_conserved_protein	NA	NA	NA	NA
GLYMA04G08820	chr4	-	6928704	6933186	-0.805245	-1.27856	-1.01112	347	UniRef100_I1JUU8 Uncharacterized protein n=1 Tax=Glycine max RepID=I1JUU8_SOYBN	0	99.71	UniRef100_G7ZWI4 Lactoylglutathione lyase n=1 Tax=Medicago truncatula RepID=G7ZWI4_MEDTR	0	99.71	AT1G67280.1 | Symbols: | Glyoxalase/Bleomycin resistance protein/Dioxygenase superfamily protein | chr1:25188563-25190547 REVERSE LENGTH=350	4e-178	97.41	GO:0005975 GO:0009409 GO:0019243	carbohydrate metabolic process; "response to cold"; "methylglyoxal catabolic process to D-lactate"	GO:0004462 GO:0046872	lactoylglutathione lyase activity; "metal ion binding"	GO:0005739 GO:0009507 GO:0009570 GO:0009579 GO:0010319 GO:0031977	mitochondrion; "chloroplast"; "chloroplast stroma"; "thylakoid"; "stromule"; "thylakoid lumen"	PF00903	Glyoxalase/Bleomycin resistance protein/Dioxygenase superfamily	PTHR10374 PTHR10374:SF0	LACTOYLGLUTATHIONE LYASE; "LACTOYLGLUTATHIONE LYASE (GLYOXALASE I)"	KOG2943	Predicted_glyoxalase	NA	NA	NA	NA
GLYMA04G08847	chr4	-	6959696	6960559	0.72527	1.04229	1.09318	272	UniRef100_I1JUV0 Uncharacterized protein n=1 Tax=Glycine max RepID=I1JUV0_SOYBN	6e-178	94.49	UniRef100_B9RS17 Ring finger protein, putative n=1 Tax=Ricinus communis RepID=B9RS17_RICCO	7e-55	81.99	AT2G20030.1 | Symbols: | RING/U-box superfamily protein | chr2:8647813-8648985 FORWARD LENGTH=390	3e-48	87.5	GO:0010043	response to zinc ion	GO:0008270	zinc ion binding	NA	NA	NA	NA	PTHR14155 PTHR14155:SF2	RING FINGER PROTEIN 6/12/38; "RING-FINGER PROTEIN"	NA	NA	NA	NA	NA	NA
GLYMA04G09290	chr4	-	7455433	7461028	1.0222	0.957181	1.49624	355	UniRef100_I1JUZ7 Uncharacterized protein n=1 Tax=Glycine max RepID=I1JUZ7_SOYBN	0	99.72	UniRef100_A7X672 Inositol phosphate kinase n=1 Tax=Glycine max RepID=A7X672_SOYBN	0	99.72	AT4G08170.2 | Symbols: | Inositol 1,3,4-trisphosphate 5/6-kinase family protein | chr4:5163707-5167000 REVERSE LENGTH=353	2e-178	90.42	GO:0009611 GO:0009620 GO:0009695 GO:0009753 GO:0032957	response to wounding; "response to fungus"; "jasmonic acid biosynthetic process"; "response to jasmonic acid stimulus"; "inositol trisphosphate metabolic process"	GO:0000287 GO:0003824 GO:0005524 GO:0046872 GO:0047325 GO:0052725 GO:0052726	magnesium ion binding; "catalytic activity"; "ATP binding"; "metal ion binding"; "inositol tetrakisphosphate 1-kinase activity"; "inositol-1,3,4-trisphosphate 6-kinase activity"; "inositol-1,3,4-trisphosphate 5-kinase activity"	GO:0005622 GO:0005634 GO:0005737	intracellular; "nucleus"; "cytoplasm"	PF05770	Inositol 1, 3, 4-trisphosphate 5/6-kinase	PTHR14217	INOSITOL 1,3,4-TRIPHOSPHATE 5/6 KINASE	NA	NA	2.7.1.134 2.7.1.159	1D-myo-inositol-tetrakisphosphate_1-kinase. inositol-1,3,4-trisphosphate_5/6-kinase	K00913	inositol-1,3,4-trisphosphate_5/6-kinase_/_inositol-tetrakisphosphate_1-kinase_[EC:2.7.1.159_2.7.1.134]
GLYMA04G09520	chr4	+	7767250	7770152	-0.57429	-0.859934	-1.07765	540	UniRef100_I1JV15 Glutamyl-tRNA reductase n=1 Tax=Glycine max RepID=I1JV15_SOYBN	0	99.81	UniRef100_I1JV15 Glutamyl-tRNA reductase n=1 Tax=Glycine max RepID=I1JV15_SOYBN	0	99.81	AT1G58290.1 | Symbols: HEMA1 | Glutamyl-tRNA reductase family protein | chr1:21624028-21626051 REVERSE LENGTH=543	0	99.81	GO:0000302 GO:0006779 GO:0006783 GO:0009416 GO:0010039 GO:0015995 GO:0033014 GO:0055072 GO:0055114	response to reactive oxygen species; "porphyrin-containing compound biosynthetic process"; "heme biosynthetic process"; "response to light stimulus"; "response to iron ion"; "chlorophyll biosynthetic process"; "tetrapyrrole biosynthetic process"; "iron ion homeostasis"; "oxidation-reduction process"	GO:0000166 GO:0005515 GO:0008883 GO:0050661	nucleotide binding; "protein binding"; "glutamyl-tRNA reductase activity"; "NADP binding"	GO:0009507	chloroplast	PF05201 PF00745 PF01488	Glutamyl-tRNAGlu reductase, N-terminal domain; "Glutamyl-tRNAGlu reductase, dimerisation domain"; "Shikimate / quinate 5-dehydrogenase"	PTHR13812 PTHR13812:SF14	ORNITHINE CYCLODEAMINASE-RELATED; "GLUTAMYL-TRNA REDUCTASE"	NA	NA	1.2.1.70	NA	K02492	glutamyl-tRNA_reductase_[EC:1.2.1.70]
GLYMA04G10340	chr4	+	8563510	8577349	0.395869	0.643461	1.03168	351	UniRef100_I1JV87 Uncharacterized protein n=1 Tax=Glycine max RepID=I1JV87_SOYBN	0	99.72	UniRef100_G7J4K2 Two-component response regulator-like PRR37 n=1 Tax=Medicago truncatula RepID=G7J4K2_MEDTR	1e-144	98.01	AT3G21175.2 | Symbols: ZML1, GATA24 | ZIM-like 1 | chr3:7422832-7424598 FORWARD LENGTH=295	6e-71	67.81	GO:0006355	regulation of transcription, DNA-dependent	GO:0003700 GO:0008270 GO:0043565	sequence-specific DNA binding transcription factor activity; "zinc ion binding"; "sequence-specific DNA binding"	GO:0005634	nucleus	PF00320 PF06203 PF06200	GATA zinc finger; "CCT motif"; "tify domain"	NA	NA	NA	NA	NA	NA	NA	NA
GLYMA04G10693	chr4	-	8916084	8937155	0.62827	0.962642	1.06214	784	UniRef100_UPI0002339957 UPI0002339957 related cluster n=1 Tax=unknown RepID=UPI0002339957	0	99.87	UniRef100_A4PIT0 Isoamylase-type starch-debranching enzyme 3 n=1 Tax=Phaseolus vulgaris RepID=A4PIT0_PHAVU	0	99.87	AT4G09020.1 | Symbols: ATISA3, ISA3 | isoamylase 3 | chr4:5784099-5788839 FORWARD LENGTH=764	0	90.31	GO:0000272 GO:0005975 GO:0005982 GO:0005983 GO:0009664 GO:0019252	polysaccharide catabolic process; "carbohydrate metabolic process"; "starch metabolic process"; "starch catabolic process"; "plant-type cell wall organization"; "starch biosynthetic process"	GO:0003824 GO:0004553 GO:0004556 GO:0019156 GO:0043169	catalytic activity; "hydrolase activity, hydrolyzing O-glycosyl compounds"; "alpha-amylase activity"; "isoamylase activity"; "cation binding"	GO:0009507 GO:0009569 GO:0009570	chloroplast; "chloroplast starch grain"; "chloroplast stroma"	PF00128 PF02922 PF02806	Alpha amylase, catalytic domain; "Carbohydrate-binding module 48 (Isoamylase N-terminal domain)"; "Alpha amylase, C-terminal all-beta domain"	PTHR10357 PTHR10357:SF75	AMYLASE; "ALPHA-AMLYASE"	KOG0470	1,4-alpha-glucan_branching_enzyme/starch_branching_enzyme_II	3.2.1.-	Glycosidases,_i.e._enzymes_hydrolyzing_O-_and_S-glycosyl	K02438	glycogen_operon_protein_GlgX_[EC:3.2.1.-]
GLYMA04G10850	chr4	-	9101228	9104311	1.54447	1.34666	1.3185	322	UniRef100_I1JVC5 Uncharacterized protein n=1 Tax=Glycine max RepID=I1JVC5_SOYBN	0	99.69	UniRef100_B9RJN1 Ubiquitin-protein ligase, putative n=1 Tax=Ricinus communis RepID=B9RJN1_RICCO	7e-137	99.69	AT4G08980.5 | Symbols: FBW2 | F-BOX WITH WD-40 2 | chr4:5758993-5760108 FORWARD LENGTH=317	5e-124	99.69	GO:0006511 GO:0009737 GO:0010608 GO:0010629	ubiquitin-dependent protein catabolic process; "response to abscisic acid stimulus"; "posttranscriptional regulation of gene expression"; "negative regulation of gene expression"	GO:0004842 GO:0005515	ubiquitin-protein ligase activity; "protein binding"	GO:0005634	nucleus	NA	NA	PTHR23125 PTHR23125:SF210	F-BOX/LEUCINE RICH REPEAT PROTEIN; ""	NA	NA	NA	NA	NA	NA
GLYMA04G10880	chr4	-	9143775	9145472	1.70477	2.51446	2.30434	379	UniRef100_I1JVC8 Uncharacterized protein n=1 Tax=Glycine max RepID=I1JVC8_SOYBN	0	83.64	UniRef100_G7LH86 Phi-1 protein n=1 Tax=Medicago truncatula RepID=G7LH86_MEDTR	3e-175	82.85	AT4G08950.1 | Symbols: EXO | Phosphate-responsive 1 family protein | chr4:5740378-5741322 FORWARD LENGTH=314	9e-156	78.1	GO:0009741 GO:0016126	response to brassinosteroid stimulus; "sterol biosynthetic process"	GO:0003674	molecular function	GO:0005576 GO:0005618 GO:0005794 GO:0009505	extracellular region; "cell wall"; "Golgi apparatus"; "plant-type cell wall"	PF04674	Phosphate-induced protein 1 conserved region	NA	NA	NA	NA	NA	NA	NA	NA
GLYMA04G11180	chr4	+	9486704	9490556	1.08406	1.1626	0.925039	353	UniRef100_I1JVF7 Uncharacterized protein n=1 Tax=Glycine max RepID=I1JVF7_SOYBN	0	99.72	UniRef100_B9RJI9 S-adenosylmethionine-dependent methyltransferase, putative n=1 Tax=Ricinus communis RepID=B9RJI9_RICCO	4e-149	92.35	AT1G78140.1 | Symbols: | S-adenosyl-L-methionine-dependent methyltransferases superfamily protein | chr1:29401937-29403878 REVERSE LENGTH=355	7e-151	85.55	GO:0008152	metabolic process	GO:0008168	methyltransferase activity	GO:0009507 GO:0010287	chloroplast; "plastoglobule"	PF08241	Methyltransferase domain	PTHR10108 PTHR10108:SF157	METHYLTRANSFERASE; "METHYLTRANSFERASE-RELATED"	NA	NA	NA	NA	NA	NA
GLYMA04G11290	chr4	-	9651937	9653740	0.384404	0.945365	1.06926	315	UniRef100_Q4FH87 Dehydration responsive element-binding protein 3 n=1 Tax=Glycine max RepID=Q4FH87_SOYBN	0	85.4	UniRef100_Q4FH87 Dehydration responsive element-binding protein 3 n=1 Tax=Glycine max RepID=Q4FH87_SOYBN	0	85.4	AT1G78080.1 | Symbols: RAP2.4 | related to AP2 4 | chr1:29364790-29365794 FORWARD LENGTH=334	1e-96	99.68	GO:0006355 GO:0006970 GO:0009409 GO:0009414 GO:0009416 GO:0009611 GO:0009651 GO:0009736 GO:0009873 GO:0010017 GO:0045595 GO:0071472	regulation of transcription, DNA-dependent; "response to osmotic stress"; "response to cold"; "response to water deprivation"; "response to light stimulus"; "response to wounding"; "response to salt stress"; "cytokinin mediated signaling pathway"; "ethylene mediated signaling pathway"; "red or far-red light signaling pathway"; "regulation of cell differentiation"; "cellular response to salt stres…	GO:0003677 GO:0003700 GO:0005515 GO:0043565	DNA binding; "sequence-specific DNA binding transcription factor activity"; "protein binding"; "sequence-specific DNA binding"	GO:0005634	nucleus	PF00847	AP2 domain	NA	NA	NA	NA	NA	NA	NA	NA
GLYMA04G11330	chr4	-	9732994	9738077	1.01063	1.42738	1.13195	448	UniRef100_I1JVG7 Uncharacterized protein n=1 Tax=Glycine max RepID=I1JVG7_SOYBN	0	99.78	UniRef100_G8A379 WD-40 repeat family n=1 Tax=Medicago truncatula RepID=G8A379_MEDTR	0	99.78	AT1G78070.1 | Symbols: | Transducin/WD40 repeat-like superfamily protein | chr1:29355219-29358368 FORWARD LENGTH=449	0	99.55	GO:0008150	biological process	GO:0003674	molecular function	GO:0005737 GO:0080008	cytoplasm; "CUL4-RING ubiquitin ligase complex"	PF00400	WD domain, G-beta repeat	PTHR22847 PTHR22847:SF188	WD40 REPEAT PROTEIN; "WD-40 REPEAT FAMILY PROTEIN"	KOG4532	WD40-like_repeat_containing_protein	NA	NA	NA	NA
GLYMA04G12100	chr4	-	11058269	11070001	-0.658788	-1.21773	-0.55269	1987	UniRef100_UPI000233A246 UPI000233A246 related cluster n=1 Tax=unknown RepID=UPI000233A246	0	99.95	UniRef100_B9RJE4 ATP binding protein, putative n=1 Tax=Ricinus communis RepID=B9RJE4_RICCO	0	99.85	AT1G22060.1 | Symbols: | LOCATED IN: vacuole; EXPRESSED IN: 23 plant structures; EXPRESSED DURING: 13 growth stages; BEST Arabidopsis thaliana protein match is: FBD, F-box and Leucine Rich Repeat domains containing protein (TAIR:AT1G22000.1); Has 84739 Blast hits to 38714 proteins in 2257 species: Archae - 1436; Bacteria - 11314; Metazoa - 40747; Fungi - 7706; Plants - 4675; Viruses - 308; Other …	0	99.85	GO:0010075	regulation of meristem growth	NA	NA	GO:0005737 GO:0005773	cytoplasm; "vacuole"	NA	NA	NA	NA	NA	NA	NA	NA	NA	NA
GLYMA04G12120	chr4	+	11095532	11107446	-0.667376	-0.877853	-1.0339	474	UniRef100_I1JVJ8 Uncharacterized protein n=1 Tax=Glycine max RepID=I1JVJ8_SOYBN	0	99.79	UniRef100_G7IM56 Mitochondrial import inner membrane translocase subunit TIM44 n=1 Tax=Medicago truncatula RepID=G7IM56_MEDTR	0	99.79	AT2G36070.1 | Symbols: ATTIM44-2, TIM44-2 | translocase inner membrane subunit 44-2 | chr2:15145119-15147895 REVERSE LENGTH=469	0	99.79	GO:0006626 GO:0006886	protein targeting to mitochondrion; "intracellular protein transport"	GO:0015450 GO:0015462	P-P-bond-hydrolysis-driven protein transmembrane transporter activity; "protein-transmembrane transporting ATPase activity"	GO:0005622 GO:0005739 GO:0005743 GO:0005744	intracellular; "mitochondrion"; "mitochondrial inner membrane"; "mitochondrial inner membrane presequence translocase complex"	PF04280	Tim44-like domain	PTHR10721	MITOCHONDRIAL INNER MEMBRANE TRANSLOCASE SUBUNIT TIM44	KOG2580	Mitochondrial_import_inner_membrane_translocase,_subunit_TIM44	NA	NA	NA	NA
GLYMA04G12830	chr4	-	12180088	12185239	0.821447	0.82339	1.28361	762	UniRef100_I1JVP2 Uncharacterized protein n=1 Tax=Glycine max RepID=I1JVP2_SOYBN	0	99.87	UniRef100_D9ZJG2 WRKY domain class transcription factor n=1 Tax=Malus x domestica RepID=D9ZJG2_MALDO	0	96.33	AT5G56270.1 | Symbols: WRKY2, ATWRKY2 | WRKY DNA-binding protein 2 | chr5:22780816-22783137 FORWARD LENGTH=687	0	99.21	GO:0006355 GO:0009942 GO:0030010	regulation of transcription, DNA-dependent; "longitudinal axis specification"; "establishment of cell polarity"	GO:0003700 GO:0043565	sequence-specific DNA binding transcription factor activity; "sequence-specific DNA binding"	GO:0005634	nucleus	PF03106	WRKY DNA -binding domain	NA	NA	NA	NA	NA	NA	NA	NA
GLYMA04G14640	chr4	+	14769509	14772055	-1.1573	-1.68971	-1.52107	208	UniRef100_I1JVU2 60S ribosomal protein L13 n=1 Tax=Glycine max RepID=I1JVU2_SOYBN	2e-148	99.52	UniRef100_I1JVU2 60S ribosomal protein L13 n=1 Tax=Glycine max RepID=I1JVU2_SOYBN	2e-148	99.52	AT3G49010.3 | Symbols: ATBBC1, BBC1, RSU2 | breast basic conserved 1 | chr3:18166971-18168047 REVERSE LENGTH=206	8e-125	91.83	GO:0001510 GO:0006412 GO:0042254	RNA methylation; "translation"; "ribosome biogenesis"	GO:0003735	structural constituent of ribosome	GO:0005618 GO:0005622 GO:0005730 GO:0005737 GO:0005774 GO:0005829 GO:0005840 GO:0005886 GO:0009506 GO:0016020 GO:0022625 GO:0022626	cell wall; "intracellular"; "nucleolus"; "cytoplasm"; "vacuolar membrane"; "cytosol"; "ribosome"; "plasma membrane"; "plasmodesma"; "membrane"; "cytosolic large ribosomal subunit"; "cytosolic ribosome"	PF01294	Ribosomal protein L13e	PTHR11722	60S RIBOSOMAL PROTEIN L13	KOG3295	60S_Ribosomal_protein_L13	NA	NA	NA	NA
GLYMA04G14650	chr4	+	14790654	14792865	-1.3434	-0.316384	-1.27414	91	UniRef100_C6T1E0 Uncharacterized protein n=1 Tax=Glycine max RepID=C6T1E0_SOYBN	2e-59	98.9	UniRef100_F4YFC6 Acyl-CoA-binding protein n=1 Tax=Camellia sinensis RepID=F4YFC6_CAMSI	1e-49	98.9	AT1G31812.1 | Symbols: ACBP6, ACBP | acyl-CoA-binding protein 6 | chr1:11411132-11412099 REVERSE LENGTH=92	7e-45	98.9	GO:0006816 GO:0006869 GO:0007030 GO:0009409 GO:0009646 GO:0009651 GO:0010264 GO:0019344 GO:0050826	calcium ion transport; "lipid transport"; "Golgi organization"; "response to cold"; "response to absence of light"; "response to salt stress"; "myo-inositol hexakisphosphate biosynthetic process"; "cysteine biosynthetic process"; "response to freezing"	GO:0000062 GO:0031210	fatty-acyl-CoA binding; "phosphatidylcholine binding"	GO:0005737 GO:0005829 GO:0005886	cytoplasm; "cytosol"; "plasma membrane"	PF00887	Acyl CoA binding protein	PTHR23310 PTHR23310:SF10	ACYL-COA-BINDING PROTEIN, ACBP; "ACYL COA BINDING PROTEIN"	NA	NA	NA	NA	NA	NA
GLYMA04G14810	chr4	-	14988389	14999295	0.624567	1.50554	0.235123	1054	UniRef100_I1JVV8 Uncharacterized protein n=1 Tax=Glycine max RepID=I1JVV8_SOYBN	0	93.74	UniRef100_G7K6R7 Alpha glucosidase-like protein n=1 Tax=Medicago truncatula RepID=G7K6R7_MEDTR	0	99.72	AT3G23640.2 | Symbols: HGL1 | heteroglycan glucosidase 1 | chr3:8502355-8509358 FORWARD LENGTH=991	0	92.5	GO:0005975	carbohydrate metabolic process	GO:0004553	hydrolase activity, hydrolyzing O-glycosyl compounds	GO:0005634 GO:0009507	nucleus; "chloroplast"	PF01055	Glycosyl hydrolases family 31	PTHR22762 PTHR22762:SF7	ALPHA-GLUCOSIDASE; "NEUTRAL ALPHA-GLUCOSIDASE AB PRECURSOR (GLUCOSIDASE II ALPHA SUBUNIT) (ALPHA GLUCOSIDASE 2)"	KOG1065	Maltase_glucoamylase_and_related_hydrolases,_glycosyl_hydrolase_family_31	NA	NA	NA	NA
GLYMA04G16660	chr4	+	17747853	17749880	-1.42995	-1.64071	-1.59614	144	UniRef100_I1JW21 Uncharacterized protein n=1 Tax=Glycine max RepID=I1JW21_SOYBN	2e-101	99.31	UniRef100_B7FHE5 40S ribosomal protein S19-1 n=1 Tax=Medicago truncatula RepID=B7FHE5_MEDTR	2e-93	99.31	AT3G02080.1 | Symbols: | Ribosomal protein S19e family protein | chr3:364138-365161 REVERSE LENGTH=143	2e-92	99.31	GO:0006412	translation	GO:0003735	structural constituent of ribosome	GO:0005618 GO:0005622 GO:0005634 GO:0005829 GO:0005840 GO:0009506 GO:0022626 GO:0022627	cell wall; "intracellular"; "nucleus"; "cytosol"; "ribosome"; "plasmodesma"; "cytosolic ribosome"; "cytosolic small ribosomal subunit"	PF01090	Ribosomal protein S19e	PTHR11710	40S RIBOSOMAL PROTEIN S19	KOG3411	40S_ribosomal_protein_S19	NA	NA	K02966	small_subunit_ribosomal_protein_S19e
GLYMA04G18940	chr4	-	20677579	20684417	0.0782576	0.792538	1.35809	379	UniRef100_I1JW58 Uncharacterized protein n=3 Tax=Glycine max RepID=I1JW58_SOYBN	0	99.74	UniRef100_B6TL87 Choline/ethanolamine kinase n=1 Tax=Zea mays RepID=B6TL87_MAIZE	3e-178	99.47	AT2G26830.1 | Symbols: emb1187 | Protein kinase superfamily protein | chr2:11443599-11446958 FORWARD LENGTH=374	2e-176	98.94	GO:0009793	embryo development ending in seed dormancy	GO:0016301 GO:0016772 GO:0016773	kinase activity; "transferase activity, transferring phosphorus-containing groups"; "phosphotransferase activity, alcohol group as acceptor"	GO:0005737	cytoplasm	PF01633	Choline/ethanolamine kinase; ""; ""	PTHR22603 PTHR22603:SF16	CHOLINE/ETHANOALAMINE KINASE RELATED; "SUBFAMILY NOT NAMED"	KOG4720	Ethanolamine_kinase	NA	NA	NA	NA
GLYMA04G20330	chr4	+	22293053	22296572	1.22402	1.23917	1.19532	651	UniRef100_I1JW71 Uncharacterized protein n=1 Tax=Glycine max RepID=I1JW71_SOYBN	0	99.85	UniRef100_B9SET7 Grr1, plant, putative n=1 Tax=Ricinus communis RepID=B9SET7_RICCO	0	99.85	AT2G25490.1 | Symbols: EBF1, FBL6 | EIN3-binding F box protein 1 | chr2:10848018-10850275 REVERSE LENGTH=628	0	99.85	GO:0006511 GO:0009723 GO:0010105 GO:0042752	ubiquitin-dependent protein catabolic process; "response to ethylene stimulus"; "negative regulation of ethylene mediated signaling pathway"; "regulation of circadian rhythm"	GO:0004842 GO:0005515	ubiquitin-protein ligase activity; "protein binding"	GO:0005634	nucleus	NA	NA	PTHR23125 PTHR23125:SF106	F-BOX/LEUCINE RICH REPEAT PROTEIN; "EBF1 (EIN3-BINDING F BOX PROTEIN 1), UBIQUITIN-PRO"	KOG1947	Leucine_rich_repeat_proteins,_some_proteins_contain_F-box	NA	NA	NA	NA
[truncated: 2,260 more rows]
