# Supplementary material for: Genome-Wide Investigation Using sRNA-Seq, Degradome-Seq and Transcriptome-Seq Reveals Regulatory Networks of microRNAs and Their Target Genes in Soybean during Soybean mosaic virus Infection
Source: PLoS One. 2016 Mar 10;11(3):e0150582. doi: 10.1371/journal.pone.0150582 (PMC4786119; doi:10.1371/journal.pone.0150582)
Supplement: S8 Table — (XLSX) [file pone.0150582.s012.xlsx]

## Sheet: 71 defense-related DEGs
Table S8. List of defense-related SMV-responsive DEGs in soybean
Gene ID (1)	Chromosome	Strand	Start	End	Log2 FC ([G2-L] vs [Mock])	Log2 FC ([G2-LRB] vs [Mock])	Log2 FC ([G7] vs [Mock])	Protein Length (AA)	Top Uniref100 Blastp Hit (2)	E-value (E<10-6)	% Coverage	Top Descriptive Uniref100 Blastp Hit (3)	E-value (E<10-6)	% Coverage	Top TAIR10 Blastp Hit (4)	E-value (E<10-6)	%Coverage	Gene Ontology Biological Process IDs (5)	Gene Ontology Biological Process Descriptions	Gene Ontology Molecular Function IDs (6)	Gene Ontology Molecular Function Descriptions	Gene Ontology Cellular Component IDs (7)	Gene Ontology Cellular Component Descriptions	PFAM IDs (8)	PFAM_Descriptions	Panther IDs (9)	Panther_Descriptions	KOG IDs (10)	KOG_Desctiptions	EC IDs (11)	EC_Descriptions	KO IDs (12)	KO_Descriptions
GLYMA01G04000	chr1	+	3487915	3494204	0.155884	1.48869	1.32266	1220	UniRef100_I1J5B8 Uncharacterized protein n=1 Tax=Glycine max RepID=I1J5B8_SOYBN	0	97.95	UniRef100_G7LBH1 NBS-LRR resistance-like protein n=1 Tax=Medicago truncatula RepID=G7LBH1_MEDTR	0	96.23	AT5G17680.1 | Symbols: | disease resistance protein (TIR-NBS-LRR class), putative | chr5:5822999-5827153 FORWARD LENGTH=1294	0	87.13	GO:0006952 GO:0007165	defense response; "signal transduction"	GO:0043531	ADP binding	GO:0005622	intracellular	PF00560 PF00931 PF01582	Leucine Rich Repeat; "NB-ARC domain"; "TIR domain"	PTHR11017 PTHR11017:SF20	LEUCINE RICH REPEAT PROTEIN; "DISEASE RESISTANCE PROTEIN"	KOG4658	Apoptotic_ATPase	NA	NA	NA	NA
GLYMA01G04070	chr1	-	3541050	3543307	0.0109005	-1.42415	-0.552654	154	UniRef100_C6SYW1 Uncharacterized protein n=1 Tax=Glycine max RepID=C6SYW1_SOYBN	6e-107	99.35	UniRef100_B7FKA0 MLP-like protein n=1 Tax=Medicago truncatula RepID=B7FKA0_MEDTR	3e-74	99.35	AT1G24020.2 | Symbols: MLP423 | MLP-like protein 423 | chr1:8500653-8501458 REVERSE LENGTH=155	6e-60	96.75	GO:0006952 GO:0016556	defense response; "mRNA modification"	NA	NA	GO:0009507 GO:0016020	chloroplast; "membrane"	PF00407	Pathogenesis-related protein Bet v I family	NA	NA	NA	NA	NA	NA	NA	NA
GLYMA01G31830	chr1	+	43025616	43026886	1.13983	0.455616	0.388489	195	UniRef100_C6TDG4 Uncharacterized protein n=1 Tax=Glycine max RepID=C6TDG4_SOYBN	3e-142	99.49	UniRef100_G7KU38 Disease resistance response protein n=1 Tax=Medicago truncatula RepID=G7KU38_MEDTR	3e-81	93.85	AT1G58170.1 | Symbols: | Disease resistance-responsive (dirigent-like protein) family protein | chr1:21536188-21536745 FORWARD LENGTH=185	2e-75	77.44	GO:0006499 GO:0006952 GO:0009807	N-terminal protein myristoylation; "defense response"; "lignan biosynthetic process"	GO:0003674	molecular function	GO:0009507	chloroplast	PF03018	Dirigent-like protein	PTHR21495	NUCLEOPORIN-RELATED	NA	NA	NA	NA	NA	NA
GLYMA01G39010	chr1	+	50973226	50978011	0.514624	0.398905	1.45299	836	UniRef100_UPI00023376C7 UPI00023376C7 related cluster n=1 Tax=unknown RepID=UPI00023376C7	0	99.88	UniRef100_G7K838 Cc-nbs-lrr resistance protein n=1 Tax=Medicago truncatula RepID=G7K838_MEDTR	0	98.68	AT5G66900.1 | Symbols: | Disease resistance protein (CC-NBS-LRR class) family | chr5:26714931-26717757 REVERSE LENGTH=809	4e-150	98.44	GO:0006952	defense response	GO:0043531	ADP binding	GO:0005634	nucleus	PF05659 PF00931	Arabidopsis broad-spectrum mildew resistance protein RPW8; "NB-ARC domain"	PTHR23155 PTHR23155:SF239	LEUCINE-RICH REPEAT-CONTAINING PROTEIN; "DISEASE RESISTANCE PROTEIN (CC-NBS-LRR CLASS), PUT"	KOG4658	Apoptotic_ATPase	NA	NA	NA	NA
GLYMA03G04140	chr3	-	4154349	4159039	0.691081	1.32947	1.93998	1248	UniRef100_UPI0002339AA1 UPI0002339AA1 related cluster n=1 Tax=unknown RepID=UPI0002339AA1	0	99.92	UniRef100_Q2YE87 NB-LRR type disease resistance protein Rps1-k-2 n=1 Tax=Glycine max RepID=Q2YE87_SOYBN	0	99.92	AT3G14470.1 | Symbols: | NB-ARC domain-containing disease resistance protein | chr3:4857940-4861104 FORWARD LENGTH=1054	0	78.93	GO:0006952 GO:0009627 GO:0009697	defense response; "systemic acquired resistance"; "salicylic acid biosynthetic process"	GO:0005515 GO:0043531	protein binding; "ADP binding"	GO:0005576	extracellular region	PF00931	NB-ARC domain	PTHR23155 PTHR23155:SF236	LEUCINE-RICH REPEAT-CONTAINING PROTEIN; "DISEASE RESISTANCE PROTEIN (NBS-LRR CLASS), PUTATI"	KOG4658	Apoptotic_ATPase	NA	NA	NA	NA
GLYMA03G04590	chr3	+	4757597	4764753	0.954608	1.11478	1.76679	1226	UniRef100_I1JKZ1 Uncharacterized protein (Fragment) n=2 Tax=Glycine max RepID=I1JKZ1_SOYBN	0	95.6	UniRef100_Q2YE87 NB-LRR type disease resistance protein Rps1-k-2 n=1 Tax=Glycine max RepID=Q2YE87_SOYBN	0	99.92	AT3G14470.1 | Symbols: | NB-ARC domain-containing disease resistance protein | chr3:4857940-4861104 FORWARD LENGTH=1054	0	80.1	GO:0006952 GO:0009627 GO:0009697	defense response; "systemic acquired resistance"; "salicylic acid biosynthetic process"	GO:0005515 GO:0043531	protein binding; "ADP binding"	GO:0005576	extracellular region	PF00931 PF00560	NB-ARC domain; "Leucine Rich Repeat"	PTHR23155 PTHR23155:SF236	LEUCINE-RICH REPEAT-CONTAINING PROTEIN; "DISEASE RESISTANCE PROTEIN (NBS-LRR CLASS), PUTATI"	KOG4658	Apoptotic_ATPase	NA	NA	NA	NA
GLYMA03G05640	chr3	+	5975888	5979734	1.26674	1.11079	1.40725	1175	UniRef100_I1JL59 Uncharacterized protein n=1 Tax=Glycine max RepID=I1JL59_SOYBN	0	92.85	UniRef100_Q2YE87 NB-LRR type disease resistance protein Rps1-k-2 n=1 Tax=Glycine max RepID=Q2YE87_SOYBN	0	94.72	AT3G14470.1 | Symbols: | NB-ARC domain-containing disease resistance protein | chr3:4857940-4861104 FORWARD LENGTH=1054	0	80.94	GO:0006952 GO:0009627 GO:0009697	defense response; "systemic acquired resistance"; "salicylic acid biosynthetic process"	GO:0005515 GO:0043531	protein binding; "ADP binding"	GO:0005576	extracellular region	PF00560 PF00931	Leucine Rich Repeat; "NB-ARC domain"	PTHR23155 PTHR23155:SF236	LEUCINE-RICH REPEAT-CONTAINING PROTEIN; "DISEASE RESISTANCE PROTEIN (NBS-LRR CLASS), PUTATI"	KOG4658	Apoptotic_ATPase	NA	NA	NA	NA
GLYMA03G05671	chr3	+	6012818	6019047	1.31785	0.84815	0.569894	1220	UniRef100_UPI0002339D7A UPI0002339D7A related cluster n=1 Tax=unknown RepID=UPI0002339D7A	0	99.92	UniRef100_Q2YE87 NB-LRR type disease resistance protein Rps1-k-2 n=1 Tax=Glycine max RepID=Q2YE87_SOYBN	0	99.84	AT3G14470.1 | Symbols: | NB-ARC domain-containing disease resistance protein | chr3:4857940-4861104 FORWARD LENGTH=1054	0	79.75	GO:0006952 GO:0009627 GO:0009697	defense response; "systemic acquired resistance"; "salicylic acid biosynthetic process"	GO:0005515 GO:0043531	protein binding; "ADP binding"	GO:0005576	extracellular region	PF00931 PF00560	NB-ARC domain; "Leucine Rich Repeat"	PTHR23155 PTHR23155:SF236	LEUCINE-RICH REPEAT-CONTAINING PROTEIN; "DISEASE RESISTANCE PROTEIN (NBS-LRR CLASS), PUTATI"	KOG4658	Apoptotic_ATPase	NA	NA	NA	NA
GLYMA03G07121	chr3	+	7458627	7491220	1.57977	0.709985	1.61843	965	UniRef100_UPI0002339EE3 UPI0002339EE3 related cluster n=1 Tax=unknown RepID=UPI0002339EE3	0	67.67	UniRef100_B3VTL7 TIR-NBS-LRR RCT1-like resistance protein n=1 Tax=Medicago sativa RepID=B3VTL7_MEDSA	0	65.18	AT5G36930.2 | Symbols: | Disease resistance protein (TIR-NBS-LRR class) family | chr5:14567771-14571916 REVERSE LENGTH=1191	2e-161	62.59	GO:0006952 GO:0007165	defense response; "signal transduction"	GO:0043531	ADP binding	GO:0005622 GO:0005737	intracellular; "cytoplasm"	PF01582 PF00931	TIR domain; "NB-ARC domain"	PTHR11017 PTHR11017:SF130	LEUCINE RICH REPEAT PROTEIN; "DISEASE RESISTANCE PROTEIN (TIR-NBS-LRR CLASS), PU"	KOG4658	Apoptotic_ATPase	NA	NA	NA	NA
GLYMA03G14888	chr3	-	19079982	19089860	1.43636	1.01745	2.66053	1129	UniRef100_UPI000233A36A UPI000233A36A related cluster n=1 Tax=unknown RepID=UPI000233A36A	0	96.55	UniRef100_G7JLX5 TIR-NBS-LRR RCT1-like resistance protein n=1 Tax=Medicago truncatula RepID=G7JLX5_MEDTR	0	95.13	AT5G36930.1 | Symbols: | Disease resistance protein (TIR-NBS-LRR class) family | chr5:14567771-14571907 REVERSE LENGTH=1188	0	91.41	GO:0006952 GO:0007165	defense response; "signal transduction"	GO:0043531	ADP binding	GO:0005622 GO:0005737	intracellular; "cytoplasm"	PF01582 PF00931	TIR domain; "NB-ARC domain"	PTHR11017 PTHR11017:SF130	LEUCINE RICH REPEAT PROTEIN; "DISEASE RESISTANCE PROTEIN (TIR-NBS-LRR CLASS), PU"	KOG4658	Apoptotic_ATPase	NA	NA	NA	NA
GLYMA03G22151	chr3	+	28137514	28142464	0.0858598	0.577824	1.18371	1082	UniRef100_UPI000233E4BF UPI000233E4BF related cluster n=1 Tax=unknown RepID=UPI000233E4BF	0	92.33	UniRef100_G7LF48 TMV resistance protein N n=1 Tax=Medicago truncatula RepID=G7LF48_MEDTR	0	93.53	AT5G36930.1 | Symbols: | Disease resistance protein (TIR-NBS-LRR class) family | chr5:14567771-14571907 REVERSE LENGTH=1188	0	68.95	GO:0006952 GO:0007165	defense response; "signal transduction"	GO:0043531	ADP binding	GO:0005622 GO:0005737	intracellular; "cytoplasm"	PF01582 PF00931	TIR domain; "NB-ARC domain"	PTHR11017 PTHR11017:SF130	LEUCINE RICH REPEAT PROTEIN; "DISEASE RESISTANCE PROTEIN (TIR-NBS-LRR CLASS), PU"	KOG4658	Apoptotic_ATPase	NA	NA	NA	NA
GLYMA04G39741	chr4	-	45906534	45909053	1.20197	0.731	1.84397	402	UniRef100_I1JY88 Uncharacterized protein n=1 Tax=Glycine max RepID=I1JY88_SOYBN	2e-167	56.97	UniRef100_Q84ZU5 R 8 protein n=1 Tax=Glycine max RepID=Q84ZU5_SOYBN	3e-111	69.65	AT1G72900.1 | Symbols: | Toll-Interleukin-Resistance (TIR) domain-containing protein | chr1:27432216-27433532 FORWARD LENGTH=363	2e-46	70.15	GO:0006612 GO:0006952 GO:0007165 GO:0009610 GO:0009625 GO:0009693 GO:0009862 GO:0009863 GO:0010363 GO:0031348 GO:0043069 GO:0051707	protein targeting to membrane; "defense response"; "signal transduction"; "response to symbiotic fungus"; "response to insect"; "ethylene biosynthetic process"; "systemic acquired resistance, salicylic acid mediated signaling pathway"; "salicylic acid mediated signaling pathway"; "regulation of plant-type hypersensitive response"; "negative regulation of defense response"; "negative regulation of…	GO:0043531	ADP binding	GO:0005737	cytoplasm	PF01582	TIR domain	PTHR23155 PTHR23155:SF252	LEUCINE-RICH REPEAT-CONTAINING PROTEIN; "SUBFAMILY NOT NAMED"	NA	NA	NA	NA	NA	NA
GLYMA05G09440	chr5	+	9226395	9232342	2.36313	3.32837	3.52881	867	UniRef100_I1K1Q8 Uncharacterized protein n=2 Tax=Glycine max RepID=I1K1Q8_SOYBN	0	99.88	UniRef100_G7LGB2 Disease resistance protein n=1 Tax=Medicago truncatula RepID=G7LGB2_MEDTR	0	93.77	AT5G66900.1 | Symbols: | Disease resistance protein (CC-NBS-LRR class) family | chr5:26714931-26717757 REVERSE LENGTH=809	1e-147	76.93	GO:0006952	defense response	GO:0043531	ADP binding	GO:0005634	nucleus	PF00931 PF00560	NB-ARC domain; "Leucine Rich Repeat"	PTHR23155 PTHR23155:SF239	LEUCINE-RICH REPEAT-CONTAINING PROTEIN; "DISEASE RESISTANCE PROTEIN (CC-NBS-LRR CLASS), PUT"	KOG4658	Apoptotic_ATPase	NA	NA	NA	NA
GLYMA05G17460	chr5	+	20185057	20190951	1.54086	2.28139	3.03249	809	UniRef100_I1K223 Uncharacterized protein n=1 Tax=Glycine max RepID=I1K223_SOYBN	0	99.88	UniRef100_G7LGB2 Disease resistance protein n=1 Tax=Medicago truncatula RepID=G7LGB2_MEDTR	0	98.15	AT5G66900.1 | Symbols: | Disease resistance protein (CC-NBS-LRR class) family | chr5:26714931-26717757 REVERSE LENGTH=809	6e-147	81.21	GO:0006952	defense response	GO:0043531	ADP binding	GO:0005634	nucleus	PF00560 PF00931	Leucine Rich Repeat; "NB-ARC domain"	PTHR23155 PTHR23155:SF237	LEUCINE-RICH REPEAT-CONTAINING PROTEIN; "DISEASE RESISTANCE PROTEIN (CC-NBS-LRR CLASS), PUT"	KOG4658	Apoptotic_ATPase	NA	NA	NA	NA
GLYMA05G29880	chr5	-	35346130	35350415	1.11568	0.935832	1.15852	990	UniRef100_I1KSL9 Uncharacterized protein n=1 Tax=Glycine max RepID=I1KSL9_SOYBN	0	95.25	UniRef100_B9I7F8 Cc-nbs-lrr resistance protein n=1 Tax=Populus trichocarpa RepID=B9I7F8_POPTR	7e-84	98.69	AT4G27190.1 | Symbols: | NB-ARC domain-containing disease resistance protein | chr4:13620977-13623934 REVERSE LENGTH=985	8e-71	99.29	GO:0006952	defense response	GO:0000166 GO:0017111 GO:0043531	nucleotide binding; "nucleoside-triphosphatase activity"; "ADP binding"	GO:0005739	mitochondrion	PF00931	NB-ARC domain	PTHR23155 PTHR23155:SF121	LEUCINE-RICH REPEAT-CONTAINING PROTEIN; "SUBFAMILY NOT NAMED"	KOG4658	Apoptotic_ATPase	NA	NA	NA	NA
GLYMA06G17030	chr6	+	13379434	13386863	0.506195	0.87068	1.29721	942	UniRef100_I1KBU7 Uncharacterized protein n=1 Tax=Glycine max RepID=I1KBU7_SOYBN	0	99.89	UniRef100_H2E7D4 NADPH oxidase (Fragment) n=1 Tax=Phaseolus vulgaris RepID=H2E7D4_PHAVU	0	99.89	AT5G47910.1 | Symbols: RBOHD, ATRBOHD | respiratory burst oxidase homologue D | chr5:19397585-19401768 FORWARD LENGTH=921	0	97.88	GO:0006952 GO:0007231 GO:0009408 GO:0009611 GO:0033500 GO:0042744 GO:0043069 GO:0050832 GO:0072593	defense response; "osmosensory signaling pathway"; "response to heat"; "response to wounding"; "carbohydrate homeostasis"; "hydrogen peroxide catabolic process"; "negative regulation of programmed cell death"; "defense response to fungus"; "reactive oxygen species metabolic process"	GO:0004601 GO:0005506 GO:0005509 GO:0009055 GO:0016174 GO:0016491 GO:0050660 GO:0050664	peroxidase activity; "iron ion binding"; "calcium ion binding"; "electron carrier activity"; "NAD(P)H oxidase activity"; "oxidoreductase activity"; "flavin adenine dinucleotide binding"; "oxidoreductase activity, acting on NAD(P)H, oxygen as acceptor"	GO:0005634 GO:0005794 GO:0005886 GO:0016020 GO:0016021	nucleus; "Golgi apparatus"; "plasma membrane"; "membrane"; "integral to membrane"	PF08022 PF08030 PF08414 PF01794	FAD-binding domain; "Ferric reductase NAD binding domain"; "Respiratory burst NADPH oxidase"; "Ferric reductase like transmembrane component"	PTHR11972 PTHR11972:SF5	NADPH OXIDASE; "NADPH OXIDASE-RELATED"	KOG0039	Ferric_reductase,_NADH/NADPH_oxidase_and_related_proteins	1.6.3.- 1.11.1.-	NA	K13447	respiratory_burst_oxidase_[EC:1.6.3.-_1.11.1.-]
GLYMA06G39725	chr6	+	42532630	42536339	0.747633	0.571504	1.32122	1205	UniRef100_Q6SQJ2 NBS-LRR type disease resistance protein RPG1-B n=1 Tax=Glycine max RepID=Q6SQJ2_SOYBN	0	99	UniRef100_Q6SQJ2 NBS-LRR type disease resistance protein RPG1-B n=1 Tax=Glycine max RepID=Q6SQJ2_SOYBN	0	99	AT3G14470.1 | Symbols: | NB-ARC domain-containing disease resistance protein | chr3:4857940-4861104 FORWARD LENGTH=1054	0	86.97	GO:0006952 GO:0009627 GO:0009697	defense response; "systemic acquired resistance"; "salicylic acid biosynthetic process"	GO:0005515 GO:0043531	protein binding; "ADP binding"	GO:0005576	extracellular region	PF00931	NB-ARC domain	PTHR23155 PTHR23155:SF236	LEUCINE-RICH REPEAT-CONTAINING PROTEIN; "DISEASE RESISTANCE PROTEIN (NBS-LRR CLASS), PUTATI"	KOG4658	Apoptotic_ATPase	NA	NA	NA	NA
GLYMA06G40740	chr6	-	43913600	43918380	2.8477	3.24257	3.23959	1203	UniRef100_I1KE95 Uncharacterized protein n=3 Tax=Glycine max RepID=I1KE95_SOYBN	0	99.92	UniRef100_C6ZS29 TIR-NBS-LRR type disease resistance protein n=1 Tax=Glycine max RepID=C6ZS29_SOYBN	0	45.72	AT5G17680.1 | Symbols: | disease resistance protein (TIR-NBS-LRR class), putative | chr5:5822999-5827153 FORWARD LENGTH=1294	2e-133	83.04	GO:0006952 GO:0007165	defense response; "signal transduction"	GO:0043531	ADP binding	GO:0005622	intracellular	PF01582 PF00560 PF00931	TIR domain; "Leucine Rich Repeat"; "NB-ARC domain"	PTHR11017 PTHR11017:SF20	LEUCINE RICH REPEAT PROTEIN; "DISEASE RESISTANCE PROTEIN"	KOG4658	Apoptotic_ATPase	NA	NA	NA	NA
GLYMA06G40780	chr6	-	43967782	43972339	2.41352	2.50134	3.13122	1099	UniRef100_UPI0002339FE2 UPI0002339FE2 related cluster n=1 Tax=unknown RepID=UPI0002339FE2	0	99.91	UniRef100_C6ZS29 TIR-NBS-LRR type disease resistance protein n=1 Tax=Glycine max RepID=C6ZS29_SOYBN	0	99	AT4G12010.1 | Symbols: | Disease resistance protein (TIR-NBS-LRR class) family | chr4:7197325-7201393 REVERSE LENGTH=1219	6e-144	89.9	GO:0006612 GO:0006952 GO:0007165 GO:0009963 GO:0010363	protein targeting to membrane; "defense response"; "signal transduction"; "positive regulation of flavonoid biosynthetic process"; "regulation of plant-type hypersensitive response"	GO:0043531	ADP binding	GO:0005634	nucleus	PF01582 PF07725 PF00560 PF00931	TIR domain; "Leucine Rich Repeat"; "Leucine Rich Repeat"; "NB-ARC domain"	PTHR11017 PTHR11017:SF20	LEUCINE RICH REPEAT PROTEIN; "DISEASE RESISTANCE PROTEIN"	KOG4658	Apoptotic_ATPase	NA	NA	NA	NA
GLYMA06G40950	chr6	-	44230033	44239212	0.795698	0.263288	1.14407	1101	UniRef100_C6ZS29 TIR-NBS-LRR type disease resistance protein n=1 Tax=Glycine max RepID=C6ZS29_SOYBN	0	99.91	UniRef100_C6ZS29 TIR-NBS-LRR type disease resistance protein n=1 Tax=Glycine max RepID=C6ZS29_SOYBN	0	99.91	AT5G17680.1 | Symbols: | disease resistance protein (TIR-NBS-LRR class), putative | chr5:5822999-5827153 FORWARD LENGTH=1294	9e-151	79.2	GO:0006952 GO:0007165	defense response; "signal transduction"	GO:0043531	ADP binding	GO:0005622	intracellular	PF01582 PF07725 PF00931 PF00560	TIR domain; "Leucine Rich Repeat"; "NB-ARC domain"; "Leucine Rich Repeat"	PTHR11017 PTHR11017:SF20	LEUCINE RICH REPEAT PROTEIN; "DISEASE RESISTANCE PROTEIN"	KOG4658	Apoptotic_ATPase	NA	NA	NA	NA
GLYMA06G40980	chr6	-	44268825	44273222	1.24334	0.872123	1.55216	1111	UniRef100_I1KEB4 Uncharacterized protein n=3 Tax=Glycine max RepID=I1KEB4_SOYBN	0	99.91	UniRef100_C6ZS29 TIR-NBS-LRR type disease resistance protein n=1 Tax=Glycine max RepID=C6ZS29_SOYBN	0	97.66	AT5G17680.1 | Symbols: | disease resistance protein (TIR-NBS-LRR class), putative | chr5:5822999-5827153 FORWARD LENGTH=1294	3e-148	80.74	GO:0006952 GO:0007165	defense response; "signal transduction"	GO:0043531	ADP binding	GO:0005622	intracellular	PF00931 PF01582 PF07725 PF00560	NB-ARC domain; "TIR domain"; "Leucine Rich Repeat"; "Leucine Rich Repeat"	PTHR11017 PTHR11017:SF20	LEUCINE RICH REPEAT PROTEIN; "DISEASE RESISTANCE PROTEIN"	KOG4658	Apoptotic_ATPase	NA	NA	NA	NA
GLYMA06G41380	chr6	+	44663319	44668194	1.58938	1.23236	2.11618	1293	UniRef100_I1KED7 Uncharacterized protein n=1 Tax=Glycine max RepID=I1KED7_SOYBN	0	97.06	UniRef100_C6ZS29 TIR-NBS-LRR type disease resistance protein n=1 Tax=Glycine max RepID=C6ZS29_SOYBN	0	69.84	AT1G69550.1 | Symbols: | disease resistance protein (TIR-NBS-LRR class) | chr1:26148836-26153374 REVERSE LENGTH=1400	1e-179	83.91	GO:0006952 GO:0007165	defense response; "signal transduction"	GO:0000166 GO:0017111 GO:0043531	nucleotide binding; "nucleoside-triphosphatase activity"; "ADP binding"	GO:0005622	intracellular	PF00560 PF00931 PF01582	Leucine Rich Repeat; "NB-ARC domain"; "TIR domain"	PTHR11017 PTHR11017:SF20	LEUCINE RICH REPEAT PROTEIN; "DISEASE RESISTANCE PROTEIN"	KOG4658	Apoptotic_ATPase	NA	NA	NA	NA
GLYMA06G41714	chr6	-	44990583	44996597	2.23336	0.979583	2.01723	1239	UniRef100_UPI0002339594 UPI0002339594 related cluster n=1 Tax=unknown RepID=UPI0002339594	0	58.68	UniRef100_Q9FVK4 Resistance protein LM17 (Fragment) n=1 Tax=Glycine max RepID=Q9FVK4_SOYBN	0	46	AT5G17680.1 | Symbols: | disease resistance protein (TIR-NBS-LRR class), putative | chr5:5822999-5827153 FORWARD LENGTH=1294	5e-103	47.78	GO:0006952 GO:0007165	defense response; "signal transduction"	GO:0043531	ADP binding	GO:0005622	intracellular	PF01582 PF00931	TIR domain; "NB-ARC domain"	PTHR11017 PTHR11017:SF20	LEUCINE RICH REPEAT PROTEIN; "DISEASE RESISTANCE PROTEIN"	NA	NA	NA	NA	NA	NA
GLYMA06G44770	chr6	-	47606911	47611900	0.682895	-0.0833745	1.41145	816	UniRef100_I1KF19 Uncharacterized protein n=2 Tax=Glycine max RepID=I1KF19_SOYBN	0	99.88	UniRef100_G7JSU8 Callose synthase n=1 Tax=Medicago truncatula RepID=G7JSU8_MEDTR	0	99.75	AT4G03550.1 | Symbols: ATGSL05, GSL05, ATGSL5, PMR4, GSL5 | glucan synthase-like 5 | chr4:1573513-1579195 FORWARD LENGTH=1780	0	99.75	GO:0000003 GO:0006075 GO:0006612 GO:0006820 GO:0006862 GO:0006888 GO:0006944 GO:0006952 GO:0009555 GO:0009556 GO:0009620 GO:0009863 GO:0009870 GO:0009965 GO:0010150 GO:0010363 GO:0015696 GO:0015802 GO:0042742 GO:0043069 GO:0043090 GO:0043269 GO:0052542 GO:0052543 GO:0052544	reproduction; "(1->3)-beta-D-glucan biosynthetic process"; "protein targeting to membrane"; "anion transport"; "nucleotide transport"; "ER to Golgi vesicle-mediated transport"; "cellular membrane fusion"; "defense response"; "pollen development"; "microsporogenesis"; "response to fungus"; "salicylic acid mediated signaling pathway"; "defense response signaling pathway, resistance gene-dependent";…	GO:0003843 GO:0016757	1,3-beta-D-glucan synthase activity; "transferase activity, transferring glycosyl groups"	GO:0000148 GO:0005794 GO:0005886 GO:0009506	1,3-beta-D-glucan synthase complex; "Golgi apparatus"; "plasma membrane"; "plasmodesma"	PF02364	1,3-beta-glucan synthase component	PTHR12741 PTHR12741:SF4	UNCHARACTERIZED DUF605; "gb def: Hypothetical protein F10M23.90 (AT4g26750/F10M23 90) (Hypothetical protein AT4g2"	NA	NA	NA	NA	NA	NA
GLYMA07G00900	chr7	+	498721	509695	-1.16533	-2.92113	-0.422804	867	UniRef100_P24095 Seed linoleate 9S-lipoxygenase n=1 Tax=Glycine max RepID=LOXX_SOYBN	0	99.42	UniRef100_P24095 Seed linoleate 9S-lipoxygenase n=1 Tax=Glycine max RepID=LOXX_SOYBN	0	99.42	AT1G55020.1 | Symbols: LOX1, ATLOX1 | lipoxygenase 1 | chr1:20525798-20530143 FORWARD LENGTH=859	0	99.88	GO:0006952 GO:0009611 GO:0009695 GO:0009737 GO:0009753 GO:0009816 GO:0010311 GO:0030397 GO:0034440 GO:0040007 GO:0048364	defense response; "response to wounding"; "jasmonic acid biosynthetic process"; "response to abscisic acid stimulus"; "response to jasmonic acid stimulus"; "defense response to bacterium, incompatible interaction"; "lateral root formation"; "membrane disassembly"; "lipid oxidation"; "growth"; "root development"	GO:0016165	lipoxygenase activity	GO:0005737 GO:0009536	cytoplasm; "plastid"	PF00305 PF01477	Lipoxygenase; "PLAT/LH2 domain"	PTHR11771 PTHR11771:SF2	LIPOXYGENASE; "LIPOXYGENASE"	NA	NA	NA	NA	NA	NA
GLYMA07G04480	chr7	-	3269427	3276002	1.67364	1.5696	3.90355	928	UniRef100_I1KHC6 Lipoxygenase n=1 Tax=Glycine max RepID=I1KHC6_SOYBN	0	99.89	UniRef100_I1KHC6 Lipoxygenase n=1 Tax=Glycine max RepID=I1KHC6_SOYBN	0	99.89	AT1G17420.1 | Symbols: LOX3 | lipoxygenase 3 | chr1:5977512-5981384 FORWARD LENGTH=919	0	99.78	GO:0006952 GO:0009555 GO:0009611 GO:0009620 GO:0009644 GO:0009693 GO:0009695 GO:0009753 GO:0009901 GO:0010200 GO:0034440 GO:0040007 GO:0048653 GO:0080086	defense response; "pollen development"; "response to wounding"; "response to fungus"; "response to high light intensity"; "ethylene biosynthetic process"; "jasmonic acid biosynthetic process"; "response to jasmonic acid stimulus"; "anther dehiscence"; "response to chitin"; "lipid oxidation"; "growth"; "anther development"; "stamen filament development"	GO:0016165	lipoxygenase activity	GO:0009507	chloroplast	PF00305 PF01477	Lipoxygenase; "PLAT/LH2 domain"	PTHR11771 PTHR11771:SF2	LIPOXYGENASE; "LIPOXYGENASE"	NA	NA	1.13.11.12	Lipoxygenase	K00454	lipoxygenase_[EC:1.13.11.12]
GLYMA07G06866	chr7	-	5528950	5546119	0.30742	-0.492578	1.13616	2385	UniRef100_I1KI39 Uncharacterized protein n=3 Tax=Glycine max RepID=I1KI39_SOYBN	0	99.96	UniRef100_C0JJJ2 Rpp4 candidate 3 n=3 Tax=Glycine max RepID=C0JJJ2_SOYBN	0	87.46	AT4G27220.1 | Symbols: | NB-ARC domain-containing disease resistance protein | chr4:13633953-13636712 REVERSE LENGTH=919	2e-54	30.4	GO:0006952	defense response	GO:0043531	ADP binding	GO:0005634	nucleus	PF00931	NB-ARC domain	PTHR23155 PTHR23155:SF121	LEUCINE-RICH REPEAT-CONTAINING PROTEIN; "SUBFAMILY NOT NAMED"	KOG4658	Apoptotic_ATPase	NA	NA	NA	NA
GLYMA07G07015	chr7	+	5646558	5667998	1.17505	0.812242	0.990085	2459	UniRef100_I1KI39 Uncharacterized protein n=3 Tax=Glycine max RepID=I1KI39_SOYBN	0	99.96	UniRef100_C0JJJ2 Rpp4 candidate 3 n=3 Tax=Glycine max RepID=C0JJJ2_SOYBN	0	87.6	AT4G27220.1 | Symbols: | NB-ARC domain-containing disease resistance protein | chr4:13633953-13636712 REVERSE LENGTH=919	6e-50	29.61	GO:0006952	defense response	GO:0043531	ADP binding	GO:0005634	nucleus	PF00931	NB-ARC domain	PTHR23155 PTHR23155:SF121	LEUCINE-RICH REPEAT-CONTAINING PROTEIN; "SUBFAMILY NOT NAMED"	KOG4658	Apoptotic_ATPase	NA	NA	NA	NA
GLYMA07G07100	chr7	+	5717035	5737954	0.232751	0.0705223	-1.41125	2449	UniRef100_I1KI37 Uncharacterized protein n=2 Tax=Glycine max RepID=I1KI37_SOYBN	0	99.96	UniRef100_C0JJJ2 Rpp4 candidate 3 n=3 Tax=Glycine max RepID=C0JJJ2_SOYBN	0	87.55	AT4G27190.1 | Symbols: | NB-ARC domain-containing disease resistance protein | chr4:13620977-13623934 REVERSE LENGTH=985	2e-48	36.99	GO:0006952	defense response	GO:0000166 GO:0017111 GO:0043531	nucleotide binding; "nucleoside-triphosphatase activity"; "ADP binding"	GO:0005739	mitochondrion	PF00931	NB-ARC domain	PTHR23155 PTHR23155:SF121	LEUCINE-RICH REPEAT-CONTAINING PROTEIN; "SUBFAMILY NOT NAMED"	KOG4658	Apoptotic_ATPase	NA	NA	NA	NA
GLYMA07G07110	chr7	+	5756107	5779579	-0.304295	-1.54168	-0.186822	2463	UniRef100_I1KI39 Uncharacterized protein n=3 Tax=Glycine max RepID=I1KI39_SOYBN	0	99.96	UniRef100_C0JJH4 Rpp4 candidate 1 n=1 Tax=Glycine max RepID=C0JJH4_SOYBN	0	87.82	AT4G27220.1 | Symbols: | NB-ARC domain-containing disease resistance protein | chr4:13633953-13636712 REVERSE LENGTH=919	2e-52	35.69	GO:0006952	defense response	GO:0043531	ADP binding	GO:0005634	nucleus	PF00931	NB-ARC domain	PTHR23155 PTHR23155:SF121	LEUCINE-RICH REPEAT-CONTAINING PROTEIN; "SUBFAMILY NOT NAMED"	KOG4658	Apoptotic_ATPase	NA	NA	NA	NA
GLYMA07G07150	chr7	+	5840198	5860745	1.21867	0.536937	1.20939	2471	UniRef100_I1KI44 Uncharacterized protein n=3 Tax=Glycine max RepID=I1KI44_SOYBN	0	99.96	UniRef100_C0JJH4 Rpp4 candidate 1 n=1 Tax=Glycine max RepID=C0JJH4_SOYBN	0	88.1	AT4G27190.1 | Symbols: | NB-ARC domain-containing disease resistance protein | chr4:13620977-13623934 REVERSE LENGTH=985	1e-52	36.67	GO:0006952	defense response	GO:0000166 GO:0017111 GO:0043531	nucleotide binding; "nucleoside-triphosphatase activity"; "ADP binding"	GO:0005739	mitochondrion	PF00931	NB-ARC domain	PTHR23155 PTHR23155:SF121	LEUCINE-RICH REPEAT-CONTAINING PROTEIN; "SUBFAMILY NOT NAMED"	KOG4658	Apoptotic_ATPase	NA	NA	NA	NA
GLYMA07G32850	chr7	-	37734425	37738530	-0.983088	-1.06228	-0.404263	403	UniRef100_B8XJY4 Acyl-[acyl-carrier-protein] desaturase n=1 Tax=Glycine max RepID=B8XJY4_SOYBN	0	99.75	UniRef100_B8XJY4 Acyl-[acyl-carrier-protein] desaturase n=1 Tax=Glycine max RepID=B8XJY4_SOYBN	0	99.75	AT2G43710.1 | Symbols: SSI2, FAB2 | Plant stearoyl-acyl-carrier-protein desaturase family protein | chr2:18120107-18122495 FORWARD LENGTH=401	0	97.02	GO:0000096 GO:0002213 GO:0006546 GO:0006631 GO:0006633 GO:0006636 GO:0006655 GO:0006733 GO:0006766 GO:0006816 GO:0006952 GO:0007030 GO:0008610 GO:0008652 GO:0009072 GO:0009106 GO:0009108 GO:0009117 GO:0009651 GO:0009695 GO:0015995 GO:0016117 GO:0019288 GO:0019748 GO:0042742 GO:0044272 GO:0051607 GO:0055114 GO:2000022 GO:2000031	sulfur amino acid metabolic process; "defense response to insect"; "glycine catabolic process"; "fatty acid metabolic process"; "fatty acid biosynthetic process"; "unsaturated fatty acid biosynthetic process"; "phosphatidylglycerol biosynthetic process"; "oxidoreduction coenzyme metabolic process"; "vitamin metabolic process"; "calcium ion transport"; "defense response"; "Golgi organization"; "li…	GO:0004768 GO:0016491 GO:0045300 GO:0046914	stearoyl-CoA 9-desaturase activity; "oxidoreductase activity"; "acyl-[acyl-carrier-protein] desaturase activity"; "transition metal ion binding"	GO:0009507 GO:0009534 GO:0009536 GO:0009570	chloroplast; "chloroplast thylakoid"; "plastid"; "chloroplast stroma"	PF03405	Fatty acid desaturase	NA	NA	NA	NA	1.14.19.2	acyl-[acyl-carrier-protein]_desaturase	K03921	acyl-[acyl-carrier-protein]_desaturase_[EC:1.14.19.2]
GLYMA08G12990	chr8	-	9489149	9493706	1.1609	1.98355	1.37215	992	UniRef100_I1KSL9 Uncharacterized protein n=1 Tax=Glycine max RepID=I1KSL9_SOYBN	0	95.26	UniRef100_B9I7F8 Cc-nbs-lrr resistance protein n=1 Tax=Populus trichocarpa RepID=B9I7F8_POPTR	4e-82	98.99	AT4G27190.1 | Symbols: | NB-ARC domain-containing disease resistance protein | chr4:13620977-13623934 REVERSE LENGTH=985	9e-72	99.29	GO:0006952	defense response	GO:0000166 GO:0017111 GO:0043531	nucleotide binding; "nucleoside-triphosphatase activity"; "ADP binding"	GO:0005739	mitochondrion	PF00931	NB-ARC domain	PTHR23155	LEUCINE-RICH REPEAT-CONTAINING PROTEIN	KOG4658	Apoptotic_ATPase	NA	NA	NA	NA
GLYMA08G41560	chr8	-	41520515	41525371	1.13649	0.686348	1.61542	883	UniRef100_UPI0002338987 UPI0002338987 related cluster n=1 Tax=unknown RepID=UPI0002338987	0	99.89	UniRef100_G7J6M1 Tir-nbs-lrr resistance protein n=1 Tax=Medicago truncatula RepID=G7J6M1_MEDTR	0	92.98	AT5G17680.1 | Symbols: | disease resistance protein (TIR-NBS-LRR class), putative | chr5:5822999-5827153 FORWARD LENGTH=1294	3e-158	91.28	GO:0006952 GO:0007165	defense response; "signal transduction"	GO:0043531	ADP binding	GO:0005622	intracellular	PF01582 PF07725 PF00560 PF00931	TIR domain; "Leucine Rich Repeat"; "Leucine Rich Repeat"; "NB-ARC domain"	PTHR11017 PTHR11017:SF20	LEUCINE RICH REPEAT PROTEIN; "DISEASE RESISTANCE PROTEIN"	KOG4658	Apoptotic_ATPase	NA	NA	NA	NA
GLYMA10G10200	chr10	+	9831114	9834550	0.822825	1.08562	1.18929	333	UniRef100_I1L9L2 Uncharacterized protein n=1 Tax=Glycine max RepID=I1L9L2_SOYBN	0	99.7	UniRef100_B9SDJ9 Syntaxin, putative n=1 Tax=Ricinus communis RepID=B9SDJ9_RICCO	1e-166	92.79	AT3G11820.1 | Symbols: SYP121, AT-SYR1, ATSYP121, SYR1, ATSYR1, PEN1 | syntaxin of plants 121 | chr3:3729540-3730868 REVERSE LENGTH=346	7e-152	98.8	GO:0000165 GO:0002679 GO:0006355 GO:0006612 GO:0006820 GO:0006862 GO:0006886 GO:0006888 GO:0006944 GO:0006952 GO:0007154 GO:0007165 GO:0009409 GO:0009414 GO:0009595 GO:0009611 GO:0009617 GO:0009620 GO:0009625 GO:0009697 GO:0009723 GO:0009733 GO:0009737 GO:0009738 GO:0009753 GO:0009862 GO:0009863 GO:0009867 GO:0009963 GO:0010119 GO:0010148 GO:0010200 GO:0010310 GO:0010363 GO:0015696 GO:0015802 GO:…	MAPK cascade; "respiratory burst involved in defense response"; "regulation of transcription, DNA-dependent"; "protein targeting to membrane"; "anion transport"; "nucleotide transport"; "intracellular protein transport"; "ER to Golgi vesicle-mediated transport"; "cellular membrane fusion"; "defense response"; "cell communication"; "signal transduction"; "response to cold"; "response to water depr…	GO:0005484 GO:0005515 GO:0043495	SNAP receptor activity; "protein binding"; "protein anchor"	GO:0005802 GO:0005886 GO:0009504 GO:0009506 GO:0031201	trans-Golgi network; "plasma membrane"; "cell plate"; "plasmodesma"; "SNARE complex"	PF00804 PF05739	Syntaxin; "SNARE domain"	PTHR19957 PTHR19957:SF26	SYNTAXIN; "SYNTAXIN, ARABIDOPSIS THALIANA"	KOG0810	SNARE_protein_Syntaxin_1_and_related_proteins	NA	NA	K08486	syntaxin_1B/2/3
GLYMA11G02310	chr11	-	1447207	1458156	0.735822	2.07938	0.650476	928	UniRef100_I1LGC3 Uncharacterized protein n=1 Tax=Glycine max RepID=I1LGC3_SOYBN	0	99.89	UniRef100_B9RCI7 Respiratory burst oxidase, putative n=1 Tax=Ricinus communis RepID=B9RCI7_RICCO	0	99.68	AT1G64060.1 | Symbols: ATRBOH F, ATRBOHF, RBOHAP108, RBOHF, RBOH F | respiratory burst oxidase protein F | chr1:23770266-23776317 FORWARD LENGTH=944	0	99.03	GO:0000165 GO:0002679 GO:0006612 GO:0006952 GO:0007154 GO:0007165 GO:0007231 GO:0009409 GO:0009414 GO:0009611 GO:0009627 GO:0009697 GO:0009723 GO:0009733 GO:0009737 GO:0009738 GO:0009753 GO:0009862 GO:0009867 GO:0009873 GO:0010119 GO:0010228 GO:0010363 GO:0016926 GO:0030968 GO:0031348 GO:0033500 GO:0035556 GO:0042538 GO:0043069 GO:0050665 GO:0050832 GO:0052542 GO:0072593	MAPK cascade; "respiratory burst involved in defense response"; "protein targeting to membrane"; "defense response"; "cell communication"; "signal transduction"; "osmosensory signaling pathway"; "response to cold"; "response to water deprivation"; "response to wounding"; "systemic acquired resistance"; "salicylic acid biosynthetic process"; "response to ethylene stimulus"; "response to auxin stim…	GO:0004601 GO:0005506 GO:0005509 GO:0009055 GO:0016174 GO:0016491 GO:0050660 GO:0050664	peroxidase activity; "iron ion binding"; "calcium ion binding"; "electron carrier activity"; "NAD(P)H oxidase activity"; "oxidoreductase activity"; "flavin adenine dinucleotide binding"; "oxidoreductase activity, acting on NAD(P)H, oxygen as acceptor"	GO:0005886 GO:0005887	plasma membrane; "integral to plasma membrane"	PF08030 PF08022 PF08414 PF01794	Ferric reductase NAD binding domain; "FAD-binding domain"; "Respiratory burst NADPH oxidase"; "Ferric reductase like transmembrane component"	PTHR11972 PTHR11972:SF5	NADPH OXIDASE; "NADPH OXIDASE-RELATED"	KOG0039	Ferric_reductase,_NADH/NADPH_oxidase_and_related_proteins	1.11.1.- 1.6.3.-	NA	K13447	respiratory_burst_oxidase_[EC:1.6.3.-_1.11.1.-]
GLYMA11G13070	chr11	-	9325683	9327781	0.53815	1.31559	0.959725	479	UniRef100_I1LJJ4 Uncharacterized protein n=2 Tax=Glycine max RepID=I1LJJ4_SOYBN	0	99.79	UniRef100_H9TVI9 Cytochrome P450 CYP74C (Fragment) n=1 Tax=Glycine max RepID=H9TVI9_SOYBN	0	99.79	AT5G42650.1 | Symbols: AOS, CYP74A, DDE2 | allene oxide synthase | chr5:17097803-17099359 REVERSE LENGTH=518	2e-166	97.91	GO:0000096 GO:0000165 GO:0006546 GO:0006569 GO:0006612 GO:0006636 GO:0006733 GO:0006766 GO:0006952 GO:0008652 GO:0009072 GO:0009106 GO:0009108 GO:0009117 GO:0009416 GO:0009595 GO:0009611 GO:0009620 GO:0009684 GO:0009694 GO:0009695 GO:0009697 GO:0009753 GO:0009862 GO:0009867 GO:0010200 GO:0010310 GO:0010363 GO:0015994 GO:0019216 GO:0019288 GO:0019373 GO:0019748 GO:0019761 GO:0031348 GO:0031407 GO:…	sulfur amino acid metabolic process; "MAPK cascade"; "glycine catabolic process"; "tryptophan catabolic process"; "protein targeting to membrane"; "unsaturated fatty acid biosynthetic process"; "oxidoreduction coenzyme metabolic process"; "vitamin metabolic process"; "defense response"; "cellular amino acid biosynthetic process"; "aromatic amino acid family metabolic process"; "lipoate metabolic …	GO:0005506 GO:0009055 GO:0009978 GO:0016705 GO:0016836 GO:0019825 GO:0020037	iron ion binding; "electron carrier activity"; "allene oxide synthase activity"; "oxidoreductase activity, acting on paired donors, with incorporation or reduction of molecular oxygen"; "hydro-lyase activity"; "oxygen binding"; "heme binding"	GO:0005739 GO:0009507 GO:0009534 GO:0009535 GO:0009579 GO:0009941 GO:0010287 GO:0016020	mitochondrion; "chloroplast"; "chloroplast thylakoid"; "chloroplast thylakoid membrane"; "thylakoid"; "chloroplast envelope"; "plastoglobule"; "membrane"	PF00067	Cytochrome P450	NA	NA	KOG0157	Cytochrome_P450_CYP4/CYP19/CYP26_subfamilies	NA	NA	NA	NA
GLYMA11G21001	chr11	+	17883081	17885453	-1.24108	-2.82929	-0.988245	349	UniRef100_E0YNQ4 Disease resistance response protein 1 n=2 Tax=Glycine max RepID=E0YNQ4_SOYBN	3e-151	60.74	UniRef100_E0YNQ4 Disease resistance response protein 1 n=2 Tax=Glycine max RepID=E0YNQ4_SOYBN	3e-151	60.74	AT1G65870.1 | Symbols: | Disease resistance-responsive (dirigent-like protein) family protein | chr1:24503624-24504193 FORWARD LENGTH=189	1e-42	46.99	GO:0006952 GO:0009807	defense response; "lignan biosynthetic process"	GO:0003674	molecular function	GO:0005576 GO:0005618	extracellular region; "cell wall"	PF03018	Dirigent-like protein	PTHR21495 PTHR21495:SF11	NUCLEOPORIN-RELATED; "SUBFAMILY NOT NAMED"	NA	NA	NA	NA	NA	NA
GLYMA12G16450	chr12	+	15730002	15734533	3.49061	3.41157	4.34854	1142	UniRef100_I1LSM9 Uncharacterized protein n=1 Tax=Glycine max RepID=I1LSM9_SOYBN	0	99.91	UniRef100_C6ZS29 TIR-NBS-LRR type disease resistance protein n=1 Tax=Glycine max RepID=C6ZS29_SOYBN	0	98.16	AT5G17680.1 | Symbols: | disease resistance protein (TIR-NBS-LRR class), putative | chr5:5822999-5827153 FORWARD LENGTH=1294	5e-149	76.8	GO:0006952 GO:0007165	defense response; "signal transduction"	GO:0043531	ADP binding	GO:0005622	intracellular	PF00931 PF00560 PF01582	NB-ARC domain; "Leucine Rich Repeat"; "TIR domain"	PTHR11017 PTHR11017:SF20	LEUCINE RICH REPEAT PROTEIN; "DISEASE RESISTANCE PROTEIN"	KOG4658	Apoptotic_ATPase	NA	NA	NA	NA
GLYMA12G19265	chr12	+	19839009	19846254	-0.773244	-1.23275	-0.768735	438	UniRef100_UPI0001B63CD8 UPI0001B63CD8 related cluster n=1 Tax=unknown RepID=UPI0001B63CD8	0	99.77	UniRef100_Q9LKA4 AT3G15010 protein n=1 Tax=Arabidopsis thaliana RepID=Q9LKA4_ARATH	1e-133	99.77	AT3G15010.2 | Symbols: | RNA-binding (RRM/RBD/RNP motifs) family protein | chr3:5052844-5054058 FORWARD LENGTH=404	3e-136	99.77	GO:0006952 GO:0008219 GO:0009693 GO:0010150	defense response; "cell death"; "ethylene biosynthetic process"; "leaf senescence"	GO:0000166 GO:0003676 GO:0003723	nucleotide binding; "nucleic acid binding"; "RNA binding"	GO:0005634 GO:0005730	nucleus; "nucleolus"	PF00076	RNA recognition motif. (a.k.a. RRM, RBD, or RNP domain)	PTHR24011 PTHR24011:SF217	FAMILY NOT NAMED; ""	KOG4205	RNA-binding_protein_musashi/mRNA_cleavage_and_polyadenylation_factor_I_complex,_subunit_HRP1	NA	NA	NA	NA
GLYMA12G36510	chr12	-	39552971	39558896	1.53187	3.04788	2.09087	1028	UniRef100_I1LVC7 Uncharacterized protein n=1 Tax=Glycine max RepID=I1LVC7_SOYBN	0	82.49	UniRef100_B9N1L5 BED finger-nbs-lrr resistance protein n=1 Tax=Populus trichocarpa RepID=B9N1L5_POPTR	4e-126	99.03	AT4G27220.1 | Symbols: | NB-ARC domain-containing disease resistance protein | chr4:13633953-13636712 REVERSE LENGTH=919	7e-61	49.51	GO:0006952	defense response	GO:0043531	ADP binding	GO:0005634	nucleus	PF00560 PF02892 PF00931	Leucine Rich Repeat; "BED zinc finger"; "NB-ARC domain"	PTHR23155	LEUCINE-RICH REPEAT-CONTAINING PROTEIN	NA	NA	NA	NA	NA	NA
GLYMA12G36570	chr12	+	39611226	39619069	1.04825	1.03212	1.53642	1080	UniRef100_I1LVD2 Uncharacterized protein n=1 Tax=Glycine max RepID=I1LVD2_SOYBN	0	99.91	UniRef100_D9U541 Cellulose synthase n=1 Tax=Leucaena leucocephala RepID=D9U541_LEULE	0	99.91	AT5G05170.1 | Symbols: CESA3, IXR1, ATCESA3, ATH-B, CEV1 | Cellulose synthase family protein | chr5:1530401-1535090 REVERSE LENGTH=1065	0	99.91	GO:0000271 GO:0006096 GO:0006816 GO:0006833 GO:0006952 GO:0006972 GO:0007030 GO:0007389 GO:0008361 GO:0009266 GO:0009651 GO:0009750 GO:0009809 GO:0009825 GO:0009832 GO:0009833 GO:0009834 GO:0009926 GO:0009932 GO:0010015 GO:0010817 GO:0016049 GO:0016126 GO:0030243 GO:0030244 GO:0040007 GO:0042546 GO:0043255 GO:0043481 GO:0046686 GO:0048767 GO:0071555	polysaccharide biosynthetic process; "glycolysis"; "calcium ion transport"; "water transport"; "defense response"; "hyperosmotic response"; "Golgi organization"; "pattern specification process"; "regulation of cell size"; "response to temperature stimulus"; "response to salt stress"; "response to fructose stimulus"; "lignin biosynthetic process"; "multidimensional cell growth"; "plant-type cell w…	GO:0008270 GO:0016757 GO:0016759 GO:0016760	zinc ion binding; "transferase activity, transferring glycosyl groups"; "cellulose synthase activity"; "cellulose synthase (UDP-forming) activity"	GO:0005768 GO:0005794 GO:0005802 GO:0005886 GO:0009506 GO:0016020	endosome; "Golgi apparatus"; "trans-Golgi network"; "plasma membrane"; "plasmodesma"; "membrane"	PF03552	Cellulose synthase	PTHR13301 PTHR13301:SF25	X-BOX TRANSCRIPTION FACTOR-RELATED; ""	NA	NA	2.4.1.12	Cellulose_synthase_(UDP-forming)	K10999	cellulose_synthase_A_[EC:2.4.1.12]
GLYMA13G25440	chr13	-	28671432	28677013	0.679456	0.559217	1.40144	1061	UniRef100_I1M0G2 Uncharacterized protein n=1 Tax=Glycine max RepID=I1M0G2_SOYBN	0	95.76	UniRef100_Q6SQJ1 NBS-LRR type disease resistance protein RPG1-B n=1 Tax=Glycine max RepID=Q6SQJ1_SOYBN	0	95.66	AT3G14470.1 | Symbols: | NB-ARC domain-containing disease resistance protein | chr3:4857940-4861104 FORWARD LENGTH=1054	0	94.06	GO:0006952 GO:0009627 GO:0009697	defense response; "systemic acquired resistance"; "salicylic acid biosynthetic process"	GO:0005515 GO:0043531	protein binding; "ADP binding"	GO:0005576	extracellular region	PF00931	NB-ARC domain	PTHR23155 PTHR23155:SF121	LEUCINE-RICH REPEAT-CONTAINING PROTEIN; "SUBFAMILY NOT NAMED"	KOG4658	Apoptotic_ATPase	NA	NA	NA	NA
GLYMA13G25970	chr13	+	29201902	29209460	0.78535	1.56285	1.5441	2200	UniRef100_I1M0L1 Uncharacterized protein n=1 Tax=Glycine max RepID=I1M0L1_SOYBN	0	99.95	UniRef100_Q6SQI9 NBS-LRR type disease resistance protein Hom-B n=1 Tax=Glycine max RepID=Q6SQI9_SOYBN	0	54.41	AT3G14470.1 | Symbols: | NB-ARC domain-containing disease resistance protein | chr3:4857940-4861104 FORWARD LENGTH=1054	0	45.09	GO:0006952 GO:0009627 GO:0009697	defense response; "systemic acquired resistance"; "salicylic acid biosynthetic process"	GO:0005515 GO:0043531	protein binding; "ADP binding"	GO:0005576	extracellular region	PF00931	NB-ARC domain	PTHR23155 PTHR23155:SF236	LEUCINE-RICH REPEAT-CONTAINING PROTEIN; "DISEASE RESISTANCE PROTEIN (NBS-LRR CLASS), PUTATI"	KOG4658	Apoptotic_ATPase	NA	NA	NA	NA
GLYMA13G26000	chr13	+	29226068	29230284	1.41222	1.45381	1.964	1281	UniRef100_C6ZS42 Disease resistance protein n=1 Tax=Glycine max RepID=C6ZS42_SOYBN	0	99.92	UniRef100_C6ZS42 Disease resistance protein n=1 Tax=Glycine max RepID=C6ZS42_SOYBN	0	99.92	AT3G14470.1 | Symbols: | NB-ARC domain-containing disease resistance protein | chr3:4857940-4861104 FORWARD LENGTH=1054	0	75.88	GO:0006952 GO:0009627 GO:0009697	defense response; "systemic acquired resistance"; "salicylic acid biosynthetic process"	GO:0005515 GO:0043531	protein binding; "ADP binding"	GO:0005576	extracellular region	PF00560 PF00931	Leucine Rich Repeat; "NB-ARC domain"	PTHR23155 PTHR23155:SF236	LEUCINE-RICH REPEAT-CONTAINING PROTEIN; "DISEASE RESISTANCE PROTEIN (NBS-LRR CLASS), PUTATI"	KOG4658	Apoptotic_ATPase	NA	NA	NA	NA
GLYMA13G26250	chr13	-	29462920	29466634	1.23113	1.48167	2.27405	1164	UniRef100_I1M0N7 Uncharacterized protein n=1 Tax=Glycine max RepID=I1M0N7_SOYBN	0	99.91	UniRef100_Q6SQJ2 NBS-LRR type disease resistance protein RPG1-B n=1 Tax=Glycine max RepID=Q6SQJ2_SOYBN	0	99.83	AT3G14470.1 | Symbols: | NB-ARC domain-containing disease resistance protein | chr3:4857940-4861104 FORWARD LENGTH=1054	0	85.91	GO:0006952 GO:0009627 GO:0009697	defense response; "systemic acquired resistance"; "salicylic acid biosynthetic process"	GO:0005515 GO:0043531	protein binding; "ADP binding"	GO:0005576	extracellular region	PF00560 PF00931	Leucine Rich Repeat; "NB-ARC domain"	PTHR23155 PTHR23155:SF236	LEUCINE-RICH REPEAT-CONTAINING PROTEIN; "DISEASE RESISTANCE PROTEIN (NBS-LRR CLASS), PUTATI"	KOG4658	Apoptotic_ATPase	NA	NA	NA	NA
GLYMA13G26310	chr13	+	29526417	29530504	0.817336	-0.283586	1.00014	1207	UniRef100_I1M0P3 Uncharacterized protein n=1 Tax=Glycine max RepID=I1M0P3_SOYBN	0	99.92	UniRef100_Q6SQJ1 NBS-LRR type disease resistance protein RPG1-B n=1 Tax=Glycine max RepID=Q6SQJ1_SOYBN	0	99.42	AT3G14470.1 | Symbols: | NB-ARC domain-containing disease resistance protein | chr3:4857940-4861104 FORWARD LENGTH=1054	0	86.5	GO:0006952 GO:0009627 GO:0009697	defense response; "systemic acquired resistance"; "salicylic acid biosynthetic process"	GO:0005515 GO:0043531	protein binding; "ADP binding"	GO:0005576	extracellular region	PF00560 PF00931	Leucine Rich Repeat; "NB-ARC domain"	PTHR23155 PTHR23155:SF236	LEUCINE-RICH REPEAT-CONTAINING PROTEIN; "DISEASE RESISTANCE PROTEIN (NBS-LRR CLASS), PUTATI"	KOG4658	Apoptotic_ATPase	NA	NA	NA	NA
GLYMA13G31620	chr13	-	34009462	34015399	1.94657	1.4733	2.38886	920	UniRef100_UPI000233B0C5 UPI000233B0C5 related cluster n=1 Tax=unknown RepID=UPI000233B0C5	0	99.89	UniRef100_E4MXT0 mRNA, clone: RTFL01-24-N23 n=1 Tax=Eutrema halophilum RepID=E4MXT0_THEHA	9e-149	96.41	AT1G61100.2 | Symbols: | disease resistance protein (TIR class), putative | chr1:22508831-22512122 REVERSE LENGTH=807	1e-150	95.33	GO:0006952	defense response	NA	NA	GO:0005886	plasma membrane	NA	NA	NA	NA	NA	NA	NA	NA	NA	NA
GLYMA13G32920	chr13	+	34937056	34939614	0.326026	0.710926	1.43226	245	UniRef100_I1M2L9 Uncharacterized protein n=1 Tax=Glycine max RepID=I1M2L9_SOYBN	1e-178	99.59	UniRef100_G7K286 GMP synthase n=1 Tax=Medicago truncatula RepID=G7K286_MEDTR	9e-111	98.37	AT2G23970.1 | Symbols: | Class I glutamine amidotransferase-like superfamily protein | chr2:10199698-10201081 FORWARD LENGTH=251	2e-79	97.96	GO:0006952	defense response	NA	NA	GO:0005737	cytoplasm	PF00117	Glutamine amidotransferase class-I	PTHR11922 PTHR11922:SF11	GMP SYNTHASE-RELATED; "SUBFAMILY NOT NAMED"	KOG3179	Predicted_glutamine_synthetase	NA	NA	NA	NA
GLYMA13G41650	chr13	-	41885202	41887421	0.500897	-0.344174	1.07937	369	UniRef100_C6ZS03 Leucine rich repeat protein n=1 Tax=Glycine max RepID=C6ZS03_SOYBN	0	99.73	UniRef100_C6ZS03 Leucine rich repeat protein n=1 Tax=Glycine max RepID=C6ZS03_SOYBN	0	99.73	AT3G20820.1 | Symbols: | Leucine-rich repeat (LRR) family protein | chr3:7280930-7282027 FORWARD LENGTH=365	0	94.31	GO:0006952 GO:0007165	defense response; "signal transduction"	NA	NA	GO:0005618 GO:0005886 GO:0009506 GO:0009507 GO:0016020 GO:0048046	cell wall; "plasma membrane"; "plasmodesma"; "chloroplast"; "membrane"; "apoplast"	PF00560 PF08263	Leucine Rich Repeat; "Leucine rich repeat N-terminal domain"	PTHR24420 PTHR24420:SF701	FAMILY NOT NAMED; ""	KOG4579	Leucine-rich_repeat_(LRR)_protein_associated_with_apoptosis_in_muscle_tissue	NA	NA	NA	NA
GLYMA13G42330	chr13	-	42333437	42340372	-1.30853	-2.12345	-0.978004	854	UniRef100_B3TDK7 Lipoxygenase n=1 Tax=Glycine max RepID=B3TDK7_SOYBN	0	99.88	UniRef100_B3TDK7 Lipoxygenase n=1 Tax=Glycine max RepID=B3TDK7_SOYBN	0	99.88	AT1G55020.1 | Symbols: LOX1, ATLOX1 | lipoxygenase 1 | chr1:20525798-20530143 FORWARD LENGTH=859	0	98.95	GO:0006952 GO:0009611 GO:0009695 GO:0009737 GO:0009753 GO:0009816 GO:0010311 GO:0030397 GO:0034440 GO:0040007 GO:0048364	defense response; "response to wounding"; "jasmonic acid biosynthetic process"; "response to abscisic acid stimulus"; "response to jasmonic acid stimulus"; "defense response to bacterium, incompatible interaction"; "lateral root formation"; "membrane disassembly"; "lipid oxidation"; "growth"; "root development"	GO:0016165	lipoxygenase activity	GO:0005737 GO:0009536	cytoplasm; "plastid"	PF01477 PF00305	PLAT/LH2 domain; "Lipoxygenase"	PTHR11771 PTHR11771:SF2	LIPOXYGENASE; "LIPOXYGENASE"	NA	NA	NA	NA	NA	NA
GLYMA13G42340	chr13	+	42357724	42363228	-1.26603	-2.52852	-0.707634	823	UniRef100_I1M599 Lipoxygenase n=1 Tax=Glycine max RepID=I1M599_SOYBN	0	99.88	UniRef100_I1M599 Lipoxygenase n=1 Tax=Glycine max RepID=I1M599_SOYBN	0	99.88	AT1G55020.1 | Symbols: LOX1, ATLOX1 | lipoxygenase 1 | chr1:20525798-20530143 FORWARD LENGTH=859	0	99.27	GO:0006952 GO:0009611 GO:0009695 GO:0009737 GO:0009753 GO:0009816 GO:0010311 GO:0030397 GO:0034440 GO:0040007 GO:0048364	defense response; "response to wounding"; "jasmonic acid biosynthetic process"; "response to abscisic acid stimulus"; "response to jasmonic acid stimulus"; "defense response to bacterium, incompatible interaction"; "lateral root formation"; "membrane disassembly"; "lipid oxidation"; "growth"; "root development"	GO:0016165	lipoxygenase activity	GO:0005737 GO:0009536	cytoplasm; "plastid"	PF00305 PF01477	Lipoxygenase; "PLAT/LH2 domain"	PTHR11771 PTHR11771:SF2	LIPOXYGENASE; "LIPOXYGENASE"	NA	NA	NA	NA	NA	NA
GLYMA15G03040	chr15	-	2130469	2134541	-2.30226	-4.10029	-3.28592	857	UniRef100_B3TDK9 Lipoxygenase n=1 Tax=Glycine max RepID=B3TDK9_SOYBN	0	99.88	UniRef100_B3TDK9 Lipoxygenase n=1 Tax=Glycine max RepID=B3TDK9_SOYBN	0	99.88	AT1G55020.1 | Symbols: LOX1, ATLOX1 | lipoxygenase 1 | chr1:20525798-20530143 FORWARD LENGTH=859	0	99.88	GO:0006952 GO:0009611 GO:0009695 GO:0009737 GO:0009753 GO:0009816 GO:0010311 GO:0030397 GO:0034440 GO:0040007 GO:0048364	defense response; "response to wounding"; "jasmonic acid biosynthetic process"; "response to abscisic acid stimulus"; "response to jasmonic acid stimulus"; "defense response to bacterium, incompatible interaction"; "lateral root formation"; "membrane disassembly"; "lipid oxidation"; "growth"; "root development"	GO:0016165	lipoxygenase activity	GO:0005737 GO:0009536	cytoplasm; "plastid"	PF00305 PF01477	Lipoxygenase; "PLAT/LH2 domain"	PTHR11771 PTHR11771:SF2	LIPOXYGENASE; "LIPOXYGENASE"	NA	NA	NA	NA	NA	NA
GLYMA15G03050	chr15	+	2142168	2147466	-0.95248	-2.39644	-0.341308	854	UniRef100_I1MD22 Lipoxygenase n=1 Tax=Glycine max RepID=I1MD22_SOYBN	0	99.88	UniRef100_I1MD22 Lipoxygenase n=1 Tax=Glycine max RepID=I1MD22_SOYBN	0	99.88	AT1G55020.1 | Symbols: LOX1, ATLOX1 | lipoxygenase 1 | chr1:20525798-20530143 FORWARD LENGTH=859	0	98.95	GO:0006952 GO:0009611 GO:0009695 GO:0009737 GO:0009753 GO:0009816 GO:0010311 GO:0030397 GO:0034440 GO:0040007 GO:0048364	defense response; "response to wounding"; "jasmonic acid biosynthetic process"; "response to abscisic acid stimulus"; "response to jasmonic acid stimulus"; "defense response to bacterium, incompatible interaction"; "lateral root formation"; "membrane disassembly"; "lipid oxidation"; "growth"; "root development"	GO:0016165	lipoxygenase activity	GO:0005737 GO:0009536	cytoplasm; "plastid"	PF00305 PF01477	Lipoxygenase; "PLAT/LH2 domain"	PTHR11771 PTHR11771:SF2	LIPOXYGENASE; "LIPOXYGENASE"	NA	NA	NA	NA	NA	NA
GLYMA15G07671	chr15	+	5405944	5411912	1.6807	1.41961	1.64884	936	UniRef100_UPI000233BCD0 UPI000233BCD0 related cluster n=1 Tax=unknown RepID=UPI000233BCD0	0	99.89	UniRef100_E4MXT0 mRNA, clone: RTFL01-24-N23 n=1 Tax=Eutrema halophilum RepID=E4MXT0_THEHA	9e-142	95.62	AT1G61100.1 | Symbols: | disease resistance protein (TIR class), putative | chr1:22508831-22512122 REVERSE LENGTH=808	1e-141	96.69	GO:0006952	defense response	NA	NA	GO:0005886	plasma membrane	NA	NA	NA	NA	NA	NA	NA	NA	NA	NA
GLYMA15G37140	chr15	+	42760751	42766047	2.04034	1.99059	2.58088	1144	UniRef100_I1MIN0 Uncharacterized protein (Fragment) n=1 Tax=Glycine max RepID=I1MIN0_SOYBN	0	97.9	UniRef100_Q8GZF0 Resistance protein KR4 n=1 Tax=Glycine max RepID=Q8GZF0_SOYBN	0	99.65	AT3G14470.1 | Symbols: | NB-ARC domain-containing disease resistance protein | chr3:4857940-4861104 FORWARD LENGTH=1054	0	96.24	GO:0006952 GO:0009627 GO:0009697	defense response; "systemic acquired resistance"; "salicylic acid biosynthetic process"	GO:0005515 GO:0043531	protein binding; "ADP binding"	GO:0005576	extracellular region	PF00560 PF00931	Leucine Rich Repeat; "NB-ARC domain"	PTHR23155 PTHR23155:SF121	LEUCINE-RICH REPEAT-CONTAINING PROTEIN; "SUBFAMILY NOT NAMED"	KOG4658	Apoptotic_ATPase	NA	NA	NA	NA
GLYMA15G37290	chr15	-	42983631	42987819	1.49481	1.31537	1.94069	1203	UniRef100_I1MIN8 Uncharacterized protein n=1 Tax=Glycine max RepID=I1MIN8_SOYBN	0	99.92	UniRef100_Q8GZF0 Resistance protein KR4 n=1 Tax=Glycine max RepID=Q8GZF0_SOYBN	0	99.25	AT3G14470.1 | Symbols: | NB-ARC domain-containing disease resistance protein | chr3:4857940-4861104 FORWARD LENGTH=1054	0	88.78	GO:0006952 GO:0009627 GO:0009697	defense response; "systemic acquired resistance"; "salicylic acid biosynthetic process"	GO:0005515 GO:0043531	protein binding; "ADP binding"	GO:0005576	extracellular region	PF00931 PF00560	NB-ARC domain; "Leucine Rich Repeat"	PTHR23155 PTHR23155:SF236	LEUCINE-RICH REPEAT-CONTAINING PROTEIN; "DISEASE RESISTANCE PROTEIN (NBS-LRR CLASS), PUTATI"	KOG4658	Apoptotic_ATPase	NA	NA	NA	NA
GLYMA15G37310	chr15	-	43030346	43034877	1.98192	1.60305	1.98742	1404	UniRef100_I1MIP0 Uncharacterized protein n=1 Tax=Glycine max RepID=I1MIP0_SOYBN	0	99.79	UniRef100_Q8GZF0 Resistance protein KR4 n=1 Tax=Glycine max RepID=Q8GZF0_SOYBN	0	55.34	AT3G14470.1 | Symbols: | NB-ARC domain-containing disease resistance protein | chr3:4857940-4861104 FORWARD LENGTH=1054	8e-161	73.65	GO:0006952 GO:0009627 GO:0009697	defense response; "systemic acquired resistance"; "salicylic acid biosynthetic process"	GO:0005515 GO:0043531	protein binding; "ADP binding"	GO:0005576	extracellular region	PF00560 PF00931	Leucine Rich Repeat; "NB-ARC domain"	PTHR23155 PTHR23155:SF121	LEUCINE-RICH REPEAT-CONTAINING PROTEIN; "SUBFAMILY NOT NAMED"	KOG4658	Apoptotic_ATPase	NA	NA	NA	NA
GLYMA15G37320	chr15	-	43040611	43044171	1.36708	1.15174	2.25708	1103	UniRef100_I1MIP1 Uncharacterized protein n=1 Tax=Glycine max RepID=I1MIP1_SOYBN	0	99.91	UniRef100_Q8GZF0 Resistance protein KR4 n=1 Tax=Glycine max RepID=Q8GZF0_SOYBN	0	99.18	AT3G14470.1 | Symbols: | NB-ARC domain-containing disease resistance protein | chr3:4857940-4861104 FORWARD LENGTH=1054	2e-174	89.39	GO:0006952 GO:0009627 GO:0009697	defense response; "systemic acquired resistance"; "salicylic acid biosynthetic process"	GO:0005515 GO:0043531	protein binding; "ADP binding"	GO:0005576	extracellular region	PF00560 PF00931	Leucine Rich Repeat; "NB-ARC domain"	PTHR23155 PTHR23155:SF121	LEUCINE-RICH REPEAT-CONTAINING PROTEIN; "SUBFAMILY NOT NAMED"	KOG4658	Apoptotic_ATPase	NA	NA	NA	NA
GLYMA15G37390	chr15	-	43164159	43168071	1.63908	1.58866	2.13661	1161	UniRef100_UPI000233B9FB UPI000233B9FB related cluster n=1 Tax=unknown RepID=UPI000233B9FB	0	99.91	UniRef100_Q8GZF0 Resistance protein KR4 n=1 Tax=Glycine max RepID=Q8GZF0_SOYBN	0	99.66	AT3G14470.1 | Symbols: | NB-ARC domain-containing disease resistance protein | chr3:4857940-4861104 FORWARD LENGTH=1054	3e-175	87.94	GO:0006952 GO:0009627 GO:0009697	defense response; "systemic acquired resistance"; "salicylic acid biosynthetic process"	GO:0005515 GO:0043531	protein binding; "ADP binding"	GO:0005576	extracellular region	PF00560 PF00931	Leucine Rich Repeat; "NB-ARC domain"	PTHR23155 PTHR23155:SF121	LEUCINE-RICH REPEAT-CONTAINING PROTEIN; "SUBFAMILY NOT NAMED"	KOG4658	Apoptotic_ATPase	NA	NA	NA	NA
GLYMA15G39472	chr15	-	46097613	46110145	0.95059	0.700017	1.02009	1488	UniRef100_UPI000233BCD5 UPI000233BCD5 related cluster n=1 Tax=unknown RepID=UPI000233BCD5	0	69.96	UniRef100_G7IYN4 Cc-nbs resistance protein n=1 Tax=Medicago truncatula RepID=G7IYN4_MEDTR	0	66.2	AT1G61300.1 | Symbols: | LRR and NB-ARC domains-containing disease resistance protein | chr1:22607714-22610175 REVERSE LENGTH=762	1e-49	40.93	GO:0006499 GO:0006952	N-terminal protein myristoylation; "defense response"	GO:0043531	ADP binding	GO:0005829	cytosol	PF00931	NB-ARC domain	PTHR23155 PTHR23155:SF108	LEUCINE-RICH REPEAT-CONTAINING PROTEIN; "SUBFAMILY NOT NAMED"	KOG4658	Apoptotic_ATPase	NA	NA	NA	NA
GLYMA16G01070	chr16	-	736715	743684	1.73757	1.66157	2.78737	923	UniRef100_I1MK14 Lipoxygenase n=1 Tax=Glycine max RepID=I1MK14_SOYBN	0	99.89	UniRef100_I1MK14 Lipoxygenase n=1 Tax=Glycine max RepID=I1MK14_SOYBN	0	99.89	AT1G17420.1 | Symbols: LOX3 | lipoxygenase 3 | chr1:5977512-5981384 FORWARD LENGTH=919	0	99.78	GO:0006952 GO:0009555 GO:0009611 GO:0009620 GO:0009644 GO:0009693 GO:0009695 GO:0009753 GO:0009901 GO:0010200 GO:0034440 GO:0040007 GO:0048653 GO:0080086	defense response; "pollen development"; "response to wounding"; "response to fungus"; "response to high light intensity"; "ethylene biosynthetic process"; "jasmonic acid biosynthetic process"; "response to jasmonic acid stimulus"; "anther dehiscence"; "response to chitin"; "lipid oxidation"; "growth"; "anther development"; "stamen filament development"	GO:0016165	lipoxygenase activity	GO:0009507	chloroplast	PF00305 PF01477	Lipoxygenase; "PLAT/LH2 domain"	PTHR11771 PTHR11771:SF2	LIPOXYGENASE; "LIPOXYGENASE"	NA	NA	1.13.11.12	Lipoxygenase	K00454	lipoxygenase_[EC:1.13.11.12]
GLYMA16G03780	chr16	-	3149652	3159336	1.08429	1.9162	1.7588	1146	UniRef100_I1MKU1 Uncharacterized protein n=1 Tax=Glycine max RepID=I1MKU1_SOYBN	0	99.65	UniRef100_A1Y1U0 CMR1 n=1 Tax=Phaseolus vulgaris RepID=A1Y1U0_PHAVU	0	98.34	AT5G17680.1 | Symbols: | disease resistance protein (TIR-NBS-LRR class), putative | chr5:5822999-5827153 FORWARD LENGTH=1294	0	88.13	GO:0006952 GO:0007165	defense response; "signal transduction"	GO:0043531	ADP binding	GO:0005622	intracellular	PF01582 PF00931 PF07725 PF00560	TIR domain; "NB-ARC domain"; "Leucine Rich Repeat"; "Leucine Rich Repeat"	PTHR11017 PTHR11017:SF20	LEUCINE RICH REPEAT PROTEIN; "DISEASE RESISTANCE PROTEIN"	KOG4658	Apoptotic_ATPase	NA	NA	NA	NA
GLYMA16G17542	chr16	-	19056184	19062615	-1.14445	-0.980638	-0.679212	411	UniRef100_I1MGX6 Uncharacterized protein n=2 Tax=Glycine max RepID=I1MGX6_SOYBN	1e-37	33.33	UniRef100_G7JKN5 Tir-nbs-lrr resistance protein n=1 Tax=Medicago truncatula RepID=G7JKN5_MEDTR	5e-30	34.31	AT5G40910.1 | Symbols: | Disease resistance protein (TIR-NBS-LRR class) family | chr5:16395507-16399129 FORWARD LENGTH=1104	1e-19	35.04	GO:0006952 GO:0007165	defense response; "signal transduction"	GO:0000166 GO:0017111 GO:0043531	nucleotide binding; "nucleoside-triphosphatase activity"; "ADP binding"	GO:0005622	intracellular	PF00931	NB-ARC domain	PTHR11017 PTHR11017:SF20	LEUCINE RICH REPEAT PROTEIN; "DISEASE RESISTANCE PROTEIN"	NA	NA	NA	NA	NA	NA
GLYMA16G23790	chr16	+	27651730	27657276	2.32672	3.05402	2.90463	1422	UniRef100_UPI000233B8FC UPI000233B8FC related cluster n=1 Tax=unknown RepID=UPI000233B8FC	0	74.75	UniRef100_Q5JBT4 Candidate disease-resistance protein SR1 n=1 Tax=Glycine max RepID=Q5JBT4_SOYBN	0	73	AT5G36930.1 | Symbols: | Disease resistance protein (TIR-NBS-LRR class) family | chr5:14567771-14571907 REVERSE LENGTH=1188	2e-158	64.35	GO:0006952 GO:0007165	defense response; "signal transduction"	GO:0043531	ADP binding	GO:0005622 GO:0005737	intracellular; "cytoplasm"	PF01582 PF00931	TIR domain; "NB-ARC domain"	PTHR11017 PTHR11017:SF20	LEUCINE RICH REPEAT PROTEIN; "DISEASE RESISTANCE PROTEIN"	KOG4658	Apoptotic_ATPase	NA	NA	NA	NA
GLYMA16G25071	chr16	-	28995808	29006764	3.56793	3.77438	4.45123	1404	UniRef100_UPI000233BA72 UPI000233BA72 related cluster n=1 Tax=unknown RepID=UPI000233BA72	0	65.53	UniRef100_C6ZS35 Resistance protein n=1 Tax=Glycine max RepID=C6ZS35_SOYBN	0	65.53	AT5G17680.1 | Symbols: | disease resistance protein (TIR-NBS-LRR class), putative | chr5:5822999-5827153 FORWARD LENGTH=1294	1e-127	53.21	GO:0006952 GO:0007165	defense response; "signal transduction"	GO:0043531	ADP binding	GO:0005622	intracellular	PF01582 PF00560 PF00931	TIR domain; "Leucine Rich Repeat"; "NB-ARC domain"	PTHR11017 PTHR11017:SF20	LEUCINE RICH REPEAT PROTEIN; "DISEASE RESISTANCE PROTEIN"	KOG4658	Apoptotic_ATPase	NA	NA	NA	NA
GLYMA16G27560	chr16	+	31571930	31576036	0.44843	1.31467	1.281	1041	UniRef100_UPI000233E085 UPI000233E085 related cluster n=1 Tax=unknown RepID=UPI000233E085	0	99.9	UniRef100_G7IQ97 Disease resistance-like protein GS4-1 n=1 Tax=Medicago truncatula RepID=G7IQ97_MEDTR	0	93.28	AT5G17680.1 | Symbols: | disease resistance protein (TIR-NBS-LRR class), putative | chr5:5822999-5827153 FORWARD LENGTH=1294	6e-153	72.43	GO:0006952 GO:0007165	defense response; "signal transduction"	GO:0043531	ADP binding	GO:0005622	intracellular	PF01582 PF00931	TIR domain; "NB-ARC domain"	PTHR11017 PTHR11017:SF20	LEUCINE RICH REPEAT PROTEIN; "DISEASE RESISTANCE PROTEIN"	KOG4658	Apoptotic_ATPase	NA	NA	NA	NA
GLYMA16G33590	chr16	+	36465826	36471050	2.11011	2.70063	3.2418	1421	UniRef100_I1MQE7 Uncharacterized protein n=1 Tax=Glycine max RepID=I1MQE7_SOYBN	0	99.93	UniRef100_Q5JBT4 Candidate disease-resistance protein SR1 n=1 Tax=Glycine max RepID=Q5JBT4_SOYBN	0	74.81	AT5G36930.1 | Symbols: | Disease resistance protein (TIR-NBS-LRR class) family | chr5:14567771-14571907 REVERSE LENGTH=1188	4e-150	61.58	GO:0006952 GO:0007165	defense response; "signal transduction"	GO:0043531	ADP binding	GO:0005622 GO:0005737	intracellular; "cytoplasm"	PF00931 PF01582	NB-ARC domain; "TIR domain"	PTHR11017 PTHR11017:SF20	LEUCINE RICH REPEAT PROTEIN; "DISEASE RESISTANCE PROTEIN"	KOG4658	Apoptotic_ATPase	NA	NA	NA	NA
GLYMA16G33616	chr16	+	36479474	36484843	1.95376	2.96814	3.71024	1433	UniRef100_I1MQE7 Uncharacterized protein n=1 Tax=Glycine max RepID=I1MQE7_SOYBN	0	99.86	UniRef100_Q5JBT4 Candidate disease-resistance protein SR1 n=1 Tax=Glycine max RepID=Q5JBT4_SOYBN	0	72.58	AT5G36930.2 | Symbols: | Disease resistance protein (TIR-NBS-LRR class) family | chr5:14567771-14571916 REVERSE LENGTH=1191	4e-156	61.62	GO:0006952 GO:0007165	defense response; "signal transduction"	GO:0043531	ADP binding	GO:0005622 GO:0005737	intracellular; "cytoplasm"	PF01582 PF00931	TIR domain; "NB-ARC domain"	PTHR11017 PTHR11017:SF20	LEUCINE RICH REPEAT PROTEIN; "DISEASE RESISTANCE PROTEIN"	KOG4658	Apoptotic_ATPase	NA	NA	NA	NA
GLYMA17G20860	chr17	+	19992266	19996756	1.42719	1.78985	1.52568	844	UniRef100_I1MW08 Uncharacterized protein n=2 Tax=Glycine max RepID=I1MW08_SOYBN	0	99.88	UniRef100_G7LGB2 Disease resistance protein n=1 Tax=Medicago truncatula RepID=G7LGB2_MEDTR	0	96.45	AT5G66900.1 | Symbols: | Disease resistance protein (CC-NBS-LRR class) family | chr5:26714931-26717757 REVERSE LENGTH=809	7e-152	96.09	GO:0006952	defense response	GO:0043531	ADP binding	GO:0005634	nucleus	PF00560 PF00931	Leucine Rich Repeat; "NB-ARC domain"	PTHR23155 PTHR23155:SF239	LEUCINE-RICH REPEAT-CONTAINING PROTEIN; "DISEASE RESISTANCE PROTEIN (CC-NBS-LRR CLASS), PUT"	KOG4658	Apoptotic_ATPase	NA	NA	NA	NA
GLYMA17G21240	chr17	-	20538056	20543536	1.58242	2.56209	3.26231	811	UniRef100_I1MW14 Uncharacterized protein n=1 Tax=Glycine max RepID=I1MW14_SOYBN	0	99.88	UniRef100_G7LGB2 Disease resistance protein n=1 Tax=Medicago truncatula RepID=G7LGB2_MEDTR	0	96.3	AT5G66900.1 | Symbols: | Disease resistance protein (CC-NBS-LRR class) family | chr5:26714931-26717757 REVERSE LENGTH=809	4e-152	80.89	GO:0006952	defense response	GO:0043531	ADP binding	GO:0005634	nucleus	PF00560 PF00931	Leucine Rich Repeat; "NB-ARC domain"	PTHR23155 PTHR23155:SF237	LEUCINE-RICH REPEAT-CONTAINING PROTEIN; "DISEASE RESISTANCE PROTEIN (CC-NBS-LRR CLASS), PUT"	KOG4658	Apoptotic_ATPase	NA	NA	NA	NA
(1) GlymaID from Gmax version 1.1 release. For more information see http://phytozome.jgi.doe.gov/pz/portal.html#!info?alias=Org_Gmax. Only primary proteins were analyzed.
(2) Top Uniref100 BlastP Hit. Match determined via BLASTP of Glyma1.1 primary proteins against Uniref100 (version 11/26/2012). Minimum e-value score E<10-6 required. Percent coverage determined by dividing the top high scoring pair length by predicted protein length.
(3) Top Descriptive Uniref100 Blastp Hit (3). The BLAST report generated above (2) was parsed to eliminate uninformative hits. Hits including the words uncharacterized, putative, related, predicted, orf, expressed or containing Arabidopsis or Rice gene identifiers (AtXgXXXXX, OsXXgXXXXX) were ignored. Minimum e-value score E<10-6 required. Percent coverage determined by dividing the top high scor…
(4) Top TAIR10 Blastp Hit (4). Match determined via BLASTP of Glyma1.1 primary proteins against Arabidopsis thaliana proteins (TAIR10). Minimum e-value score E<10-6 required. Percent coverage determined by dividing the top high scoring pair length by predicted protein length.
(5) Gene Ontology Biological Process. GO Biological Process terms were assigned to each GlymaID using the GO terms associated with the Top TAIR10 Blastp Hit (4). The annotation information was obtained from TAIR v 10.
(6) Gene Ontology Molecular Function. GO Molecular Function terms were assigned to each GlymaID using the GO terms associated with the Top TAIR10 Blastp Hit (4). The annotation information was obtained from TAIR v 10.
(7) Gene Ontology Cellular Component. GO Cellular Component terms were assigned to each GlymaID using the GO terms associated with the Top TAIR10 Blastp Hit (4). The annotation information was obtained from TAIR v 10.
(8) PFAM IDs assigned by Phytozome. For more information see http://phytozome.jgi.doe.gov/pz/portal.html#!info?alias=Org_Gmax.
(9) PANTHER IDs assigned by Phytozome. For more information see http://phytozome.jgi.doe.gov/pz/portal.html#!info?alias=Org_Gmax.
(10) KOG IDs assigned by Phytozome. For more information see http://phytozome.jgi.doe.gov/pz/portal.html#!info?alias=Org_Gmax.
(11) EC IDs assigned by Phytozome. For more information see http://phytozome.jgi.doe.gov/pz/portal.html#!info?alias=Org_Gmax.
(12) KO IDs assigned by Phytozome. For more information see http://phytozome.jgi.doe.gov/pz/portal.html#!info?alias=Org_Gmax.
aUp-regulated: Log2(FC) >= +1.0; Down-regulated: Log2(FC)<=-1.0; NA: no applicable
