# Supplementary material for: Genome-Wide Investigation Using sRNA-Seq, Degradome-Seq and Transcriptome-Seq Reveals Regulatory Networks of microRNAs and Their Target Genes in Soybean during Soybean mosaic virus Infection
Source: PLoS One. 2016 Mar 10;11(3):e0150582. doi: 10.1371/journal.pone.0150582 (PMC4786119; doi:10.1371/journal.pone.0150582)
Supplement: S10 Table — (XLSX) [file pone.0150582.s014.xlsx]

## Sheet: Sheet1
Tabel S11. Primer sequences used in this study
Name	Sequence (5' to 3')	Purpose
gma-miR1510a-5p-F	AGGGATAGGTAAAACAATGACTGC	SL-RT-qPCR
gma-miR1510a-5p-RT	GTCGTATCCAGTGCAGGGTCCGAGGTATTCGCACTGGATACGACGCAGTCAT	SL-RT-qPCR
gma-miR393k-5p-F	TTCCAAAGGGATCGCATT	SL-RT-qPCR
gma-miR393k-5p-RT	GTCGTATCCAGTGCAGGGTCCGAGGTATTCGCACTGGATACGACCTAGTTAC	SL-RT-qPCR
gma-miR171c-5p-F	AGATATTGGTGCGGTTCAATC	SL-RT-qPCR
gma-miR171c-5p-RT	GTCGTATCCAGTGCAGGGTCCGAGGTATTCGCACTGGATACGACGATTGAAC	SL-RT-qPCR
gma-miR171j-5p-F	TATTGGCCTGGTTCACT	SL-RT-qPCR
gma-miR171j-5p-RT	GTCGTATCCAGTGCAGGGTCCGAGGTATTCGCACTGGATACGACAGACTCAC	SL-RT-qPCR
gma-miR156t-5p-F	TTGACAGAAGAAAGGGA	SL-RT-qPCR
gma-miR156t-5p-RT	GTCGTATCCAGTGCAGGGTCCGAGGTATTCGCACTGGATACGACGTGCTCCC	SL-RT-qPCR
gma-miR164c-5p-F	TGGAGAAGCAGGGCAC	SL-RT-qPCR
gma-miR164c-5p-RT	GTCGTATCCAGTGCAGGGTCCGAGGTATTCGCACTGGATACGACGCACGTGC	SL-RT-qPCR
gma-miR2118a-5p-F	GGAGATGGGAGGGTCGGT	SL-RT-qPCR
gma-miR2118a-5p-RT	GTCGTATCCAGTGCAGGGTCCGAGGTATTCGCACTGGATACGACCTTTACCG	SL-RT-qPCR
gma-miR482a-5p-F	AGAATTTGTGGGAATGGG	SL-RT-qPCR
gma-miR482a-5p-RT	GTCGTATCCAGTGCAGGGTCCGAGGTATTCGCACTGGATACGACTCAGCCCA	SL-RT-qPCR
gma-miR160a-3p-F	GCGTATGAGGAGCCAAG	SL-RT-qPCR
gma-miR160a-3p-RT	GTCGTATCCAGTGCAGGGTCCGAGGTATTCGCACTGGATACGACTATGCTTG	SL-RT-qPCR
gma-miR160a-5p-F	TGCCTGGCTCCCTGTAT	SL-RT-qPCR
gma-miR160a-5p-RT	GTCGTATCCAGTGCAGGGTCCGAGGTATTCGCACTGGATACGACTGGCATAC	SL-RT-qPCR
gma-miR394a-3p-F	AGCTCTGTTGGCTACA	SL-RT-qPCR
gma-miR394a-3p-RT	GTCGTATCCAGTGCAGGGTCCGAGGTATTCGCACTGGATACGACAAAGTGTA	SL-RT-qPCR
gma-miR394a-5p-F	TTGGCATTCTGTCCAC	SL-RT-qPCR
gma-miR394a-5p-RT	GTCGTATCCAGTGCAGGGTCCGAGGTATTCGCACTGGATACGACGGAGGTGG	SL-RT-qPCR
Gma-miR408c-3p-F	ATGCACTGCCTCTTCCC	SL-RT-qPCR
Gma-miR408c-3p-RT	GTCGTATCCAGTGCAGGGTCCGAGGTATTCGCACTGGATACGACGCCAGGGA	SL-RT-qPCR
gma-miR408c-5p-F	CAGGGGAACAGGCAGAG	SL-RT-qPCR
gma-miR408c-5p-RT	GTCGTATCCAGTGCAGGGTCCGAGGTATTCGCACTGGATACGACCATGCTCT	SL-RT-qPCR
gma-univeral-SL-R	GTGCAGGGTCCGAGGT	Universal reverse primer for SL-RT-qPCR
gma-18S-F	GTCCCTGCCCTTTGTACA	SL-RT-qPCR (internal control)
gma-18S-R	CACTTCACCGGACCATTC	SL-RT-qPCR (internal control)
gma-miR4376-3p	AGCATCATATCTCCTGCATAGCCTGTCTC*	Generating probe for Northern blot
gma-snRNA-U6	GACCATTTCTCGATTTGTGCGTGTCCCTGTCTC*	Generating probe for Northern blot
Glyma05g01180.1-F	GCTCCAATGCCTGTGGTGATCTCTG	Generating probe for Northern blot
Glyma05g01180.1-R	TATTGCTTAGCATAGAATAAAATC	Generating probe for Northern blot
GLYMA18G07890.2-GSP-Outer	AGAATCTTGATGATGCTGCATC	RLM-5' RACE
GLYMA18G07890.2-GSP--Inner	CACAAACACAAGAACAAAGCCA	RLM-5' RACE
GLYMA11G20520.1-GSP-Outer	CAAGTTCAATGGTTCCTCCATT	RLM-5' RACE
GLYMA11G20520.1-GSP-Inner	ACGATCTTTAAGGATCTCTGCA	RLM-5' RACE
GLYMA15G09750.3-GSP-Outer	TCTTGGGTCTTGACGGCTCACA	RLM-5' RACE
GLYMA15G09750.3-GSP-Inner	CCCATTTGCTGCACTTCCTGAG	RLM-5' RACE
GLYMA01G18040.1-GSP-Outer	AAGCAGTGCTTGGTTACAAGTG	RLM-5' RACE
GLYMA01G18040.1-GSP-Inner	GGGTGAGAAGGTGAAAGAACTG	RLM-5' RACE
GLYMA05g01180.1-GSP-Outer	GCCCCCAAGAACTAATTCTGTC	RLM-5' RACE
GLYMA05g01180.1-GSP-Inner	GCAAAGAAGCCTACAACCACCG	RLM-5' RACE
GLYMA04G39741.1-GSP-Outer	GTTAGATTCACAAACTTTTCCA	RLM-5' RACE
GLYMA04G39741.1-GSP-Inner	GTCTATGTTGTATCATTGAAAC	RLM-5' RACE
GLYMA01G18040.1-qPCR-F	TTCTTTCACCTTCTCACCCAC	RT-qPCR
GLYMA01G18040.1-qPCR-R	TCAAACCCTTCCACAGCTTC	RT-qPCR
GLYMA04G39741.1-qPCR-F	AGATAACACCGACGCTTCTG	RT-qPCR
GLYMA04G39741.1-qPCR-R	ACCAACAGTGCTTTCCTCTC	RT-qPCR
GLYMA15G09750.3-qPCR-F	ACGCTGATGTTGAGACTGATG	RT-qPCR
GLYMA15G09750.3-qPCR-R	GGTATGCCTCATTTTGCTCTTG	RT-qPCR
GLYMA18G07890.2-qPCR-F	TCGTCTCTTGAATGCCCTAATG	RT-qPCR
GLYMA18G07890.2-qPCR-R	CTGTTCTTGCCCATAATTTCCTG	RT-qPCR
GLYMA05g01180.1-qPCR-F	AAACCCTCGTCTTCAAGTCTG	RT-qPCR
GLYMA05g01180.1-qPCR-R	TCTGCGAATCAACCCTAACC	RT-qPCR
GLYMA10G27570.1-qPCR-F	CAACCAATCCAAACCCAAGC	RT-qPCR
GLYMA10G27570.1-qPCR-R	ACACCAGAACTCTTCAACGG	RT-qPCR
GLYMA11G20520.1-qPCR-F	TTATGGATTGGGTAGGCAGC	RT-qPCR
GLYMA11G20520.1-qPCR-R	TTACATCCTCAGCACCATCAC	RT-qPCR
GLYMA13G36150.1-qPCR-F	TGAGGCTTAAACGATGGGAAC	RT-qPCR
GLYMA13G36150.1-qPCR-R	CCCCTTTCACGTCCAGATATG	RT-qPCR
GmACT11-F	CGGTGGTTCTAT CTTGGCATC	RT-qPCR
GmACT11-R	GTCTTTCGCTTCAA TAACCCTA	RT-qPCR
GmELF1b-F	ACCGAAGAGGGCATCAAATCCC	RT-PCR
GmELF1b-R	CTCAACTGTCAAGCGTTCCTC	RT-PCR
*Text in bold represents sequence complementary to the T7 Promoter Primer which must be added to the template oligonucleotide to synthesize miRNA probe using mirVana™ miRNA Probe Construction Kit (Ambion).
